# Supplementary material for: Kunjin Virus, Zika Virus, and Yellow Fever Virus Infections Have Distinct Effects on the Coding Transcriptome and Proteome of Brain-Derived U87 Cells
Source: Viruses. 2023 Jun 23;15(7):1419. doi: 10.3390/v15071419 (PMC10385720; doi:10.3390/v15071419)
Supplement: Supplementary file 1 [file viruses-15-01419-s001.zip]

Archive with 24 entries (24 files):
- FigureS1.TIF
- FigureS2.TIF
- FigureS3.TIF
- FigureS4.TIF
- FigureS5.TIF
- FigureS6.TIF
- FigureS7.TIF
- FigureS8.TIF
- FigureS9.TIF
- TableS1.xlsx
- TableS10.xlsx
- TableS11.xlsx
- TableS12.xlsx
- TableS13.xlsx
- TableS14.xlsx
- TableS15.xlsx
- TableS2.xlsx
- TableS3.xlsx
- TableS4.xlsx
- TableS5.xlsx
- TableS6.xlsx
- TableS7.xlsx
- TableS8.xlsx
- TableS9.xlsx
