# Supplementary material for: Kunjin Virus, Zika Virus, and Yellow Fever Virus Infections Have Distinct Effects on the Coding Transcriptome and Proteome of Brain-Derived U87 Cells
Source: Viruses. 2023 Jun 23;15(7):1419. doi: 10.3390/v15071419 (PMC10385720; doi:10.3390/v15071419)
Supplement: Supplementary file 1 [file viruses-15-01419-s001.zip › TableS1.xlsx]

## Sheet: S1
Gene ID	Gene name	log2FoldChange	p-value	q-value	Mock-1 TPM	Mock-2 TPM	Mock-3 TPM	KUNV-1 TPM	KUNV-2 TPM	KUNV-3 TPM
ENSG00000173110	HSPA6	5.92604	0	0	0.574504	0.668974	0.626249	60.859	57.6363	55.5745
ENSG00000169248	CXCL11	5.71488	1.80492e-207	1.39269e-204	0.127488	0.416708	0.0868569	38.6931	33.2472	33.8632
ENSG00000119917	IFIT3	5.58433	0	0	11.9339	13.7772	12.0445	688.035	574.178	603.059
ENSG00000271503	CCL5	5.52784	3.49267e-191	2.47937e-188	0.199938	0.490136	0.102162	37.8381	33.045	40.605
ENSG00000185745	IFIT1	5.44756	0	0	5.00259	5.4653	5.03826	267.026	218.495	240.842
ENSG00000119922	IFIT2	5.09016	1.41556e-118	5.34508e-116	3.10425	4.59466	2.36763	539.881	469.654	480.43
ENSG00000138135	CH25H	4.60448	5.62346e-235	5.25261e-232	1.29289	1.13902	1.07352	39.8172	34.7606	39.3046
ENSG00000134321	RSAD2	4.40054	3.84236e-77	8.85589e-75	0.0581373	0.308794	0.237651	56.0456	40.9618	46.3269
ENSG00000269826	AC092327.2	4.39979	5.14878e-97	1.60308e-94	0.379058	0.092924	0.15495	19.1001	20.9716	22.7404
ENSG00000135114	OASL	3.87516	0	0	8.8753	9.7268	8.19503	136.036	124.711	131.622
ENSG00000153993	SEMA3D	3.61833	1.90703e-71	3.98165e-69	0.298778	0.36622	0.348952	10.0533	7.75012	10.3125
ENSG00000115267	IFIH1	3.52125	0	0	3.70924	3.3341	3.47311	44.5357	38.8968	40.8074
ENSG00000162772	ATF3	3.47153	0	0	11.2067	11.9678	10.6525	131.519	116.45	127.382
ENSG00000077522	ACTN2	3.44693	3.82002e-64	6.84787e-62	0.0562402	0.120636	0.162843	3.22928	2.48443	2.69199
ENSG00000172183	ISG20	3.35358	8.07161e-73	1.74691e-70	0.404356	0.901142	0.525925	10.8551	8.13053	10.7248
ENSG00000153064	BANK1	3.34288	2.1899e-58	3.63216e-56	0.0811669	0.174104	0.193545	3.59053	3.36302	3.49662
ENSG00000229677	AC018644.1	3.32745	4.39868e-65	8.13161e-63	1.60913	1.66891	1.09629	24.9483	24.8134	27.4235
ENSG00000154451	GBP5	3.29912	1.3383e-71	2.82748e-69	0.116101	0.320193	0.296621	3.62234	3.69627	4.22089
ENSG00000136826	KLF4	3.12753	3.82213e-289	5.2178e-286	4.84891	5.67597	5.89681	52.0194	47.7745	47.8121
ENSG00000111335	OAS2	3.1106	1.79935e-112	6.3866e-110	0.907213	0.810828	0.939994	9.0806	8.85596	9.20188
ENSG00000175197	DDIT3	3.09044	1.12451e-299	1.66306e-296	20.6802	14.9869	17.226	165.302	142.288	152.903
ENSG00000116761	CTH	3.05018	1.65308e-175	9.77907e-173	6.7217	6.1264	5.24484	57.4929	49.5326	51.3318
ENSG00000073756	PTGS2	2.99817	0	0	11.6689	10.3566	9.62851	95.3987	76.525	80.2467
ENSG00000277632	CCL3	2.90142	8.53955e-51	1.20279e-48	1.66903	0.861375	1.37649	15.1318	15.5756	16.7388
ENSG00000162654	GBP4	2.86435	2.01635e-42	2.23651e-40	0.122444	0.0818631	0.106171	1.57831	1.37005	1.51216
ENSG00000187608	ISG15	2.82521	4.8461e-125	1.86965e-122	8.7379	8.12095	7.1306	63.011	60.0866	59.3557
ENSG00000178860	MSC	2.7677	3.97774e-183	2.61455e-180	5.32234	5.07859	4.72766	37.4606	33.3124	35.0427
ENSG00000101255	TRIB3	2.74052	6.883e-57	1.10047e-54	0.818582	0.602013	0.687823	6.267	6.00191	6.46817
ENSG00000115602	IL1RL1	2.7219	6.52389e-46	8.09647e-44	0.598641	0.529944	0.566458	6.1966	5.00532	5.82187
ENSG00000051108	HERPUD1	2.71543	0	0	18.1667	16.9561	15.108	118.796	101.148	105.358
ENSG00000148677	ANKRD1	2.69996	1.35746e-42	1.51514e-40	0.345577	0.508299	0.800495	5.66939	6.19062	5.76585
ENSG00000105939	ZC3HAV1	2.69312	0	0	33.3429	30.0602	31.8329	210.681	186.991	200.634
ENSG00000170689	HOXB9	2.6029	2.70151e-28	1.64755e-26	0.0527947	0.0970676	0.12589	2.07252	2.0427	1.87725
ENSG00000141682	PMAIP1	2.58831	3.11498e-211	2.5128e-208	32.9309	26.8431	25.4196	199.093	156.997	159.241
ENSG00000108771	DHX58	2.47988	5.80267e-100	1.87236e-97	2.69386	2.85312	2.31641	15.6304	14.4699	15.9764
ENSG00000136244	IL6	2.46417	0	0	37.6544	37.15	38.8549	210.252	195.918	211.1
ENSG00000235513	AL035681.1	2.46268	2.98325e-41	3.17028e-39	0.599813	0.568113	0.705847	5.04793	4.40231	4.79753
ENSG00000165312	OTUD1	2.46011	6.79576e-90	1.91435e-87	2.78631	2.47605	2.18304	17.3865	12.6198	13.972
ENSG00000138646	HERC5	2.4428	3.54169e-273	4.19029e-270	11.4115	10.4726	10.8711	64.804	56.0296	55.4002
ENSG00000130766	SESN2	2.42451	2.87923e-276	3.64983e-273	12.4768	11.3668	10.7366	63.0241	60.5052	58.7344
ENSG00000204388	HSPA1B	2.42284	3.63696e-182	2.22569e-179	11.3465	10.1989	9.68124	64.8975	49.0698	54.4587
ENSG00000044574	HSPA5	2.35185	0	0	357.256	320.26	335.91	1706.05	1654.8	1642.58
ENSG00000095739	BAMBI	2.29049	7.42288e-25	3.63905e-23	0.36328	0.311697	0.396001	4.17187	3.32028	2.68284
ENSG00000153253	SCN3A	2.27282	2.29976e-44	2.73919e-42	0.323004	0.267012	0.312179	2.04216	1.58364	1.65738
ENSG00000182782	HCAR2	2.24743	1.07335e-26	5.93419e-25	0.39851	0.529168	0.452503	3.42455	3.43992	3.54251
ENSG00000118503	TNFAIP3	2.23963	1.33394e-229	1.18367e-226	8.29628	8.05592	7.58171	38.0394	36.5107	36.3043
ENSG00000256152	AC027290.1	2.23696	4.41251e-39	4.25592e-37	5.22596	3.98185	5.38873	28.799	25.388	32.065
ENSG00000279484	KLHL30-AS1	2.23339	2.27e-21	8.97232e-20	0.109628	0.161248	0.119502	1.38742	1.30923	1.81911
ENSG00000135253	KCP	2.22145	2.28008e-49	3.0655e-47	0.846283	1.02084	0.622326	4.10845	4.26436	4.48253
ENSG00000115008	IL1A	2.20371	1.1873e-40	1.23947e-38	1.54359	1.06426	1.33646	8.66725	6.3094	7.12466
ENSG00000130787	HIP1R	2.20346	2.6835e-137	1.16156e-134	4.18412	4.01769	3.62244	18.7272	16.4287	19.3494
ENSG00000204389	HSPA1A	2.1617	1.79591e-54	2.82054e-52	2.21336	3.10679	2.4565	12.6755	12.551	12.5962
ENSG00000116701	NCF2	2.16131	7.92701e-27	4.42392e-25	0.523446	0.6416	0.503464	3.82465	3.302	3.59335
ENSG00000159200	RCAN1	2.1591	1.94768e-240	1.9203e-237	41.1321	34.5397	33.9933	178.069	145.385	156.747
ENSG00000126217	MCF2L	2.10935	2.43676e-194	1.80188e-191	19.0677	20.3248	20.073	82.2591	83.5996	86.4596
ENSG00000251011	TMEM108-AS1	2.09763	1.79418e-17	5.39683e-16	0.0280853	0.0688496	0.114806	1.71138	1.48881	0.998644
ENSG00000261270	AC012181.3	2.08621	1.77788e-18	5.77876e-17	0.340962	1.53239	0.542022	10.2551	7.27136	6.32094
ENSG00000107201	DDX58	2.08235	3.05841e-182	1.93848e-179	7.4125	6.92975	7.13645	32.6835	28.0944	29.0804
ENSG00000215895	AL354702.1	2.0794	9.17175e-26	4.74551e-24	0.903547	0.681537	0.61558	4.84604	3.66323	4.37244
ENSG00000087074	PPP1R15A	2.0533	4.09693e-268	4.54426e-265	92.7304	94.1268	95.6926	374.529	384.86	382.453
ENSG00000165030	NFIL3	2.05004	4.60215e-154	2.26873e-151	13.6615	12.4187	14.4511	58.0993	51.0601	58.1958
ENSG00000128228	SDF2L1	2.02401	4.62153e-117	1.67384e-114	25.8257	30.4935	27.7106	113.094	116.119	111.178
ENSG00000147614	ATP6V0D2	2.00693	7.75972e-25	3.78329e-23	0.642253	0.889905	0.532684	4.1557	3.2838	3.46245
ENSG00000277089	AC243829.4	1.97323	9.97349e-16	2.61834e-14	0.522343	0.853665	0.474492	6.52902	8.59333	8.88976
ENSG00000128590	DNAJB9	1.93899	2.52961e-125	9.97621e-123	9.21272	8.67688	8.688	37.6232	31.3558	32.2936
ENSG00000130487	KLHDC7B	1.93459	5.23821e-15	1.28936e-13	0.0227688	0.0279083	0.13961	1.09392	0.804655	1.2663
ENSG00000261114	AC012181.2	1.91946	2.52359e-15	6.37979e-14	0.682738	0.358649	0.398696	5.02889	4.10059	5.33549
ENSG00000136695	IL36RN	1.91077	1.0717e-142	5.0051e-140	11.6911	9.98095	10.365	42.5355	36.9553	39.3317
ENSG00000128965	CHAC1	1.89996	1.11171e-36	9.62418e-35	3.57414	3.68552	2.97615	15.224	12.6864	14.1208
ENSG00000151014	NOCT	1.88316	3.18366e-131	1.31396e-128	13.5529	12.5447	12.3986	49.4458	43.8438	46.7512
ENSG00000203446	AC004988.1	1.84926	1.42413e-21	5.73108e-20	1.2315	0.613225	1.17986	5.36653	4.47877	4.66662
ENSG00000146278	PNRC1	1.84594	3.82671e-108	1.33162e-105	13.134	13.1458	13.1748	53.6354	41.6422	46.1234
ENSG00000165694	FRMD7	1.80764	1.01564e-21	4.11518e-20	0.619675	0.497636	0.800687	2.67925	2.89042	3.01971
ENSG00000137628	DDX60	1.80441	8.93593e-94	2.55784e-91	4.57018	3.23658	3.93625	14.7308	12.7339	13.5395
ENSG00000105327	BBC3	1.79441	3.87605e-38	3.60148e-36	3.84683	3.78453	4.58643	15.0063	15.5131	15.2751
ENSG00000105559	PLEKHA4	1.78789	8.05741e-71	1.66273e-68	4.72646	5.05897	5.18543	16.4337	17.0766	18.5926
ENSG00000176971	FIBIN	1.76576	4.66421e-23	2.0338e-21	1.82762	1.46472	1.02964	6.5485	5.31099	5.38342
ENSG00000265817	FSBP	1.76144	9.41875e-15	2.27731e-13	0.883375	0.505294	0.722205	5.10679	3.2654	3.86593
ENSG00000266976	AC079466.1	1.74355	7.04547e-52	1.02488e-49	2.00457	1.98814	1.91823	6.93942	6.36812	6.97568
ENSG00000153234	NR4A2	1.7091	6.08334e-31	4.16838e-29	1.17919	1.68626	1.48625	5.66541	4.87382	4.92758
ENSG00000173114	LRRN3	1.69102	5.18802e-78	1.24421e-75	6.86065	7.78935	8.08981	25.9222	24.1573	23.2159
ENSG00000138642	HERC6	1.65983	8.76718e-80	2.13138e-77	5.5101	4.62106	5.1	16.7794	14.9647	16.1454
ENSG00000134259	NGF	1.63746	6.07687e-17	1.74508e-15	1.95629	1.51865	1.68822	7.18293	6.2381	6.89662
ENSG00000176046	NUPR1	1.62597	2.94812e-77	6.88425e-75	4.01923	4.57674	3.98064	13.4608	12.2449	12.5994
ENSG00000115963	RND3	1.61927	3.04482e-215	2.57317e-212	153.397	151.344	145.763	486.946	421.975	430.586
ENSG00000168209	DDIT4	1.61177	2.44287e-164	1.2751e-161	52.0832	50.5456	48.0295	160.559	141.298	144.663
ENSG00000139112	GABARAPL1	1.61022	2.30293e-103	7.56855e-101	16.7321	16.3217	15.888	51.918	46.9188	47.45
ENSG00000099958	DERL3	1.6051	9.80795e-12	1.77977e-10	0.877921	0.880436	0.761245	4.76975	3.16095	5.74853
ENSG00000183486	MX2	1.60505	1.65074e-35	1.36896e-33	2.33824	2.45267	2.34359	8.14099	7.5072	6.90801
ENSG00000203837	PNLIPRP3	1.57143	1.01636e-49	1.37689e-47	5.63932	4.77444	5.26794	17.4064	14.8603	14.9476
ENSG00000059728	MXD1	1.5707	4.22364e-104	1.41428e-101	7.59955	6.24983	7.0391	20.984	18.8491	21.0198
ENSG00000100219	XBP1	1.56755	3.83989e-160	1.94705e-157	49.4816	43.1023	45.4012	142.257	124.691	129.959
ENSG00000119698	PPP4R4	1.56565	7.09852e-54	1.09546e-51	3.61386	3.3222	3.30694	10.5663	9.82255	9.94922
ENSG00000136010	ALDH1L2	1.56455	2.04297e-68	4.02852e-66	3.13973	3.75972	3.35965	10.9846	9.185	9.9407
ENSG00000250746	AC105250.1	1.54231	1.29817e-13	2.8303e-12	0.860918	0.852315	0.586538	3.33695	2.80443	2.53592
ENSG00000178381	ZFAND2A	1.54016	6.0644e-62	1.0449e-59	23.5688	24.0089	21.265	69.5128	59.0928	69.8374
ENSG00000187479	C11orf96	1.53914	8.81191e-13	1.78115e-11	1.30519	0.575929	1.2449	4.03776	4.64439	4.04595
ENSG00000205300	AL356414.1	1.53678	2.29295e-20	8.42504e-19	5.58186	5.00919	5.36478	15.5348	16.3982	19.7205
ENSG00000269926	AL683820.1	1.53332	4.99369e-23	2.17213e-21	5.72023	5.72764	6.20251	21.8087	18.8998	15.2052
ENSG00000272588	AC139887.4	1.52493	1.03939e-17	3.20801e-16	4.07714	4.06769	4.45728	12.9998	12.248	16.8573
ENSG00000048052	HDAC9	1.52077	8.62812e-77	1.96312e-74	3.06667	2.61226	3.18667	8.93456	8.06142	8.20198
ENSG00000152049	KCNE4	1.51158	3.1427e-20	1.15234e-18	1.26263	1.04022	1.25508	4.60855	3.2161	3.6234
ENSG00000243742	RPLP0P2	1.51109	1.12947e-28	6.98424e-27	7.02062	5.99766	6.66735	21.523	17.2839	20.4959
ENSG00000128573	FOXP2	1.50145	1.2501e-20	4.65107e-19	0.593371	0.766272	0.786863	2.45848	2.36299	1.88382
ENSG00000270882	HIST2H4A	1.49214	1.90516e-09	2.66438e-08	0.350921	0.716888	0.478161	3.56389	3.34987	4.69255
ENSG00000103316	CRYM	1.48728	3.89148e-30	2.54841e-28	4.93932	5.82578	4.66673	16.1082	13.9123	14.5296
ENSG00000255114	AP003392.3	1.47149	5.24918e-25	2.60945e-23	9.00892	15.0579	12.1359	35.1496	35.6802	34.6283
ENSG00000208028	MIR616	1.47078	2.5108e-09	3.44886e-08	2.72315	5.8412	3.24671	29.5173	21.5703	22.9657
ENSG00000165507	C10orf10	1.46727	1.3268e-33	1.00627e-31	4.14644	3.78224	4.22646	11.6764	10.6935	12.1912
ENSG00000125347	IRF1	1.45943	3.33712e-89	9.25372e-87	12.2462	12.6723	11.1763	33.5959	31.172	31.7565
ENSG00000184347	SLIT3	1.44109	2.64914e-32	1.92681e-30	1.72334	1.85473	2.02365	5.20459	4.97708	5.44179
ENSG00000114315	HES1	1.42444	9.26363e-17	2.62204e-15	2.11935	2.43869	1.85644	6.79164	5.7452	6.54609
ENSG00000133134	BEX2	1.41858	3.19124e-34	2.51711e-32	12.6888	11.0826	11.0777	35.7925	29.3518	29.5108
ENSG00000145050	MANF	1.41777	5.496e-138	2.43844e-135	135.624	124.043	116.055	343.198	309.215	316.938
ENSG00000100292	HMOX1	1.41212	2.43978e-140	1.11022e-137	112.178	109.393	98.5322	285.606	258.111	279.159
ENSG00000133107	TRPC4	1.40853	6.70994e-25	3.30781e-23	2.79844	2.33733	2.81765	8.88017	6.35273	7.11238
ENSG00000164211	STARD4	1.40744	1.92428e-99	6.09826e-97	36.4142	32.3053	33.1206	94.0183	82.6223	86.1417
ENSG00000144802	NFKBIZ	1.40297	1.60499e-118	5.93412e-116	22.0895	22.5523	21.7499	61.0715	53.5726	55.6262
ENSG00000149428	HYOU1	1.40156	1.88479e-133	7.96415e-131	67.1263	60.671	61.9554	156.204	163.641	163.741
ENSG00000203288	TDRKH-AS1	1.4014	2.4845e-11	4.32279e-10	1.71916	1.5172	1.45235	6.12425	4.48334	5.4546
ENSG00000270194	AC097359.2	1.39993	4.42588e-17	1.28553e-15	1.42543	1.46764	1.55382	4.34294	4.18635	4.44468
ENSG00000184205	TSPYL2	1.39776	8.48012e-67	1.63583e-64	22.3293	25.0218	25.1564	58.5254	63.5073	65.1642
ENSG00000163568	AIM2	1.39248	8.51123e-74	1.8648e-71	33.0783	26.1898	26.8301	76.7907	72.6945	70.7911
ENSG00000128272	ATF4	1.38442	2.28419e-188	1.55914e-185	177.099	154.894	159.266	427.439	390.998	416.115
ENSG00000205835	GMNC	1.38107	2.68594e-09	3.66109e-08	0.298853	0.170945	0.298623	0.957223	1.09257	1.05357
ENSG00000102794	ACOD1	1.3602	2.43521e-09	3.35021e-08	0.618011	0.358821	0.465367	1.71521	1.74408	1.92763
ENSG00000179148	ALOXE3	1.35944	3.64946e-21	1.42345e-19	2.02933	2.12084	2.00837	4.80611	5.41457	6.25175
ENSG00000235448	LURAP1L-AS1	1.35716	4.39718e-09	5.77622e-08	1.28451	1.04963	1.05015	4.2146	4.27858	4.45027
ENSG00000244468	AC093001.1	1.35013	4.22473e-08	4.83406e-07	0.372015	0.759979	1.43622	4.50468	4.45792	5.08767
ENSG00000258791	LINC00520	1.3422	3.38503e-12	6.43191e-11	4.91975	3.58556	4.52945	14.3348	12.4768	12.6079
ENSG00000156804	FBXO32	1.33222	3.16098e-51	4.48784e-49	20.2562	17.5783	20.4915	53.6202	44.0995	48.1294
ENSG00000166598	HSP90B1	1.32776	1.02049e-174	5.84213e-172	1359.56	1269.34	1353.97	3232.15	3172.55	3214.64
ENSG00000153714	LURAP1L	1.32458	2.13947e-38	2.03044e-36	11.6251	12.2953	9.53591	29.8877	24.4719	28.6775
ENSG00000170454	KRT75	1.3224	9.83181e-43	1.11137e-40	7.70481	7.06495	6.91216	18.4709	17.596	17.4546
ENSG00000255769	GOLGA2P10	1.32164	7.42846e-35	6.01977e-33	19.0553	24.1797	21.1033	51.1513	52.6317	56.3295
ENSG00000249592	AC139887.2	1.31728	6.31954e-24	2.89801e-22	12.1569	12.7336	13.026	31.4702	30.505	35.166
ENSG00000243649	CFB	1.31435	7.86212e-10	1.15984e-08	0.406941	0.733524	0.521875	1.79525	1.64817	1.83328
ENSG00000261364	AC063923.2	1.31002	4.26657e-10	6.43868e-09	2.2032	1.17022	2.00136	5.59381	5.504	5.95922
ENSG00000116717	GADD45A	1.30984	4.05699e-96	1.24137e-93	111.394	111.713	113.113	270.342	270.562	265.891
ENSG00000081041	CXCL2	1.30556	6.83832e-81	1.70929e-78	47.5542	48.3903	43.3252	117.562	103.464	112.942
ENSG00000163393	SLC22A15	1.29305	2.92792e-36	2.52242e-34	3.13787	2.72953	2.9949	7.5913	6.88125	7.21157
ENSG00000229474	PATL2	1.29232	4.26236e-11	7.23867e-10	1.28937	1.03856	1.28001	3.15134	3.41189	3.92973
ENSG00000243137	PSG4	1.28525	3.06233e-19	1.03914e-17	3.56324	4.57307	3.68425	9.8738	9.47635	10.4723
ENSG00000105650	PDE4C	1.28443	9.33492e-21	3.51734e-19	3.32497	2.41133	2.90711	6.88343	7.19213	7.70502
ENSG00000186409	CCDC30	1.27819	1.71447e-30	1.13532e-28	5.60319	6.9023	5.78338	14.8719	15.1586	14.0998
ENSG00000138696	BMPR1B	1.27268	1.62876e-15	4.18315e-14	2.57132	2.70148	2.44699	6.74369	6.19236	6.99585
ENSG00000258183	LINC02392	1.2709	1.59304e-10	2.54743e-09	3.95214	3.5941	4.60342	10.607	12.6619	11.7398
ENSG00000196517	SLC6A9	1.26452	1.06402e-15	2.78102e-14	2.30615	1.81993	2.23837	6.18221	4.86997	5.5013
ENSG00000162944	RFTN2	1.25978	1.52286e-17	4.5963e-16	1.19354	0.860561	1.24365	2.52301	2.82341	2.98719
ENSG00000109846	CRYAB	1.25822	6.93288e-08	7.69948e-07	1.07422	0.987524	0.686118	3.22567	3.10906	3.18306
ENSG00000185950	IRS2	1.25616	1.01201e-67	1.97364e-65	4.96198	4.95382	4.75446	11.8253	10.9465	11.268
ENSG00000253227	AC090192.2	1.25283	6.08974e-08	6.81429e-07	2.22803	1.5172	1.6866	7.83259	5.35487	5.75554
ENSG00000180573	HIST1H2AC	1.24743	1.06288e-35	8.89757e-34	10.8794	8.94061	10.0231	25.6907	22.5486	22.2804
ENSG00000009413	REV3L	1.24732	4.98838e-94	1.47548e-91	8.58243	7.72747	8.55988	20.346	17.5195	19.4604
ENSG00000230647	AC022816.1	1.23697	3.35545e-07	3.34358e-06	0.937255	0.626626	0.812694	3.39474	3.32266	2.79663
ENSG00000179428	AC073072.1	1.23426	3.62202e-07	3.57707e-06	0.399875	0.306335	0.953513	1.99148	2.7106	2.1419
ENSG00000243978	RTL9	1.23384	1.28574e-25	6.61391e-24	2.00896	1.80066	1.75364	4.48761	4.10835	4.5562
ENSG00000119938	PPP1R3C	1.23224	5.65532e-48	7.48992e-46	10.6896	9.03279	9.78391	24.1986	21.3164	22.5931
ENSG00000272870	AC097534.2	1.23034	1.74822e-32	1.28205e-30	30.2572	31.5239	31.3175	66.1394	74.1701	75.6506
ENSG00000245685	AF250324.1	1.22307	4.66554e-07	4.49996e-06	0.568677	0.896195	0.83022	3.52235	2.92053	2.66647
ENSG00000185437	SH3BGR	1.21584	4.02603e-52	5.95416e-50	29.6066	26.8314	25.6888	61.1149	62.2554	61.8201
ENSG00000136689	IL1RN	1.21522	1.71025e-16	4.7277e-15	3.66055	4.11678	2.90528	9.50772	8.09393	8.01675
ENSG00000241106	HLA-DOB	1.21305	1.12902e-06	1.01349e-05	0.199352	0.0610877	0.271635	1.28483	0.911011	1.54492
ENSG00000249111	AC108517.1	1.21027	3.4727e-12	6.59145e-11	11.3115	10.2702	17.2682	36.5744	29.4837	35.5229
ENSG00000117461	PIK3R3	1.20791	4.00178e-34	3.11489e-32	3.22216	2.63795	2.94079	7.2524	6.31963	6.62933
ENSG00000160570	DEDD2	1.20595	4.12625e-38	3.77467e-36	18.8401	19.8343	19.1354	41.5812	43.6998	45.5247
ENSG00000228218	ATF4P3	1.2048	4.91282e-08	5.56044e-07	2.51666	1.02824	1.18702	5.89816	4.12848	4.23603
ENSG00000106004	HOXA5	1.20414	1.33371e-08	1.64142e-07	1.23406	0.605045	1.40126	3.37423	3.10797	3.07535
ENSG00000205413	SAMD9	1.20276	2.82572e-88	7.59819e-86	16.8582	14.7666	16.5847	39.1952	33.5473	34.8819
ENSG00000139269	INHBE	1.20261	4.74705e-07	4.56865e-06	0.392708	0.275058	0.28666	1.31482	1.05968	1.04856
ENSG00000166289	PLEKHF1	1.19909	4.00442e-12	7.5442e-11	2.06002	1.5631	1.64853	4.6747	4.56255	3.93525
ENSG00000004468	CD38	1.19566	5.32072e-10	7.9955e-09	0.49315	0.368577	0.417926	1.24034	1.08467	1.06374
ENSG00000169359	SLC33A1	1.18923	1.57464e-52	2.36824e-50	25.5331	20.6439	21.6138	57.4111	44.7694	48.9928
ENSG00000102409	BEX4	1.18715	1.00606e-16	2.83856e-15	4.72698	4.2825	4.55065	11.4396	10.206	10.4464
ENSG00000132002	DNAJB1	1.18667	1.07886e-143	5.17475e-141	137.241	124.744	125.688	296.559	268.721	283.225
ENSG00000136643	RPS6KC1	1.18664	3.98625e-38	3.68458e-36	4.93649	3.9932	3.96467	10.5057	8.71298	9.65905
ENSG00000138942	RNF185	1.18402	4.98029e-52	7.30457e-50	13.8889	12.2005	11.623	29.8382	25.3176	28.3228
ENSG00000280670	CCDC163	1.17991	6.77664e-17	1.93352e-15	4.56844	3.89779	4.33302	11.0742	8.76021	10.413
ENSG00000173540	GMPPB	1.16556	2.60569e-66	4.91948e-64	46.7419	46.8421	48.3572	100.773	103.374	104.173
ENSG00000145777	TSLP	1.16494	1.9173e-41	2.07477e-39	33.4814	34.4271	33.1388	74.7631	71.6857	74.9584
ENSG00000237596	AL138828.1	1.16087	9.26815e-10	1.35488e-08	1.52156	2.02486	1.6586	4.63579	3.84087	4.71665
ENSG00000100867	DHRS2	1.15877	2.14138e-09	2.969e-08	1.52535	1.37764	1.47677	4.56268	3.32634	3.47678
ENSG00000120738	EGR1	1.15493	3.42032e-15	8.56142e-14	185.285	218.832	177.88	400.561	476.229	468.491
ENSG00000152518	ZFP36L2	1.15319	5.54575e-80	1.36695e-77	20.1435	18.2523	18.6832	43.1492	38.3371	41.3013
ENSG00000261644	AC007728.2	1.14763	7.49219e-13	1.52482e-11	3.73603	4.43396	3.8382	9.58985	8.78046	9.73216
ENSG00000196843	ARID5A	1.14643	3.94219e-27	2.2715e-25	8.08455	7.0399	8.37889	15.948	17.1365	18.6408
ENSG00000119630	PGF	1.13237	6.61096e-24	3.01606e-22	6.87879	6.12805	6.305	15.4151	13.7623	13.0928
ENSG00000235823	OLMALINC	1.12593	1.39909e-19	4.86855e-18	3.55217	3.60103	4.05771	8.66931	7.59976	8.64445
ENSG00000169087	HSPBAP1	1.12369	6.7646e-27	3.79909e-25	8.82049	9.6102	8.13168	21.4104	17.0191	18.924
ENSG00000154736	ADAMTS5	1.12198	9.03744e-51	1.26289e-48	8.63023	6.66791	7.47396	17.6693	14.1893	16.4778
ENSG00000105499	PLA2G4C	1.12177	3.61819e-09	4.81711e-08	1.6613	1.18784	1.46195	3.77184	2.86806	4.10221
ENSG00000273272	U62317.5	1.11988	6.99799e-06	5.45186e-05	1.1315	0.693455	1.28481	4.19876	4.71118	5.67395
ENSG00000229204	PTGES3P3	1.11692	6.4341e-06	5.04163e-05	0.424608	0.693935	0.192855	2.65368	2.75968	3.09703
ENSG00000167550	RHEBL1	1.10803	3.0748e-07	3.0847e-06	1.24603	1.38845	1.23478	3.31849	3.31299	3.66634
ENSG00000128510	CPA4	1.10388	1.15882e-64	2.09853e-62	27.4905	25.1296	24.9721	55.8664	48.7324	56.8786
ENSG00000116711	PLA2G4A	1.10097	4.92443e-25	2.46875e-23	5.74273	4.99448	5.30864	12.9843	10.7878	10.5151
ENSG00000266304	LIVAR	1.09758	9.89413e-06	7.47514e-05	0.891083	0.873777	1.94268	6.68284	4.45219	4.87457
ENSG00000140105	WARS	1.09603	1.95825e-107	6.68329e-105	72.6527	66.0307	65.1841	145.726	133.29	139.934
ENSG00000126709	IFI6	1.09518	3.28155e-21	1.2913e-19	13.5995	12.2773	14.203	30.1547	27.34	28.6589
ENSG00000163216	SPRR2D	1.09273	4.59975e-08	5.22945e-07	3.30382	2.94514	4.70637	8.09496	9.0893	10.3145
ENSG00000151012	SLC7A11	1.09272	4.63962e-38	4.22253e-36	4.19088	3.42168	3.50522	8.77847	7.15255	7.27464
ENSG00000280208	GGT4P	1.09236	1.15422e-20	4.30334e-19	9.11196	11.3163	9.02472	19.5678	19.1753	23.7519
ENSG00000129450	SIGLEC9	1.07938	1.28035e-06	1.14069e-05	0.889919	1.04121	0.633854	2.22786	2.26755	2.2497
ENSG00000102466	FGF14	1.07855	9.04017e-27	5.01362e-25	24.9653	21.793	21.9042	52.1407	45.7474	45.1873
ENSG00000172432	GTPBP2	1.07496	6.42281e-70	1.29529e-67	40.204	38.3091	40.9352	79.6672	79.4835	83.7653
ENSG00000124635	HIST1H2BJ	1.07383	3.39403e-17	9.95602e-16	26.4937	27.5412	25.5898	53.0533	61.7112	52.591
ENSG00000109819	PPARGC1A	1.07029	1.26508e-15	3.28236e-14	1.24172	1.23084	1.28	3.04934	2.46059	2.55957
ENSG00000167797	CDK2AP2	1.06972	3.18678e-34	2.51711e-32	24.6748	22.4708	19.6126	44.9395	44.591	46.4393
ENSG00000102401	ARMCX3	1.06711	4.92233e-85	1.24795e-82	36.0223	32.7062	35.2251	74.0582	67.1942	68.8681
ENSG00000181381	DDX60L	1.06706	7.7189e-38	6.95367e-36	11.2982	10.7818	11.5371	25.0285	21.2783	22.7628
ENSG00000203761	MSTO2P	1.06541	1.24133e-15	3.22546e-14	5.38204	5.3169	4.21402	11.0604	9.9849	10.3266
ENSG00000261716	AC239868.2	1.06306	1.3433e-13	2.9215e-12	1.65459	1.29059	1.4142	3.45474	2.74954	3.22279
ENSG00000155660	PDIA4	1.059	4.30419e-85	1.10705e-82	266.314	232.454	251.307	497.437	509.477	495.012
ENSG00000203930	LINC00632	1.05194	4.18185e-08	4.78808e-07	18.0325	27.7951	23.5274	47.588	54.3954	59.6823
ENSG00000141504	SAT2	1.04692	3.46132e-37	3.0714e-35	35.85	40.125	36.7105	77.6547	71.092	77.9832
ENSG00000168994	PXDC1	1.04451	1.28855e-24	6.19727e-23	8.59942	9.35662	8.00268	18.1824	17.7316	16.533
ENSG00000214050	FBXO16	1.04245	6.3132e-19	2.10602e-17	8.62467	10.2587	9.49189	20.0338	17.5378	20.8915
ENSG00000069431	ABCC9	1.04124	8.25781e-43	9.45492e-41	36.5025	29.6465	35.4877	75.092	65.0514	63.8735
ENSG00000135407	AVIL	1.0397	7.10438e-07	6.62193e-06	0.758538	0.958812	0.549086	2.22218	1.50211	1.75057
ENSG00000236404	VLDLR-AS1	1.0381	5.38391e-07	5.13236e-06	2.54428	1.98455	2.41626	5.51117	6.20107	4.99087
ENSG00000261101	AC234775.3	1.03663	1.56698e-05	0.000113646	1.66299	1.01918	1.27461	5.23723	3.5465	3.3167
ENSG00000198855	FICD	1.03645	4.83313e-26	2.5604e-24	5.53751	5.06564	5.67287	11.5704	10.0726	11.4153
ENSG00000183549	ACSM5	1.03036	2.28106e-08	2.70964e-07	1.59063	0.959836	1.06701	2.81024	2.3857	2.92276
ENSG00000162298	SYVN1	1.02738	1.88763e-45	2.31033e-43	15.7191	15.3918	14.9411	29.9818	29.1572	31.6686
ENSG00000128165	ADM2	1.02403	3.08618e-05	0.000208926	0.51187	0.156853	0.348734	2.54925	2.33917	1.86675
ENSG00000104870	FCGRT	1.01762	6.00764e-19	2.01165e-17	9.00875	11.415	8.98627	19.9552	17.4171	21.7296
ENSG00000070669	ASNS	1.01314	6.86146e-56	1.08724e-53	48.937	45.1559	42.4248	96.4888	80.3034	89.5795
ENSG00000107864	CPEB3	1.0123	1.38324e-09	1.97811e-08	0.970344	0.82739	0.833547	2.09287	1.63663	1.92325
ENSG00000079263	SP140	1.01126	2.69239e-11	4.67077e-10	2.07658	1.90898	1.88099	3.98191	4.18408	3.9802
ENSG00000240775	AC021205.1	1.01072	3.80043e-05	0.000252136	1.37335	2.1643	2.13863	5.74758	5.49897	7.155
ENSG00000236882	LINC01554	1.00856	5.26451e-05	0.000338512	0.594946	0.104177	0.810665	1.59354	2.27863	2.71215
ENSG00000184164	CRELD2	1.00324	3.79662e-41	4.01063e-39	43.7685	36.1165	35.7417	76.5782	74.1245	73.2209
ENSG00000272669	AL021707.6	1.00296	7.25274e-08	8.02156e-07	6.25213	8.34457	5.77404	15.9553	12.5291	16.0874
ENSG00000110944	IL23A	1.00164	2.68106e-05	0.000184493	0.653347	1.04107	0.979266	3.13899	2.18952	2.38271
ENSG00000164283	ESM1	-1.00505	4.35658e-07	4.24115e-06	4.01068	5.04204	4.62415	2.04864	1.4412	2.06274
ENSG00000164465	DCBLD1	-1.00665	4.70109e-42	5.18201e-40	53.1042	45.3768	45.5078	24.4528	21.142	21.7749
ENSG00000070808	CAMK2A	-1.00885	4.33626e-11	7.35714e-10	2.25902	2.15537	2.55344	1.1431	0.930672	1.00641
ENSG00000256043	CTSO	-1.01416	2.93635e-23	1.2963e-21	15.5754	11.6699	14.1695	6.63449	6.15321	6.17325
ENSG00000111261	MANSC1	-1.01644	1.6766e-10	2.66857e-09	1.79923	1.77575	1.85463	0.821449	0.72612	0.798905
ENSG00000185585	OLFML2A	-1.02484	1.28936e-13	2.81456e-12	3.0275	2.81467	2.99663	1.43247	1.38526	1.05203
ENSG00000151233	GXYLT1	-1.02793	1.20922e-39	1.19889e-37	79.7192	63.2977	66.9049	36.5401	28.0698	32.289
ENSG00000003137	CYP26B1	-1.03176	7.5529e-18	2.3516e-16	5.09943	4.92623	4.52432	2.12692	2.15921	2.14078
ENSG00000268089	GABRQ	-1.03449	2.3759e-54	3.69869e-52	33.7798	27.4316	32.1578	15.145	13.8249	13.979
ENSG00000240184	PCDHGC3	-1.03523	1.95555e-31	1.38268e-29	15.4154	12.6379	15.2968	6.23544	6.63386	6.75784
ENSG00000174607	UGT8	-1.03858	1.02001e-46	1.29301e-44	33.8557	28.2586	31.9257	13.7721	14.0373	15.0684
ENSG00000125266	EFNB2	-1.05074	1.16293e-70	2.37224e-68	72.7538	64.1948	70.8631	32.0466	31.8744	30.6308
ENSG00000164619	BMPER	-1.051	4.45508e-25	2.23978e-23	14.5524	9.91698	11.237	5.61537	5.15312	5.09924
ENSG00000200087	SNORA73B	-1.05152	3.87219e-07	3.80508e-06	25.1523	24.2527	22.8481	9.43169	8.58235	8.86708
ENSG00000187244	BCAM	-1.06078	2.40383e-06	2.04314e-05	1.56864	1.678	1.49618	0.401054	0.590853	0.57207
ENSG00000031081	ARHGAP31	-1.06597	4.09245e-40	4.17407e-38	13.7548	10.5462	12.4665	5.31557	5.51896	5.51656
ENSG00000200312	RN7SKP255	-1.06826	3.39449e-06	2.80195e-05	24.0021	7.48872	24.5287	7.15942	5.58403	5.76929
ENSG00000232220	AC008440.2	-1.08482	1.80468e-13	3.88686e-12	73.2534	45.5879	85.3818	29.1819	27.0959	28.897
ENSG00000125144	MT1G	-1.08665	1.12783e-07	1.20503e-06	14.2254	11.2091	14.1914	4.96122	4.23069	5.40407
ENSG00000198113	TOR4A	-1.09001	9.41069e-17	2.65942e-15	5.28735	4.56879	4.28465	1.84721	1.92099	2.14085
ENSG00000145861	C1QTNF2	-1.09239	2.35042e-06	2.00316e-05	1.49655	1.83435	1.26967	0.727947	0.344101	0.411909
ENSG00000189057	FAM111B	-1.0938	2.12252e-72	4.53835e-70	64.4052	64.3567	64.7266	30.2253	28.0511	27.2935
ENSG00000139291	TMEM19	-1.10971	8.2825e-27	4.60782e-25	10.1214	7.31073	7.96286	3.47345	3.53142	3.75713
ENSG00000113368	LMNB1	-1.11232	6.01563e-94	1.75016e-91	98.7106	87.6078	93.2324	42.5456	38.906	40.8746
ENSG00000164251	F2RL1	-1.11711	8.26808e-20	2.94055e-18	10.1697	7.59379	10.2734	3.8354	3.76067	4.11382
ENSG00000146197	SCUBE3	-1.13439	1.78935e-24	8.54459e-23	4.12149	3.72058	3.94629	1.53374	1.61763	1.72651
ENSG00000164761	TNFRSF11B	-1.14089	9.21178e-14	2.03082e-12	6.16316	5.11745	5.55341	1.8305	2.23241	2.48589
ENSG00000187678	SPRY4	-1.19883	3.68507e-85	9.61748e-83	38.0882	35.6441	35.329	14.7914	14.6425	15.1935
ENSG00000149218	ENDOD1	-1.20948	6.40569e-29	4.04561e-27	10.477	7.39167	8.61302	3.78023	3.3557	3.32539
ENSG00000106991	ENG	-1.21074	5.35088e-64	9.49621e-62	37.9855	35.9817	36.5112	14.6453	13.8952	16.185
ENSG00000175305	CCNE2	-1.23436	3.67199e-38	3.44798e-36	43.098	32.9082	37.2015	15.6714	13.9911	14.7697
ENSG00000222047	C10orf55	-1.31101	2.38665e-19	8.14535e-18	7.13729	5.70236	6.81156	2.57343	2.07759	2.29204
ENSG00000113070	HBEGF	-1.32286	2.28027e-52	3.40067e-50	28.8906	25.6648	25.5683	9.58658	9.22002	10.797
ENSG00000085063	CD59	-1.40734	4.84359e-76	1.07449e-73	280.55	205.228	224.034	92.3036	73.6762	83.5058
ENSG00000123689	G0S2	-1.44794	1.01814e-40	1.06917e-38	47.1981	44.91	48.9047	15.6044	16.9478	13.8651
ENSG00000152291	TGOLN2	-1.50554	2.55315e-172	1.37305e-169	127.392	110.339	121.014	39.4884	39.4537	39.9026
ENSG00000138623	SEMA7A	-1.55472	1.2078e-126	4.87153e-124	81.3041	72.0854	74.5149	22.6284	24.0573	25.6392
ENSG00000183876	ARSI	-1.62034	5.53564e-61	9.35629e-59	16.0768	15.6114	16.0185	5.42954	4.55652	4.20478
ENSG00000122861	PLAU	-1.65359	1.18082e-265	1.23271e-262	376.938	333.277	347.34	109.684	102.159	105.411
ENSG00000062282	DGAT2	-1.98386	4.96567e-32	3.53919e-30	5.59666	4.9146	5.63408	1.17462	0.882221	1.14239
