# Supplementary material for: Kunjin Virus, Zika Virus, and Yellow Fever Virus Infections Have Distinct Effects on the Coding Transcriptome and Proteome of Brain-Derived U87 Cells
Source: Viruses. 2023 Jun 23;15(7):1419. doi: 10.3390/v15071419 (PMC10385720; doi:10.3390/v15071419)
Supplement: Supplementary file 1 [file viruses-15-01419-s001.zip › TableS10.xlsx]

## Sheet: S10
Gene ID	Gene name	log2FC CvsZ	log2FC CvsYF	log2FC CvsK
ENSG00000133083	DCLK1	1.601	0.509	0.494
ENSG00000138685	FGF2	1.405	1.937	0.902
ENSG00000122641	INHBA	1.404	1.651	0.875
ENSG00000163739	CXCL1	1.215	2.052	-0.246
ENSG00000101134	DOK5	1.19	0.118	0.789
ENSG00000166340	TPP1	1.025	0.357	0.567
ENSG00000171617	ENC1	-1.091	-0.433	-0.79
ENSG00000176697	BDNF	-1.096	-0.051	-0.333
ENSG00000150938	CRIM1	-1.112	-0.391	-0.62
ENSG00000007944	MYLIP	-1.178	-0.026	-0.229
ENSG00000101384	JAG1	-1.255	-0.859	-0.957
ENSG00000157168	NRG1	-1.267	0.813	-0.275
ENSG00000124479	NDP	-1.346	-1.128	-0.954
ENSG00000189184	PCDH18	-1.35	-0.655	-0.301
ENSG00000170345	FOS	-1.437	-0.08	0.286
ENSG00000105880	DLX5	-1.464	-0.779	0.544
ENSG00000168874	ATOH8	-2.605	-0.895	0.065
