# Supplementary material for: Kunjin Virus, Zika Virus, and Yellow Fever Virus Infections Have Distinct Effects on the Coding Transcriptome and Proteome of Brain-Derived U87 Cells
Source: Viruses. 2023 Jun 23;15(7):1419. doi: 10.3390/v15071419 (PMC10385720; doi:10.3390/v15071419)
Supplement: Supplementary file 1 [file viruses-15-01419-s001.zip › TableS11.xlsx]

## Sheet: S11
Protein	Gene name	logFC	P.Value	adj.P.Val	ngood
Q8N6M6-3	AOPEP	4.67112	0.00371194	0.0240303	3
P78314	SH3BP2	4.649	0.000857087	0.0240303	2
Q86WS3	PLAC1L	3.39299	0.0037031	0.0240303	3
E7EUJ7	CAGE1	3.29663	0.000736912	0.0240303	3
Q6P1X5	TAF2	3.19305	0.00138084	0.0240303	2
A0018	ZIKV-NS4A	3.0383	0.000969637	0.0240303	3
A0017	ZIKV-NS3	2.95093	0.000143413	0.0240303	3
Q86YA3	C4orf21	2.89662	0.00359972	0.0240303	3
A0020	ZIKV-NS5	2.79203	0.000792453	0.0240303	3
Q14678	KANK1	2.60345	0.01412	0.0310507	2
Q96L35	EPHB4	2.59787	0.00108073	0.0240303	3
A0012	ZIKV-prM	2.48673	0.000781432	0.0240303	3
Q719I0	AHSA2	2.42883	0.00655547	0.0242369	3
H0Y894	MAP3K6	2.41162	0.00698501	0.0242505	2
Q9UBK8-2	MTRR	2.35261	0.017991	0.0354372	3
H7C4H5	MKRN1	2.31359	0.0232546	0.0413599	2
A0014	ZIKV-NS1	2.22763	0.0162778	0.0333054	3
P62877	RBX1	2.13276	0.0137184	0.0305767	2
E9PNI7	PARP10	2.12412	0.0127344	0.029503	3
Q7Z745	MROH2B	2.01812	0.0197936	0.0373514	2
P16519-2	PCSK2	1.98604	0.00635044	0.0242369	3
A0013	ZIKV-E	1.67325	0.000774024	0.0240303	3
P49916-2	LIG3	1.60845	0.0297186	0.0491308	2
Q15375-2	EPHA7	1.45226	0.00953143	0.0261003	2
F8W938	NVL	1.36851	0.0253768	0.0438808	2
O95716	RAB3D	1.0533	0.00371715	0.0240303	3
O95881	TXNDC12	-1.00065	0.0093343	0.0259445	3
Q9H8H0	NOL11	-1.001	0.00168517	0.0240303	3
Q9BUQ8	DDX23	-1.00227	0.00939566	0.0259628	3
F6TQG2	SMARCA1	-1.00232	0.0192217	0.0367854	3
Q9P2J5	LARS	-1.00236	0.00266154	0.0240303	3
Q5SY16	NOL9	-1.00257	0.0086161	0.0253267	3
P37235	HPCAL1	-1.00279	0.0201759	0.0377498	3
P53814-5	SMTN	-1.00315	0.0206005	0.0381429	3
Q14008	CKAP5	-1.00393	0.00267756	0.0240303	3
P07711	CTSL1	-1.00415	0.0018293	0.0240303	3
J3KNQ4	PARVA	-1.00423	0.0149211	0.0318368	3
Q9Y3S1	WNK2	-1.00538	0.0132021	0.0300325	2
Q9HD45	TM9SF3	-1.0055	0.0126462	0.0293921	3
Q04917	YWHAH	-1.00564	0.0233352	0.0414071	3
P0CW22	RPS17L	-1.00575	0.0141998	0.0311139	3
O43290	SART1	-1.00637	0.0189924	0.0365711	3
P49792	RANBP2	-1.00707	0.00360818	0.0240303	3
G3V5Z3	SMEK1	-1.0074	0.00363346	0.0240303	3
P35241	RDX	-1.00747	0.00261953	0.0240303	3
O43583	DENR	-1.00773	0.00372377	0.0240303	3
J3KTA4	DDX5	-1.00901	0.0113807	0.028287	3
Q16851-2	UGP2	-1.00959	0.00176374	0.0240303	3
P52272-2	HNRNPM	-1.01009	0.00911074	0.0257771	3
P53041	PPP5C	-1.01017	0.0134213	0.0302986	2
Q01469	FABP5	-1.01045	0.0213044	0.0390451	3
Q5C9Z4	NOM1	-1.01145	0.0233445	0.0414071	2
Q9NQC3	RTN4	-1.01263	0.00199462	0.0240303	3
P50748	KNTC1	-1.01272	0.0152983	0.0322807	3
Q92598-2	HSPH1	-1.01324	0.00233055	0.0240303	3
P07203	GPX1	-1.01338	0.0211145	0.0387791	3
Q9ULV4	CORO1C	-1.01371	0.0109929	0.0279457	3
F8VNT9	CD63	-1.0139	0.00722932	0.0243847	3
Q15149-4	PLEC	-1.01408	0.0255072	0.0439543	3
F8WAE6	MED12L	-1.01442	0.0274909	0.0463889	2
P37802	TAGLN2	-1.01517	0.00162062	0.0240303	3
Q10567-2	AP1B1	-1.01627	0.0125294	0.0293359	3
F5H569	ATP6V0A1	-1.0167	0.00648372	0.0242369	3
Q658Y4	FAM91A1	-1.01687	0.00175154	0.0240303	3
Q04760-2	GLO1	-1.01704	0.0263013	0.0448873	3
P52597	HNRNPF	-1.01861	0.020129	0.0377107	3
O75083	WDR1	-1.01957	0.00251692	0.0240303	3
P06396-2	GSN	-1.02099	0.0183028	0.0357611	3
O75044	SRGAP2	-1.02117	0.00138514	0.0240303	3
Q9BW92	TARS2	-1.02149	0.0262937	0.0448873	3
M0R1I2	PLAUR	-1.02195	0.0184928	0.0358828	2
Q14247	CTTN	-1.02316	0.00499108	0.0240303	3
B4DVT3	VWA9	-1.02333	0.0141442	0.0310507	3
Q9UQ80	PA2G4	-1.02447	0.00124752	0.0240303	3
O00560	SDCBP	-1.02535	0.00325186	0.0240303	3
Q5VTR2	RNF20	-1.0263	0.00227176	0.0240303	3
P49773	HINT1	-1.02639	0.00176324	0.0240303	3
Q8NBN3-3	TMEM87A	-1.02723	0.00323377	0.0240303	3
B4E2W0	HADHB	-1.02806	0.0156675	0.0326503	3
P48723	HSPA13	-1.02858	0.012879	0.0296295	3
P50395	GDI2	-1.02981	0.0040225	0.0240303	3
O95613-2	PCNT	-1.03036	0.023725	0.0418636	3
P06493	CDK1	-1.03075	0.00694818	0.0242505	3
P62979	RPS27A	-1.03325	0.0136024	0.0304719	3
Q6YHU6	THADA	-1.03379	0.00477598	0.0240303	3
Q9BXJ9	NAA15	-1.03416	0.00497576	0.0240303	3
J3KNB8	MAP3K4	-1.03443	0.00274994	0.0240303	3
Q08945	SSRP1	-1.03445	0.0045303	0.0240303	3
Q9Y3X0	CCDC9	-1.03646	0.0203429	0.0379165	3
Q12904-2	AIMP1	-1.0375	0.00720411	0.0243847	3
P49753	ACOT2	-1.03792	0.0135654	0.0304719	2
O43143	DHX15	-1.03853	0.0114739	0.0283252	3
Q6DKI1	RPL7L1	-1.03914	0.0179417	0.035359	3
J3QRS9	ZNF207	-1.03955	0.00610733	0.0241936	3
R4GN55	YTHDF3	-1.0399	0.0121618	0.0290448	3
O94964	SOGA1	-1.04026	0.00443117	0.0240303	3
Q9UL46	PSME2	-1.04093	0.0292328	0.0484817	3
O94808	GFPT2	-1.04102	0.00320833	0.0240303	3
F8VY35	NAP1L1	-1.04213	0.00208649	0.0240303	3
O00410	IPO5	-1.04305	0.00359702	0.0240303	3
P02786	TFRC	-1.04305	0.00465681	0.0240303	3
Q9BZQ8	FAM129A	-1.04423	0.00319443	0.0240303	3
E9PF18	HADH	-1.04532	0.0205587	0.0381429	3
P35568	IRS1	-1.04562	0.0105686	0.0274685	3
Q8IZ07	ANKRD13A	-1.04574	0.00717658	0.0243847	3
Q9Y3Z3-4	SAMHD1	-1.04617	0.00595942	0.0241936	3
Q9NVN8	GNL3L	-1.0463	0.00311026	0.0240303	3
O14936-3	CASK	-1.0467	0.00443192	0.0240303	3
Q9UPV0-2	CEP164	-1.04685	0.0130281	0.0297802	3
Q9NP74	PALMD	-1.04746	0.00133842	0.0240303	3
Q02880	TOP2B	-1.04805	0.0143277	0.0311345	3
P21283	ATP6V1C1	-1.0489	0.00395494	0.0240303	3
F8VXG7	SCAF11	-1.04899	0.0153546	0.0322872	3
O95202	LETM1	-1.05034	0.00295124	0.0240303	3
O00468-2	AGRN	-1.05043	0.00840944	0.0249058	3
P04075	ALDOA	-1.0506	0.00455524	0.0240303	3
P62318	SNRPD3	-1.05086	0.00848948	0.0250557	3
G5EA52	PDIA3	-1.05147	0.00517116	0.0240303	3
P46063	RECQL	-1.05175	0.0102438	0.027133	3
P28715	ERCC5	-1.05272	0.00433878	0.0240303	3
E5RHG8	TCEB1	-1.05441	0.0096362	0.0262137	3
O43172-2	PRPF4	-1.05478	0.00389071	0.0240303	3
B4E2X3	METTL13	-1.0555	0.0061921	0.0241936	3
Q9P2E9	RRBP1	-1.05647	0.00556571	0.0241219	3
P18827	SDC1	-1.05649	0.00337934	0.0240303	3
P13639	EEF2	-1.0567	0.00276539	0.0240303	3
Q9Y224	C14orf166	-1.05721	0.0201057	0.0377059	3
Q16186	ADRM1	-1.05728	0.0166001	0.0337226	3
Q9Y6I3-3	EPN1	-1.05758	0.00513155	0.0240303	3
P63010	AP2B1	-1.05841	0.00109221	0.0240303	3
G5E9C8	SOS1	-1.06043	0.0114826	0.0283252	3
Q9NR12	PDLIM7	-1.06325	0.0091331	0.0257771	3
Q13049	TRIM32	-1.06386	0.00284243	0.0240303	3
Q8WXF1-2	PSPC1	-1.06412	0.0232599	0.0413599	3
O94855	SEC24D	-1.0642	0.00422886	0.0240303	3
P27348	YWHAQ	-1.06429	0.0111091	0.0280191	3
Q9NZ08	ERAP1	-1.06518	0.00518287	0.0240303	3
O00571	DDX3X	-1.0653	0.0116448	0.0284825	3
Q9Y3F4	STRAP	-1.06556	0.00327664	0.0240303	3
Q9BY44	EIF2A	-1.06567	0.00343262	0.0240303	3
P52630-4	STAT2	-1.06598	0.00120346	0.0240303	3
P26368	U2AF2	-1.06774	0.00540384	0.0240303	3
Q9Y6A5	TACC3	-1.06778	0.0133964	0.0302986	2
Q8IWZ3	ANKHD1	-1.06941	0.00680052	0.0242505	3
P52758	HRSP12	-1.07108	0.0248612	0.043302	2
Q86Y56	HEATR2	-1.07112	0.00345662	0.0240303	3
C9JAG1	EPT1	-1.07188	0.0037837	0.0240303	3
P49915	GMPS	-1.07224	0.00237971	0.0240303	3
Q9H0U4	RAB1B	-1.07434	0.0076987	0.0244706	3
O95376	ARIH2	-1.07444	0.0113506	0.0282755	2
O60476	MAN1A2	-1.07581	0.00263949	0.0240303	3
Q9BTU6	PI4K2A	-1.07582	0.0220895	0.0399057	3
P13797	PLS3	-1.07605	0.0128382	0.0295929	3
P55795	HNRNPH2	-1.07691	0.0225004	0.0404674	3
P49790	NUP153	-1.07724	0.0171299	0.034373	3
O14818	PSMA7	-1.07941	0.00955219	0.0261207	3
Q04637-8	EIF4G1	-1.07948	0.00230991	0.0240303	3
P20042	EIF2S2	-1.07949	0.00375513	0.0240303	3
Q8NCM8	DYNC2H1	-1.08114	0.00345137	0.0240303	3
Q08211	DHX9	-1.08155	0.0259251	0.0444326	3
E9PQR7	VPS28	-1.08183	0.0170068	0.0342393	2
Q2KHT3	CLEC16A	-1.08184	0.0121335	0.0290075	3
P49841	GSK3B	-1.08191	0.00315686	0.0240303	3
Q9H4L4	SENP3	-1.08208	0.0184522	0.0358606	2
D6RE77	RAPGEF6	-1.08237	0.0139554	0.0309879	3
P48506	GCLC	-1.08245	0.0112972	0.0282391	3
Q9Y4J8	DTNA	-1.08268	0.0150027	0.0318439	3
P07814	EPRS	-1.08361	0.00184989	0.0240303	3
P53582	METAP1	-1.08403	0.00116944	0.0240303	3
Q86TV8	TDP1	-1.08454	0.0244466	0.0427639	3
P62829	RPL23	-1.08495	0.0205317	0.0381318	3
B4DMQ3	NUP85	-1.08654	0.00133596	0.0240303	3
P55210-2	CASP7	-1.08663	0.0238177	0.0419459	3
Q9H2W6	MRPL46	-1.08768	0.00783332	0.0244706	3
Q0VDF9	HSPA14	-1.08821	0.00116072	0.0240303	3
P40926	MDH2	-1.08867	0.0205045	0.0381007	3
Q9UG63	ABCF2	-1.08973	0.00204336	0.0240303	3
E9PAU2	RAVER1	-1.09067	0.00398627	0.0240303	3
Q24JP5	TMEM132A	-1.09088	0.00276588	0.0240303	3
P02794	FTH1	-1.09136	0.00449956	0.0240303	3
P22087	FBL	-1.09172	0.0226126	0.040609	3
Q14980	NUMA1	-1.09173	0.0275023	0.0463889	3
E5RJR5	SKP1	-1.09177	0.00788875	0.0245143	3
P37837	TALDO1	-1.09272	0.00376811	0.0240303	3
P14866	HNRNPL	-1.09381	0.000944244	0.0240303	3
Q7Z5K2	WAPAL	-1.09404	0.00838168	0.0249058	3
Q15366-3	PCBP2	-1.09584	0.00699476	0.0242505	3
J3KQN4	RPL36A	-1.09674	0.0203677	0.0379433	3
P06744	GPI	-1.09684	0.00283902	0.0240303	3
P60866	RPS20	-1.097	0.00256254	0.0240303	3
Q9NW13	RBM28	-1.09793	0.0179038	0.0353418	3
Q4KMP7	TBC1D10B	-1.098	0.00377153	0.0240303	3
P04275	VWF	-1.09888	0.0182952	0.0357611	2
O00562-2	PITPNM1	-1.09911	0.0140371	0.0310156	3
P60660-2	MYL6	-1.10039	0.00459095	0.0240303	3
F8WJN3	CPSF6	-1.10084	0.00142418	0.0240303	3
P42285	SKIV2L2	-1.10139	0.00270629	0.0240303	3
Q96DG6	CMBL	-1.10234	0.0241686	0.0424408	2
E9PHV6	SP100	-1.10275	0.0111518	0.0280673	3
Q6IBS0	TWF2	-1.10324	0.00138336	0.0240303	3
F5H5I6	GRSF1	-1.104	0.00777027	0.0244706	3
O75717	WDHD1	-1.10546	0.00936013	0.0259445	3
C9JE98	NCOR2	-1.10659	0.00946624	0.026	3
Q9C0H2-2	TTYH3	-1.10754	0.0115183	0.0283252	3
P46778	RPL21	-1.10806	0.0101562	0.0269683	3
Q69YN4-3	KIAA1429	-1.10819	0.0108678	0.027815	3
Q9UKA4	AKAP11	-1.10846	0.0241487	0.0424263	3
Q9NXG2	THUMPD1	-1.10904	0.00422248	0.0240303	3
Q9BZX2	UCK2	-1.11015	0.00099184	0.0240303	3
P24539	ATP5F1	-1.11046	0.0122412	0.0291451	3
O75874	IDH1	-1.11138	0.0064117	0.0242369	3
P05412	JUN	-1.11187	0.0191561	0.036758	3
P07355	ANXA2	-1.11326	0.00420931	0.0240303	3
Q00653	NFKB2	-1.11418	0.00273818	0.0240303	3
B7Z7P8	ETF1	-1.11459	0.00258259	0.0240303	3
E9PGC8	MAP1A	-1.11497	0.00095229	0.0240303	3
Q01081-2	U2AF1	-1.11502	0.00115973	0.0240303	3
Q9UPY3-2	DICER1	-1.1157	0.0206771	0.038207	3
P61313	RPL15	-1.11651	0.0177905	0.0352135	3
Q8IY37	DHX37	-1.11738	0.0118122	0.0286844	3
P61163	ACTR1A	-1.11939	0.00142099	0.0240303	3
C9JAB2	SRSF7	-1.11946	0.00647763	0.0242369	3
O43813	LANCL1	-1.11954	0.0159924	0.0329997	3
J3KPI1	SECISBP2L	-1.12047	0.0162115	0.0332458	3
P40227	CCT6A	-1.12223	0.000950955	0.0240303	3
Q8IWE2	FAM114A1	-1.12254	0.00311526	0.0240303	3
P06737	PYGL	-1.12304	0.0161043	0.0331398	3
O43395	PRPF3	-1.12412	0.023752	0.0418909	3
P48634	PRRC2A	-1.12453	0.00299018	0.0240303	3
P34932	HSPA4	-1.12455	0.00355172	0.0240303	3
P46013	MKI67	-1.12619	0.0136696	0.0305239	3
Q07021	C1QBP	-1.1286	0.0065143	0.0242369	3
E9PQW4	MAPK3	-1.12979	0.00711708	0.0243707	3
P13010	XRCC5	-1.12991	0.0027348	0.0240303	3
Q15637-6	SF1	-1.13135	0.00136517	0.0240303	3
Q12884	FAP	-1.13223	0.00278538	0.0240303	3
O76003	GLRX3	-1.13251	0.00375686	0.0240303	3
Q96QC0	PPP1R10	-1.13254	0.0106112	0.0274685	3
Q8N442	GUF1	-1.13267	0.0184743	0.0358828	3
O75475	PSIP1	-1.13267	0.008186	0.0246408	3
Q9NRL2	BAZ1A	-1.13277	0.00355698	0.0240303	3
P63261	ACTG1	-1.13404	0.0012659	0.0240303	3
Q9H7C4-2	SYNC	-1.13475	0.00664402	0.0242369	3
Q2TAL8	QRICH1	-1.13601	0.000981019	0.0240303	3
O15145	ARPC3	-1.13705	0.0026238	0.0240303	3
P62277	RPS13	-1.13822	0.0289906	0.0482118	3
Q13363-2	CTBP1	-1.13832	0.0009132	0.0240303	3
P46940	IQGAP1	-1.13854	0.00184874	0.0240303	3
Q32MZ4-3	LRRFIP1	-1.13858	0.00120119	0.0240303	3
O75955	FLOT1	-1.13914	0.027452	0.046373	3
Q9NS86	LANCL2	-1.13988	0.0266966	0.0453708	3
F5H5V4	PSMD9	-1.14101	0.0170617	0.0342928	3
Q96PK6	RBM14	-1.14137	0.0192759	0.036795	3
P35613-2	BSG	-1.14151	0.0128866	0.0296295	3
E7ERV9	ASAH1	-1.14434	0.0142979	0.0311139	3
C9JG97	AAMP	-1.14461	0.00285368	0.0240303	3
Q9HB40	SCPEP1	-1.14629	0.00255018	0.0240303	3
O60318	MCM3AP	-1.14721	0.00674148	0.0242369	3
P68363	TUBA1B	-1.14765	0.00137725	0.0240303	3
P29144	TPP2	-1.14837	0.00617967	0.0241936	3
Q96AG4	LRRC59	-1.14869	0.000968905	0.0240303	3
Q15075	EEA1	-1.15093	0.00308017	0.0240303	3
P62280	RPS11	-1.15132	0.00642981	0.0242369	3
P26373	RPL13	-1.15154	0.0278272	0.046725	3
Q92820	GGH	-1.1518	0.0166113	0.0337226	3
P38646	HSPA9	-1.15232	0.00128406	0.0240303	3
P23396	RPS3	-1.15248	0.00364276	0.0240303	3
Q3ZCQ8	TIMM50	-1.1527	0.00489564	0.0240303	3
O60488-2	ACSL4	-1.15459	0.00312642	0.0240303	3
E7ETK0	RPS24	-1.15629	0.0260662	0.0446115	3
E9PEZ7	ABI2	-1.15686	0.02353	0.0416203	2
Q99878	HIST1H2AJ	-1.15713	0.00284814	0.0240303	3
Q96L91-4	EP400	-1.15714	0.0289362	0.0481652	3
Q9Y316-2	MEMO1	-1.15909	0.00140778	0.0240303	3
Q6PKG0	LARP1	-1.15946	0.00472838	0.0240303	3
M0QY97	ZC3H4	-1.15983	0.0156483	0.032641	3
P00966	ASS1	-1.16015	0.00354369	0.0240303	3
H3BLV9	SRPK1	-1.16015	0.0164541	0.0335531	3
Q9H6S0	YTHDC2	-1.16117	0.0215589	0.0393178	3
B9ZVT1	RBM12B	-1.16319	0.0249716	0.0434528	3
P07900	HSP90AA1	-1.16556	0.00126416	0.0240303	3
P29401	TKT	-1.16557	0.000813381	0.0240303	3
Q96TA1-2	FAM129B	-1.16572	0.00169911	0.0240303	3
Q15181	PPA1	-1.16644	0.000786012	0.0240303	3
Q00688	FKBP3	-1.17001	0.00159305	0.0240303	3
Q9Y4K1	AIM1	-1.17104	0.00189816	0.0240303	3
Q8IVF7	FMNL3	-1.17131	0.00529897	0.0240303	3
P14625	HSP90B1	-1.17292	0.00280968	0.0240303	3
P12004	PCNA	-1.173	0.00296112	0.0240303	3
Q9UBS4	DNAJB11	-1.17647	0.0274298	0.0463681	3
O15066	KIF3B	-1.17661	0.0124752	0.0293359	2
Q8WXX5	DNAJC9	-1.17725	0.0239813	0.0421525	2
A2A2L3	ADAM33	-1.18226	0.00136464	0.0240303	3
Q92734-2	TFG	-1.18474	0.00171628	0.0240303	3
O75400-2	PRPF40A	-1.18571	0.0049036	0.0240303	3
Q08722-2	CD47	-1.18585	0.00156494	0.0240303	3
Q16666-2	IFI16	-1.18709	0.00481971	0.0240303	3
Q9Y3B3-2	TMED7	-1.18785	0.00196231	0.0240303	3
Q9UHA4	LAMTOR3	-1.18835	0.0219178	0.0397137	3
O15144	ARPC2	-1.18874	0.00259067	0.0240303	3
A0035	SINV-C	-1.19024	0.010373	0.027261	2
Q96JH7	VCPIP1	-1.19152	0.0156746	0.0326503	3
Q9Y696	CLIC4	-1.1917	0.0218804	0.0396938	3
P49750-4	YLPM1	-1.19195	0.012789	0.0295861	3
P55809	OXCT1	-1.19335	0.0205654	0.0381429	3
Q8IVF2-3	AHNAK2	-1.19412	0.000798257	0.0240303	3
P41250	GARS	-1.19496	0.000884671	0.0240303	3
P11388	TOP2A	-1.19627	0.00387409	0.0240303	3
Q8N4N8	KIF2B	-1.19654	0.0225247	0.0404912	2
P51572	BCAP31	-1.20228	0.00458105	0.0240303	3
Q02952	AKAP12	-1.2026	0.00340643	0.0240303	3
K7ERC8	KDSR	-1.20504	0.00159987	0.0240303	3
P49757-4	NUMB	-1.20743	0.0105234	0.0274685	3
P32969	RPL9	-1.20806	0.000968929	0.0240303	3
P19525	EIF2AK2	-1.20895	0.00348369	0.0240303	3
Q12797-10	ASPH	-1.20916	0.00160197	0.0240303	3
H0YN26	ANP32A	-1.21054	0.019742	0.0373319	3
Q86VP6	CAND1	-1.21494	0.000842507	0.0240303	3
Q9Y277	VDAC3	-1.21536	0.018585	0.0360034	3
P61247	RPS3A	-1.21762	0.0280227	0.0469451	3
P29966	MARCKS	-1.22106	0.00295345	0.0240303	3
Q16204	CCDC6	-1.2226	0.030044	0.049489	2
P34059	GALNS	-1.2241	0.02548	0.0439543	2
F8VUA2	CHMP1A	-1.22416	0.0177886	0.0352135	3
Q15398-1	DLGAP5	-1.22548	0.019773	0.0373319	2
Q9H4A6	GOLPH3	-1.22665	0.0124298	0.0293195	3
P09651-2	HNRNPA1	-1.22702	0.0246081	0.042964	3
P09874	PARP1	-1.22804	0.00179489	0.0240303	3
Q13242	SRSF9	-1.22813	0.0205922	0.0381429	3
Q8WWM7	ATXN2L	-1.22845	0.00749961	0.0244706	3
Q9UBU9	NXF1	-1.22936	0.00409101	0.0240303	3
P55290-4	CDH13	-1.23041	0.0140745	0.0310444	3
O14617	AP3D1	-1.2306	0.000876206	0.0240303	3
Q14315	FLNC	-1.23125	0.000925677	0.0240303	3
E9PH29	PRDX3	-1.23228	0.00635269	0.0242369	3
Q56VL3	OCIAD2	-1.23742	0.0198983	0.0374398	3
O15143	ARPC1B	-1.23977	0.0010705	0.0240303	3
P62241	RPS8	-1.24002	0.0245141	0.0428614	3
Q15291	RBBP5	-1.24135	0.00150531	0.0240303	3
Q06830	PRDX1	-1.24163	0.00171163	0.0240303	3
P48739	PITPNB	-1.24163	0.0110728	0.0279854	3
B7Z4B8	HNRNPUL1	-1.24226	0.00806999	0.024613	3
Q9H0E9	BRD8	-1.24393	0.00635817	0.0242369	3
P52788	SMS	-1.2455	0.00118674	0.0240303	3
O60216	RAD21	-1.24699	0.015202	0.0321572	3
P30086	PEBP1	-1.2474	0.00082875	0.0240303	3
P35244	RPA3	-1.24786	0.00372944	0.0240303	3
P07954-2	FH	-1.24872	0.0123012	0.0292048	3
Q92882	OSTF1	-1.25147	0.00584662	0.0241936	3
Q8WWQ0	PHIP	-1.25213	0.0165717	0.0337067	3
Q13501	SQSTM1	-1.25278	0.00091933	0.0240303	3
O43709	WBSCR22	-1.25337	0.00911901	0.0257771	3
P21333-2	FLNA	-1.25411	0.000853003	0.0240303	3
O15446	CD3EAP	-1.25411	0.00894382	0.0256686	3
G8JLA8	TGFBI	-1.25501	0.00221997	0.0240303	3
Q9UQE7	SMC3	-1.25533	0.0106593	0.0274943	3
Q9BQG0	MYBBP1A	-1.25625	0.0217906	0.0395817	3
F5H1S9	PUS1	-1.25637	0.00166365	0.0240303	3
P07686	HEXB	-1.25801	0.00132811	0.0240303	3
Q9NX58	LYAR	-1.26067	0.0129172	0.0296575	3
Q5JTH9	RRP12	-1.26291	0.0154547	0.0324513	3
O15226	NKRF	-1.26346	0.011251	0.0282295	2
Q9NV70-2	EXOC1	-1.26372	0.00464961	0.0240303	3
Q14683	SMC1A	-1.26534	0.0218959	0.0396938	3
Q9GZL7	WDR12	-1.26554	0.00148345	0.0240303	3
P50502	ST13	-1.26614	0.0110691	0.0279854	3
P23526	AHCY	-1.26823	0.0115411	0.0283433	3
G3V203	RPL18	-1.2702	0.0289503	0.0481667	3
Q16719	KYNU	-1.27126	0.00285046	0.0240303	3
Q5T6F2	UBAP2	-1.27134	0.00629494	0.0242369	3
Q9BYG3	MKI67IP	-1.27218	0.00997783	0.0266222	3
P48643	CCT5	-1.27226	0.000901168	0.0240303	3
P04406	GAPDH	-1.27228	0.00253174	0.0240303	3
Q9H5N1-2	RABEP2	-1.27645	0.0233526	0.0414071	2
O75369-8	FLNB	-1.27648	0.00080198	0.0240303	3
E5RIH3	PSD3	-1.27737	0.0255258	0.0439543	3
P26599	PTBP1	-1.28132	0.00315783	0.0240303	3
Q06323	PSME1	-1.28155	0.00270759	0.0240303	3
Q9HCE1	MOV10	-1.28321	0.0250667	0.043522	3
P05556	ITGB1	-1.28365	0.00163225	0.0240303	3
H7BYN4	KIF23	-1.28377	0.00922416	0.0258308	3
J3KTF8	ARHGDIA	-1.28478	0.000567173	0.0240303	3
P51858	HDGF	-1.28514	0.00656386	0.0242369	3
Q9BVS4-2	RIOK2	-1.28712	0.00824022	0.024741	3
P20290-2	BTF3	-1.28973	0.0013837	0.0240303	3
E9PFW3	AP2M1	-1.29142	0.00493312	0.0240303	3
P05455	SSB	-1.29308	0.00404504	0.0240303	3
P15153	RAC2	-1.29486	0.0107025	0.0275858	3
O75190	DNAJB6	-1.29561	0.0231009	0.0411814	3
P04083	ANXA1	-1.29622	0.00132079	0.0240303	3
P61353	RPL27	-1.29775	0.0120308	0.0289232	3
P08123	COL1A2	-1.29877	0.00127274	0.0240303	3
Q16543	CDC37	-1.29908	0.00117888	0.0240303	3
A4D2Q0	UNC84A	-1.30145	0.002479	0.0240303	3
Q9GZR7	DDX24	-1.30194	0.00598483	0.0241936	3
P08651-4	NFIC	-1.30228	0.00902661	0.0257771	2
Q9BTX1-2	TMEM48	-1.30363	0.0287278	0.0478841	2
P62258	YWHAE	-1.30465	0.000956889	0.0240303	3
P18074	ERCC2	-1.30574	0.0186204	0.0360337	2
Q8WVC0	LEO1	-1.30591	0.00745717	0.0244706	3
Q6UVY6	MOXD1	-1.30772	0.0207773	0.0383532	2
Q32Q12	NME1-NME2	-1.30947	0.00140771	0.0240303	3
P16989	YBX3	-1.30956	0.0201569	0.0377438	3
P30405	PPIF	-1.31041	0.00703256	0.0242505	3
Q9BZE4	GTPBP4	-1.3126	0.0155324	0.0325455	3
Q15691	MAPRE1	-1.31382	0.00222876	0.0240303	3
Q8WWY3-2	PRPF31	-1.3143	0.020201	0.0377498	2
O60524-4	NEMF	-1.31939	0.00964623	0.0262157	3
P78362-2	SRPK2	-1.31954	0.00371447	0.0240303	3
P40429	RPL13A	-1.322	0.00938095	0.0259616	3
Q9H0U3	MAGT1	-1.32214	0.00913223	0.0257771	2
C9JFR7	CYCS	-1.32468	0.00153655	0.0240303	3
P13674	P4HA1	-1.32499	0.00309987	0.0240303	3
F8VYH9	CDK4	-1.32729	0.0214912	0.0392335	2
F5H721	WBP11	-1.3277	0.0272063	0.0460434	3
Q96LR5	UBE2E2	-1.32789	0.00352228	0.0240303	3
O15126	SCAMP1	-1.32805	0.00218641	0.0240303	3
H3BTL1	MAP1LC3B	-1.32964	0.00152824	0.0240303	3
O94880	PHF14	-1.33129	0.0172517	0.0345033	3
Q9UIG0-2	BAZ1B	-1.33285	0.0143096	0.0311139	3
O60832	DKC1	-1.33298	0.0276437	0.0465073	3
P55263-2	ADK	-1.33393	0.00141733	0.0240303	3
P41091	EIF2S3	-1.33454	0.00198392	0.0240303	3
Q9H8Y5	ANKZF1	-1.3348	0.0283324	0.0473116	2
P09936	UCHL1	-1.3357	0.00118278	0.0240303	3
Q86UP2	KTN1	-1.33739	0.00165777	0.0240303	3
E7EX44	CALD1	-1.33757	0.00116185	0.0240303	3
P04179	SOD2	-1.33965	0.00313357	0.0240303	3
Q9P2D3-3	HEATR5B	-1.34201	0.0137338	0.0305853	3
Q15397	KIAA0020	-1.34258	0.00347027	0.0240303	3
O14684	PTGES	-1.34337	0.00804263	0.024581	3
F8WAJ0	DDX31	-1.34348	0.0222055	0.0400756	2
Q8WTT2	NOC3L	-1.34366	0.00834867	0.024882	3
Q9Y6K0	CEPT1	-1.34586	0.00462143	0.0240303	3
O75326	SEMA7A	-1.34596	0.0175292	0.0348098	3
Q96DI7	SNRNP40	-1.34724	0.00524113	0.0240303	3
G3XAH6	PAPOLA	-1.3489	0.00131111	0.0240303	3
Q96GK7	FAHD2A	-1.34935	0.0140636	0.0310422	3
A6NFX8	NUDT5	-1.35156	0.00411997	0.0240303	3
P36542	ATP5C1	-1.35209	0.0020966	0.0240303	3
P98179	RBM3	-1.35275	0.011255	0.0282295	3
P68032	ACTC1	-1.35405	0.00263579	0.0240303	3
P01266	TG	-1.35698	0.0072254	0.0243847	2
E7EVA0	MAP4	-1.35815	0.00116764	0.0240303	3
Q7L2H7	EIF3M	-1.35952	0.00605227	0.0241936	3
P39023	RPL3	-1.36105	0.00759984	0.0244706	3
Q8NB46	ANKRD52	-1.36153	0.0157161	0.0326786	2
P45880	VDAC2	-1.36702	0.000688793	0.0240303	3
Q14320	FAM50A	-1.36773	0.0143603	0.0311868	3
P30046	DDT	-1.36905	0.0168689	0.0340605	3
Q6IA86-2	ELP2	-1.36946	0.0232995	0.0413935	2
Q8WVM0	TFB1M	-1.36994	0.0105624	0.0274685	2
I3L397	EIF5A	-1.37087	0.000649654	0.0240303	3
Q9NWH9	SLTM	-1.3726	0.0224585	0.040412	3
E7EPB3	RPL14	-1.37711	0.012614	0.0293359	3
Q4J6C6-4	PREPL	-1.37745	0.00664254	0.0242369	3
Q6PL18	ATAD2	-1.37919	0.00425012	0.0240303	3
Q9Y3I1	FBXO7	-1.38209	0.0081435	0.024613	3
P62937	PPIA	-1.38294	0.00200013	0.0240303	3
Q5SP06	HLA-DRA	-1.38573	0.0192927	0.036795	3
E7EQ69	NAA50	-1.38595	0.00148269	0.0240303	3
P12111-2	COL6A3	-1.38898	0.0277074	0.0465669	3
O15357	INPPL1	-1.38911	0.0290654	0.0482481	3
P43490	NAMPT	-1.38942	0.000484588	0.0240303	3
O75608-2	LYPLA1	-1.3896	0.0133902	0.0302986	3
P04424-2	ASL	-1.39074	0.00829178	0.024814	3
B1AKZ3	PEA15	-1.39205	0.00103635	0.0240303	3
O75367-2	H2AFY	-1.39442	0.0175223	0.0348098	3
P10809	HSPD1	-1.39567	0.00125774	0.0240303	3
P14618	PKM	-1.39728	0.000866431	0.0240303	3
Q9NVP1	DDX18	-1.39887	0.0169684	0.0341996	3
P46821	MAP1B	-1.40523	0.000576409	0.0240303	3
P68104	EEF1A1	-1.40935	0.00118646	0.0240303	3
O76094	SRP72	-1.40965	0.00747656	0.0244706	3
Q03135	CAV1	-1.41064	0.000651534	0.0240303	3
Q13442	PDAP1	-1.41437	0.0156295	0.0326392	3
P25398	RPS12	-1.41866	0.000428691	0.0240303	3
P18669	PGAM1	-1.42026	0.000849559	0.0240303	3
P31949	S100A11	-1.42082	0.0188089	0.0362636	3
P62888	RPL30	-1.42101	0.00272692	0.0240303	3
P02452	COL1A1	-1.42153	0.0202199	0.0377498	3
Q9BVJ6-3	UTP14A	-1.42159	0.0192831	0.036795	3
O43852	CALU	-1.42469	0.00129699	0.0240303	3
P35579	MYH9	-1.42511	0.00136025	0.0240303	3
Q3L8U1-2	CHD9	-1.4267	0.0119376	0.0288401	2
Q71DI3	HIST2H3A	-1.42885	0.00238176	0.0240303	3
P15121	AKR1B1	-1.43013	0.0018488	0.0240303	3
P31948	STIP1	-1.43121	0.00105779	0.0240303	3
J3KQ32	OLA1	-1.43306	0.00631727	0.0242369	3
P12110	COL6A2	-1.43511	0.0128069	0.0295861	3
P62316	SNRPD2	-1.43616	0.00645897	0.0242369	3
D3YTB1	RPL32	-1.44582	0.0144503	0.0313263	3
P68036-3	UBE2L3	-1.45078	0.0049841	0.0240303	3
Q53GQ0	HSD17B12	-1.45645	0.0210764	0.0387507	3
P62805	HIST1H4A	-1.45883	0.00218029	0.0240303	3
Q9P287	BCCIP	-1.46087	0.00284532	0.0240303	3
Q5JP53	TUBB	-1.46135	0.00183876	0.0240303	3
Q00577	PURA	-1.46294	0.00412828	0.0240303	3
B5MDF5	RAN	-1.46351	0.001763	0.0240303	3
P31946-2	YWHAB	-1.46494	0.00210078	0.0240303	3
P40925	MDH1	-1.46963	0.00233419	0.0240303	3
P12956	XRCC6	-1.4743	0.00039871	0.0240303	3
E9PGT3	RPS6KA1	-1.47659	0.0192311	0.0367854	3
P54852	EMP3	-1.47996	0.0243041	0.0425965	2
Q8IWA0	WDR75	-1.4821	0.0134162	0.0302986	3
Q92979	EMG1	-1.48604	0.00140785	0.0240303	3
E9PQ57	RAE1	-1.48758	0.00137297	0.0240303	3
Q08170	SRSF4	-1.48815	0.0105639	0.0274685	3
P21912	SDHB	-1.48867	0.0145588	0.0314419	3
C9J384	CMSS1	-1.49023	0.00885609	0.0255375	2
O60841	EIF5B	-1.49628	0.00313289	0.0240303	3
Q99797	MIPEP	-1.49698	0.0142121	0.0311139	2
G3V2V8	NPC2	-1.49766	0.0117892	0.0286815	3
P62753	RPS6	-1.49864	0.000528347	0.0240303	3
H0YA26	PANK4	-1.49879	0.0122608	0.0291665	3
P18124	RPL7	-1.49955	0.00134882	0.0240303	3
Q9NY12-2	GAR1	-1.50308	0.00922627	0.0258308	3
P13929-3	ENO3	-1.50366	0.015326	0.032283	2
P51809-2	VAMP7	-1.50461	0.0106314	0.0274801	2
P05387	RPLP2	-1.50514	0.00097188	0.0240303	3
P11766	ADH5	-1.50719	0.00124634	0.0240303	3
Q9BTT0	ANP32E	-1.50817	0.000380807	0.0240303	3
Q92688	ANP32B	-1.51287	0.00457834	0.0240303	3
P09382	LGALS1	-1.51785	0.000514471	0.0240303	3
F8W181	RPL6	-1.5185	0.014043	0.0310156	3
Q01518	CAP1	-1.52024	0.00135506	0.0240303	3
Q13310	PABPC4	-1.52137	0.00240417	0.0240303	3
Q00839	HNRNPU	-1.52235	0.00402117	0.0240303	3
P46776	RPL27A	-1.52631	0.00358507	0.0240303	3
P45973	CBX5	-1.52738	0.00678332	0.0242505	2
Q5W0H4	TPT1	-1.52755	0.00272583	0.0240303	3
P11940	PABPC1	-1.53054	0.00733722	0.0243847	3
K7ELW9	ASF1B	-1.5315	0.00700045	0.0242505	2
Q13111-3	CHAF1A	-1.53241	0.00944506	0.0259719	2
Q9UBT7-2	CTNNAL1	-1.53262	0.025184	0.0436555	3
P06733	ENO1	-1.53322	0.000314898	0.0240303	3
P60983	GMFB	-1.53478	0.000385066	0.0240303	3
P13611	VCAN	-1.53801	0.0161064	0.0331398	3
P07195	LDHB	-1.54279	0.000939394	0.0240303	3
P62854	RPS26	-1.54371	0.00285962	0.0240303	3
Q8NDV7-6	TNRC6A	-1.54415	0.0016021	0.0240303	3
P20810	CAST	-1.54435	0.00356997	0.0240303	3
P07737	PFN1	-1.54639	0.00613059	0.0241936	3
P61764	STXBP1	-1.54641	0.0149568	0.0318368	3
P43487	RANBP1	-1.54758	0.000808505	0.0240303	3
Q09666	AHNAK	-1.5498	0.000689341	0.0240303	3
P62899	RPL31	-1.55141	0.0187263	0.0361619	3
Q9UKY7	CDV3	-1.55298	0.0155554	0.0325455	3
P27824	CANX	-1.55441	0.000500914	0.0240303	3
Q12905	ILF2	-1.55531	0.00840805	0.0249058	3
P35637	FUS	-1.55638	0.0058666	0.0241936	3
Q9P0P0	RNF181	-1.55643	0.022443	0.040412	2
P07237	P4HB	-1.56709	0.00128107	0.0240303	3
P60174	TPI1	-1.57288	0.000301746	0.0240303	3
P00558	PGK1	-1.57564	0.000709649	0.0240303	3
Q99816	TSG101	-1.57908	0.000548008	0.0240303	3
C9JXB8	RPL24	-1.5802	0.00726767	0.0243847	3
Q9H3N1	TMX1	-1.58036	0.00193217	0.0240303	3
Q92995-2	USP13	-1.58137	0.00247783	0.0240303	3
P21796	VDAC1	-1.58263	0.00113528	0.0240303	3
Q92466	DDB2	-1.58306	0.0204015	0.0379573	2
P15880	RPS2	-1.58937	0.000898353	0.0240303	3
D6RGY8	YIPF3	-1.59159	0.0228369	0.0408787	3
P62917	RPL8	-1.59466	0.00372359	0.0240303	3
O43390	HNRNPR	-1.59649	0.00871078	0.0254338	3
Q86V81	ALYREF	-1.59934	0.00239048	0.0240303	3
P78417	GSTO1	-1.6019	0.0018163	0.0240303	3
Q99986	VRK1	-1.60213	0.00190872	0.0240303	3
J3KTC1	MSI2	-1.60213	0.0166224	0.0337263	2
Q14444-2	CAPRIN1	-1.60837	0.000494211	0.0240303	3
K7ENL9	C18orf8	-1.60885	0.0101594	0.0269683	2
B7Z403	GLOD4	-1.61375	0.00304629	0.0240303	3
P23284	PPIB	-1.63832	0.0006457	0.0240303	3
P05388	RPLP0	-1.64375	0.000373838	0.0240303	3
Q13151	HNRNPA0	-1.64834	0.00168683	0.0240303	3
P06748-2	NPM1	-1.64968	0.00214809	0.0240303	3
Q7Z4V5-2	HDGFRP2	-1.65796	0.00184561	0.0240303	3
G3V4C1	HNRNPC	-1.66449	0.0152045	0.0321572	3
F6SKP1	GPNMB	-1.66912	0.00336815	0.0240303	3
P49711	CTCF	-1.67406	0.000620987	0.0240303	3
P62913	RPL11	-1.6764	0.000901379	0.0240303	3
P00338	LDHA	-1.6768	0.000986361	0.0240303	3
O60506	SYNCRIP	-1.6798	0.00637388	0.0242369	3
P17676	CEBPB	-1.6826	0.0122438	0.0291451	2
Q07666	KHDRBS1	-1.68352	0.00138287	0.0240303	3
P09211	GSTP1	-1.68492	0.000840538	0.0240303	3
P38159	RBMX	-1.69153	0.0202224	0.0377498	3
B0QYK0	EWSR1	-1.69243	0.00297744	0.0240303	3
O43852-2	CALU	-1.69256	0.00593386	0.0241936	3
Q15477	SKIV2L	-1.69588	0.0124033	0.0293195	3
P63104	YWHAZ	-1.69709	0.000773804	0.0240303	3
K7EIJ8	KATNAL2	-1.69963	0.00224135	0.0240303	3
P62424	RPL7A	-1.708	0.00125302	0.0240303	3
P24534	EEF1B2	-1.70905	0.000224156	0.0240303	3
M0R3D6	RPL18A	-1.71592	0.00337694	0.0240303	3
P62906	RPL10A	-1.71854	0.00024949	0.0240303	3
Q92804-2	TAF15	-1.72322	0.0142634	0.0311139	3
P27797	CALR	-1.72649	0.00161108	0.0240303	3
Q96M27	PRRC1	-1.73584	0.00549593	0.0240962	3
P05386	RPLP1	-1.74518	0.00133238	0.0240303	3
Q9BVI4	NOC4L	-1.74753	0.0254929	0.0439543	3
P08473	MME	-1.75268	0.0134276	0.0302986	3
P21589	NT5E	-1.76621	0.0115094	0.0283252	3
Q71UI9	H2AFV	-1.76801	0.00675379	0.0242369	3
E9PIF1	CD81	-1.7718	0.0126777	0.029407	3
F5GZ09	IFT27	-1.77418	0.00106144	0.0240303	3
C9JZR4	ARFGAP3	-1.78021	0.00603554	0.0241936	2
Q96JM3	CHAMP1	-1.78194	0.00616035	0.0241936	3
H0YA96	HNRNPD	-1.78929	0.000726485	0.0240303	3
Q8IYM9-2	TRIM22	-1.80921	0.0183401	0.0357956	2
J3KNE0	RGPD3	-1.81953	0.0140353	0.0310156	2
O75152	ZC3H11A	-1.82449	0.00978023	0.0263264	2
Q569K6	CCDC157	-1.8285	0.00697243	0.0242505	2
P19338	NCL	-1.8302	0.00273601	0.0240303	3
Q9UJY5-3	GGA1	-1.83247	0.00716826	0.0243847	3
O14967	CLGN	-1.8415	0.0100059	0.0266775	3
P10599	TXN	-1.84207	0.00163759	0.0240303	3
F8W6L6	MYH10	-1.8432	0.0124105	0.0293195	2
P12109	COL6A1	-1.84788	0.0090739	0.0257771	3
P08670	VIM	-1.8549	0.0136055	0.0304719	3
J3QLI7	LRRC37B	-1.8554	0.00368585	0.0240303	2
Q14151	SAFB2	-1.85611	0.00812896	0.024613	3
Q8IWW6-3	ARHGAP12	-1.86045	0.00032659	0.0240303	3
Q5T321	NBEA	-1.86954	0.0296408	0.0490244	3
Q9BUB7	TMEM70	-1.86994	0.00479763	0.0240303	3
B4DUV6	TRMT6	-1.87879	0.0039354	0.0240303	3
B4DR52	HIST2H2BF	-1.88076	0.00384333	0.0240303	3
E9PHV5	SSFA2	-1.88486	0.0204042	0.0379573	3
A8MZF9	DRG2	-1.90328	0.0133065	0.030169	2
Q13492-4	PICALM	-1.90603	0.00768528	0.0244706	2
H7C1W2	IDH3G	-1.90719	0.0200511	0.0376511	3
E9PB91	TIMM23	-1.9077	0.00732984	0.0243847	2
O96028	WHSC1	-1.90954	0.00341462	0.0240303	2
B1AL05	MRPL43	-1.91446	0.00226245	0.0240303	3
Q14011	CIRBP	-1.91835	0.0145229	0.0314088	3
O14979-3	HNRPDL	-1.92541	0.00184081	0.0240303	3
F8VZJ2	NACA	-1.92578	0.00677756	0.0242505	3
Q9UHY1	NRBP1	-1.9276	0.00172674	0.0240303	3
Q8TDM6-2	DLG5	-1.92773	0.0266967	0.0453708	2
C9JT09	CEP192	-1.94355	0.00369732	0.0240303	2
C9JZG9	UBE2H	-1.94567	0.0194421	0.0370141	3
Q9Y221	NIP7	-1.95737	0.00776202	0.0244706	3
P15924	DSP	-1.96095	0.00259635	0.0240303	3
D6R9P3	HNRNPAB	-1.9689	0.00114652	0.0240303	3
P02751-3	FN1	-1.97063	0.0106531	0.0274943	3
P23528	CFL1	-1.97742	0.000212319	0.0240303	3
H7BYD0	NDUFA5	-1.98299	0.00382387	0.0240303	2
E7EWI5	MAP3K15	-1.98591	0.00360683	0.0240303	2
Q9H6E5	TUT1	-1.99964	0.00470891	0.0240303	2
B4E1G6	GALK1	-2.00303	0.00829866	0.0248142	3
Q5SYT8	NAMPTL	-2.00806	0.00015068	0.0240303	3
Q3ZCM7	TUBB8	-2.02623	0.00112952	0.0240303	3
P67809	YBX1	-2.04446	0.00512267	0.0240303	3
Q9UHD1	CHORDC1	-2.05083	0.0256038	0.0440478	2
P63000	RAC1	-2.06063	0.00325445	0.0240303	3
P10412	HIST1H1E	-2.10988	0.000176596	0.0240303	3
Q13107	USP4	-2.11598	0.0252439	0.0437177	3
P16401	HIST1H1B	-2.11766	0.00511388	0.0240303	3
F5GWP8	JUP	-2.1275	0.0153484	0.0322872	3
P49207	RPL34	-2.13726	0.0288195	0.0479929	3
F5H7F0	UNC13C	-2.1452	0.00629055	0.0242369	3
P29508	SERPINB3	-2.15522	0.00794554	0.0245805	2
P62081	RPS7	-2.16012	0.000781162	0.0240303	3
E9PHN6	GSTM2	-2.16767	0.000184774	0.0240303	3
Q5VWU8	PARD3	-2.18675	0.0256928	0.0441374	2
Q58FF6	HSP90AB4P	-2.19422	0.0274364	0.0463681	3
P54132	BLM	-2.1978	0.00227423	0.0240303	3
P14923	JUP	-2.21143	0.0299766	0.0494227	3
H7BY10	RPL23A	-2.24089	0.00606755	0.0241936	3
P22570-6	FDXR	-2.26084	0.0132695	0.0301107	3
Q6GYQ0-4	RALGAPA1	-2.26831	0.026584	0.0452849	3
D6RDN9	PDK2	-2.2734	0.00213208	0.0240303	2
P61769	B2M	-2.3074	0.0183994	0.0358052	3
Q02750	MAP2K1	-2.31229	0.0108627	0.027815	3
P04114	APOB	-2.3179	0.014731	0.0316215	3
A9Z1Z3	FER1L4	-2.33543	0.000372037	0.0240303	3
Q9Y467	SALL2	-2.39005	0.0021774	0.0240303	2
J3QQT2	RPL17	-2.40372	0.000825269	0.0240303	3
P45844-6	ABCG1	-2.40559	0.0182246	0.035685	2
Q8WXA9-2	SREK1	-2.40883	0.000122672	0.0240303	3
P60903	S100A10	-2.41158	0.00439635	0.0240303	3
Q6YN16	HSDL2	-2.42718	0.0125353	0.0293359	3
Q5T7C4	HMGB1	-2.44089	0.00576968	0.0241936	3
Q16778	HIST2H2BE	-2.46164	0.00153918	0.0240303	3
A9Z1X7	SRRM1	-2.46246	0.000266503	0.0240303	3
Q9H2X9-2	SLC12A5	-2.5122	0.0202106	0.0377498	2
P80723	BASP1	-2.64571	0.00213386	0.0240303	3
Q9H172	ABCG4	-2.68028	0.00314661	0.0240303	2
P04259	KRT6B	-2.68218	0.0235588	0.041638	2
K7EM56	RPS15	-2.69127	0.000353685	0.0240303	3
Q76M96	CCDC80	-2.71113	0.00381413	0.0240303	2
P58107	EPPK1	-2.8598	0.0170536	0.0342928	3
Q68DG0	DKFZp779D0968	-2.96596	0.00187851	0.0240303	2
B7Z5R1	AKT1	-2.97493	0.00140903	0.0240303	3
P53675	CLTCL1	-2.98296	0.00115694	0.0240303	2
P26583	HMGB2	-3.0586	0.00896107	0.0256978	3
O75531	BANF1	-3.13859	0.0113221	0.0282626	3
Q96J94-3	PIWIL1	-3.14575	0.00866141	0.0254189	3
F5GWQ8	CLUL1	-3.19605	0.0133118	0.030169	2
Q86U90	YRDC	-3.20503	0.00121812	0.0240303	2
P81605	DCD	-3.27957	0.00682864	0.0242505	3
P00488	F13A1	-3.28829	0.00947563	0.0260062	2
Q9HB71	CACYBP	-3.30953	0.000402375	0.0240303	3
P58546	MTPN	-3.34069	0.00165059	0.0240303	3
E9PSI1	TM9SF1	-3.39945	0.00585086	0.0241936	3
Q8NEK5-2	ZNF548	-3.4107	0.0178868	0.0353274	2
Q15063	POSTN	-3.60284	0.00236477	0.0240303	2
Q9UKU0-1	ACSL6	-4.2693	0.002405	0.0240303	2
P63173	RPL38	-4.3726	0.000397418	0.0240303	3
H7BYM6	HMGA1	-4.61506	0.00011571	0.0240303	3
G5EA06	MRPS27	-5.55157	0.0120505	0.0289498	2
