# Supplementary material for: Kunjin Virus, Zika Virus, and Yellow Fever Virus Infections Have Distinct Effects on the Coding Transcriptome and Proteome of Brain-Derived U87 Cells
Source: Viruses. 2023 Jun 23;15(7):1419. doi: 10.3390/v15071419 (PMC10385720; doi:10.3390/v15071419)
Supplement: Supplementary file 1 [file viruses-15-01419-s001.zip › TableS12.xlsx]

## Sheet: S12
Protein	Gene name	logFC	P.Value	adj.P.Val	ngood
O43353	RIPK2	9.31924	0.00066413	0.00890579	2
Q8N6M6-3	AOPEP	5.06473	0.000183178	0.00890579	3
I3L2X7	AZI1	3.84047	0.00755059	0.0149034	3
P42357	HAL	3.63776	0.0100632	0.0182211	3
Q8N584-2	TTC39C	3.386	0.0154781	0.0249878	3
A0AVF1-3	TTC26	3.36117	0.00446778	0.0108816	2
D6RB49	DTHD1	3.2318	0.000322009	0.00890579	3
A0025	YFV-NS2A	2.99789	0.000344644	0.00890579	3
Q9BXL7	CARD11	2.87043	0.00115935	0.00890579	3
A0030	YFV-NS5	2.79957	2.55162e-05	0.00890579	3
A0022	YFV-prM	2.7991	2.21921e-05	0.00890579	3
Q9NQT4	EXOSC5	2.72919	0.0137082	0.0228248	2
A0027	YFV-NS3	2.71524	2.60002e-05	0.00890579	3
A0024	YFV-NS1	2.71091	7.1613e-05	0.00890579	3
Q14678	KANK1	2.6121	0.00312192	0.00938557	2
Q86YM6	HOMER1	2.60647	0.00793738	0.0153925	2
A0023	YFV-E	2.51346	3.43896e-05	0.00890579	3
P62166-2	NCS1	2.47859	0.00765555	0.0150366	2
A0021	YFV-C	2.44147	0.000214871	0.00890579	3
Q9Y6X3-3	MAU2	2.35549	0.00701565	0.0142497	2
E5RHK8	DNM3	2.23079	0.0222018	0.0333425	2
Q49MG5	MAP9	2.17455	0.0152119	0.024717	2
F8VUB0	SMARCD1	1.95208	0.00953277	0.0175354	3
Q16659	MAPK6	1.77525	0.00760086	0.0149869	2
Q7Z7A1-2	CNTRL	1.73297	0.0143984	0.0237286	2
Q8IWS0-2	PHF6	1.45239	0.014516	0.0238742	2
P48200	IREB2	1.26196	0.0203444	0.0310851	2
G3V158	DERA	1.19878	0.00899125	0.0167635	2
Q9Y237-2	PIN4	1.09445	0.0289768	0.0417053	3
C9IYG8	KLKB1	1.00684	0.0128295	0.0216779	2
P49773	HINT1	-1.0002	0.00292966	0.00921585	3
Q96A26	FAM162A	-1.00023	0.00389045	0.0101902	3
Q13501	SQSTM1	-1.00058	0.000659306	0.00890579	3
E9PC47	LIMK1	-1.00136	0.00890311	0.0166321	2
P02794	FTH1	-1.00286	0.00481281	0.011313	3
O75436	VPS26A	-1.00315	0.00810296	0.0156014	3
C9JG87	MRPL39	-1.00344	0.00203219	0.00890579	3
C9JN98	SERPINE2	-1.0044	0.0205783	0.0313669	2
E9PGM1	EIF4G1	-1.00445	0.000501525	0.00890579	3
P62917	RPL8	-1.00497	0.0145349	0.0238742	3
B4DM89	BSDC1	-1.00526	0.009157	0.0170136	2
P48634-3	PRRC2A	-1.00549	0.00539346	0.0120609	3
Q9UMY4	SNX12	-1.00578	0.0318381	0.0452531	3
Q14676-4	MDC1	-1.00623	0.00069267	0.00890579	3
B7Z7P8	ETF1	-1.00698	0.0014797	0.00890579	3
P61158	ACTR3	-1.00714	0.000726846	0.00890579	3
F8VX04	SLC38A1	-1.00789	0.0101408	0.0183176	2
Q5T6V5	C9orf64	-1.00828	0.0232028	0.0345952	2
Q5SRQ6	CSNK2B	-1.00871	0.0179892	0.0281025	3
Q9BZE4	GTPBP4	-1.00913	0.00396714	0.010302	3
P04843	RPN1	-1.00989	0.00457315	0.0109909	3
Q9UHY1	NRBP1	-1.01023	0.00663464	0.0137467	3
P16989	YBX3	-1.01117	0.000962549	0.00890579	3
Q15075	EEA1	-1.01136	0.000542833	0.00890579	3
P55290	CDH13	-1.01272	0.00103762	0.00890579	3
O94964	SOGA1	-1.01283	0.00243432	0.00890579	3
Q9UBT2	UBA2	-1.01338	0.00160856	0.00890579	3
O76003	GLRX3	-1.01349	0.00125022	0.00890579	3
Q9H993	C6orf211	-1.01359	0.00345826	0.00972923	3
P41250	GARS	-1.01365	0.00335546	0.00963399	3
P23921	RRM1	-1.01422	0.000499745	0.00890579	3
Q13263	TRIM28	-1.01465	0.00054014	0.00890579	3
P54920	NAPA	-1.01528	0.00610137	0.0130107	3
P09382	LGALS1	-1.01538	0.00761067	0.0149984	3
P61289	PSME3	-1.01549	0.0113779	0.0199446	3
J3KS15	ICT1	-1.01607	0.00939779	0.0173463	3
E9PH29	PRDX3	-1.01635	0.00122753	0.00890579	3
Q9NS86	LANCL2	-1.01665	0.00888313	0.0166112	2
P47712	PLA2G4A	-1.01673	0.00718417	0.0144604	3
O00170	AIP	-1.01675	0.000610372	0.00890579	3
P63010	AP2B1	-1.01714	0.000662971	0.00890579	3
P47895	ALDH1A3	-1.01867	0.0067002	0.0138109	3
Q9NRL2-2	BAZ1A	-1.01895	0.0151857	0.0247063	3
P48960-2	CD97	-1.01962	0.000457886	0.00890579	3
P78362	SRPK2	-1.01997	0.00625894	0.0132647	3
Q96TA2-3	YME1L1	-1.02045	0.000772119	0.00890579	3
Q96T88	UHRF1	-1.02059	0.00128897	0.00890579	3
Q96HE7	ERO1L	-1.0213	0.00459419	0.0110331	3
Q9BZX2	UCK2	-1.02269	0.000512408	0.00890579	3
C9J3L8	SSR1	-1.0236	0.00497771	0.0114976	3
P54709	ATP1B3	-1.02378	0.00215986	0.00890579	3
P07738	BPGM	-1.02381	0.0194198	0.0299259	3
B4DYB4	NUP35	-1.02463	0.0072671	0.0144881	2
Q96GA3	LTV1	-1.02468	0.0354722	0.0494851	3
P68036-3	UBE2L3	-1.02489	0.00188506	0.00890579	3
P42677	RPS27	-1.02511	0.00226369	0.00890579	3
Q00325-2	SLC25A3	-1.02518	0.00054624	0.00890579	3
P62805	HIST1H4A	-1.02601	0.00853025	0.0161355	3
Q9BZK7	TBL1XR1	-1.0268	0.0110549	0.0195197	2
P61764	STXBP1	-1.02739	0.00192396	0.00890579	3
Q13107-2	USP4	-1.02813	0.00237287	0.00890579	3
P62253	UBE2G1	-1.02831	0.0142025	0.0234714	2
P00441	SOD1	-1.02835	0.0132153	0.0221806	3
P46926	GNPDA1	-1.02843	0.000572853	0.00890579	3
Q13158	FADD	-1.02843	0.0118949	0.0205928	3
P17252	PRKCA	-1.02866	0.000520532	0.00890579	3
Q14008	CKAP5	-1.02871	0.00133029	0.00890579	3
O75083	WDR1	-1.03081	0.000620603	0.00890579	3
Q3ZCQ8	TIMM50	-1.03244	0.00477574	0.011275	3
Q15555-4	MAPRE2	-1.03296	0.0100535	0.0182123	3
Q53T59	HS1BP3	-1.03314	0.000916515	0.00890579	3
P13716	ALAD	-1.03324	0.0256644	0.0376279	3
P62191	PSMC1	-1.03367	0.000858201	0.00890579	3
E7EV56	PCM1	-1.03511	0.00592998	0.012769	3
Q8IV08	PLD3	-1.0356	0.00448486	0.0108976	3
Q96FV9	THOC1	-1.03829	0.01774	0.0278321	3
Q9Y4C2	FAM115A	-1.03985	0.000560173	0.00890579	3
Q9BTY7	FAM203A	-1.03996	0.0145502	0.0238755	2
Q14914	PTGR1	-1.04029	0.000978046	0.00890579	3
P16930	FAH	-1.04148	0.00405564	0.0104028	3
O76094	SRP72	-1.04179	0.0210717	0.0319509	3
P46940	IQGAP1	-1.04236	0.000911244	0.00890579	3
P02452	COL1A1	-1.04292	0.00200259	0.00890579	3
Q96PD2-2	DCBLD2	-1.04313	0.00104212	0.00890579	3
F5GWE5	PITPNA	-1.0436	0.0181162	0.0282892	3
Q9H4L7	SMARCAD1	-1.04366	0.0130611	0.0219706	3
B7Z2L7	TOM1L2	-1.04381	0.00112044	0.00890579	3
P49189	ALDH9A1	-1.04448	0.00312413	0.00938557	3
P06280	GLA	-1.0448	0.00224809	0.00890579	3
P46060	RANGAP1	-1.04484	0.000741986	0.00890579	3
P05412	JUN	-1.045	0.00227487	0.00890579	3
Q9BYX2-3	TBC1D2	-1.04518	0.0164456	0.0261423	2
O14933	UBE2L6	-1.04699	0.00242587	0.00890579	3
Q8IVF2-3	AHNAK2	-1.04723	0.000454219	0.00890579	3
P55209	NAP1L1	-1.04815	0.000492783	0.00890579	3
P02786	TFRC	-1.04916	0.00708684	0.0143116	3
Q00796	SORD	-1.04966	0.0011489	0.00890579	3
P38159	RBMX	-1.04977	0.00476122	0.0112554	3
Q9UPR3	SMG5	-1.05005	0.0285129	0.0411949	2
O00401	WASL	-1.05012	0.0332417	0.0468593	3
Q14240	EIF4A2	-1.05021	0.00118609	0.00890579	3
Q56VL3	OCIAD2	-1.05035	0.02957	0.0424395	3
C9JHU6	C2orf43	-1.05158	0.0123088	0.0210287	3
Q9BVP2-2	GNL3	-1.05287	0.000583625	0.00890579	3
Q9NZN4	EHD2	-1.05335	0.000810503	0.00890579	3
Q8TD57	DNAH3	-1.05349	0.0282523	0.0408969	2
Q9NVN8	GNL3L	-1.05388	0.00779634	0.0152289	2
O00762	UBE2C	-1.05392	0.0197632	0.030354	2
P15153	RAC2	-1.05495	0.0133959	0.0224138	3
F5GYQ1	ATP6V0D1	-1.05675	0.00918534	0.0170494	3
P78371	CCT2	-1.05685	0.00216247	0.00890579	3
Q04828	AKR1C1	-1.05693	0.00835194	0.0158988	3
F2Z2E2	IQGAP3	-1.05709	0.000828615	0.00890579	3
P42285	SKIV2L2	-1.05725	0.00138827	0.00890579	3
Q01469	FABP5	-1.05775	0.00068528	0.00890579	3
Q92508	PIEZO1	-1.05807	0.00420622	0.0105688	3
P62316	SNRPD2	-1.05814	0.00966952	0.0177126	3
Q96RE7	NACC1	-1.05919	0.00151335	0.00890579	3
Q96L91-4	EP400	-1.05995	0.0101338	0.0183176	3
Q16836-2	HADH	-1.06113	0.00292234	0.00920685	3
Q5JWF2	GNAS	-1.06164	0.000717264	0.00890579	3
O75940	SMNDC1	-1.06166	0.0155842	0.0251289	3
O60884	DNAJA2	-1.06168	0.00143897	0.00890579	3
F2Z2W7	TRMT2A	-1.06171	0.0319269	0.0453452	3
Q9HAV7	GRPEL1	-1.06178	0.000830083	0.00890579	3
O75367-2	H2AFY	-1.062	0.0122712	0.0210076	3
Q03701	CEBPZ	-1.06229	0.00335149	0.00963399	3
Q9NW13	RBM28	-1.06255	0.0138614	0.023029	3
Q5VIR6-4	VPS53	-1.06288	0.00758487	0.0149632	3
B4DT69	DLD	-1.06303	0.000843526	0.00890579	3
P62979	RPS27A	-1.06309	0.0317732	0.0451779	3
B4DKB2	ECE1	-1.06333	0.000372547	0.00890579	3
F8WJN3	CPSF6	-1.06357	0.0309434	0.0441647	3
H3BRL3	UBFD1	-1.06378	0.00820809	0.0157395	3
Q96QR8	PURB	-1.06475	0.00823438	0.0157578	3
Q9H2P0	ADNP	-1.06575	0.00213101	0.00890579	3
P25490	YY1	-1.06587	0.00916434	0.0170188	2
P13674	P4HA1	-1.06755	0.0146169	0.0239567	3
P61224	RAP1B	-1.06834	0.00385899	0.0101754	3
P37837	TALDO1	-1.06851	0.00296456	0.00925092	3
Q9H0S4	DDX47	-1.06867	0.0220679	0.0331944	2
O95400	CD2BP2	-1.06981	0.00676315	0.0138951	2
Q16204	CCDC6	-1.07128	0.00794544	0.0153925	2
P04181	OAT	-1.07183	0.00113659	0.00890579	3
Q8N442	GUF1	-1.07232	0.00725513	0.0144881	2
P43686	PSMC4	-1.07243	0.000616908	0.00890579	3
A8MZF9	DRG2	-1.07262	0.0165532	0.0262731	3
C9JFD3	NCOR2	-1.07295	0.00117775	0.00890579	3
O60518	RANBP6	-1.07433	0.0105833	0.0189623	2
P07814	EPRS	-1.07455	0.00191494	0.00890579	3
Q5TCQ9-4	MAGI3	-1.07468	0.0238998	0.0354545	2
P13667	PDIA4	-1.07504	0.00145701	0.00890579	3
P28482	MAPK1	-1.07519	0.0016365	0.00890579	3
O75475	PSIP1	-1.0756	0.0144514	0.0237889	3
Q13442	PDAP1	-1.07593	0.00555547	0.0122774	3
P53634	CTSC	-1.07772	0.00261037	0.00901278	3
B5MDQ4	RQCD1	-1.07821	0.0135239	0.0225778	3
Q12904-2	AIMP1	-1.07827	0.0123012	0.0210287	3
Q8NB90	SPATA5	-1.0784	0.00873716	0.0163903	3
Q12965	MYO1E	-1.07852	0.000495905	0.00890579	3
P13010	XRCC5	-1.07861	0.00160215	0.00890579	3
Q9NYL2-2	MLTK	-1.07871	0.0116829	0.0203629	2
P23458	JAK1	-1.07902	0.0152466	0.0247627	2
P62888	RPL30	-1.07935	0.00058374	0.00890579	3
Q58FF6	HSP90AB4P	-1.07941	0.000515697	0.00890579	3
Q96EK6	GNPNAT1	-1.08015	0.000693287	0.00890579	3
Q969X6	CIRH1A	-1.08034	0.006625	0.0137386	3
P42025	ACTR1B	-1.08059	0.00101117	0.00890579	3
Q9BV44	THUMPD3	-1.08075	0.0295754	0.0424395	3
Q6YHK3	CD109	-1.08126	0.00163246	0.00890579	3
C9JXB8	RPL24	-1.08147	0.0154528	0.0249684	3
P11142	HSPA8	-1.08174	0.00041363	0.00890579	3
C9JA08	NMD3	-1.08193	0.000795045	0.00890579	3
P09619	PDGFRB	-1.082	0.002357	0.00890579	3
K7EIJ8	KATNAL2	-1.08332	0.0270005	0.0393114	3
Q06203	PPAT	-1.08457	0.00254712	0.00892639	3
Q13557-12	CAMK2D	-1.08569	0.00225593	0.00890579	3
P62851	RPS25	-1.08604	0.0194916	0.0300018	3
P13639	EEF2	-1.08641	0.000380886	0.00890579	3
Q13769	THOC5	-1.0868	0.0032093	0.00949593	3
F5H4R1	MAP3K4	-1.08726	0.00254117	0.00892639	3
H0YHG0	#VALUE!	-1.0877	0.0119156	0.0206028	3
P39687	ANP32A	-1.08808	0.0053267	0.011975	3
Q15428	SF3A2	-1.08964	0.00788671	0.0153289	2
F5H5I6	GRSF1	-1.09113	0.0104225	0.0187545	3
A8MWK3	CDH2	-1.09211	0.0018248	0.00890579	3
O75886	STAM2	-1.09409	0.00180881	0.00890579	3
Q7Z5R6	APBB1IP	-1.09542	0.00202108	0.00890579	3
Q5JTV8	TOR1AIP1	-1.09555	0.0017806	0.00890579	3
P37802	TAGLN2	-1.09561	0.00300709	0.00928969	3
A7E2V4-5	ZSWIM8	-1.09637	0.00556232	0.0122782	3
Q6IBS0	TWF2	-1.09747	0.000412875	0.00890579	3
O00487	PSMD14	-1.1002	0.00271404	0.00905289	3
P08238	HSP90AB1	-1.10031	0.000875342	0.00890579	3
O60506	SYNCRIP	-1.10156	0.0025322	0.00892639	3
P35221	CTNNA1	-1.10245	0.0011329	0.00890579	3
Q99436	PSMB7	-1.1039	0.00851774	0.01612	3
O14744	PRMT5	-1.10455	0.000910591	0.00890579	3
P04818	TYMS	-1.10668	0.00101048	0.00890579	3
Q9UKY7	CDV3	-1.10729	0.00870504	0.0163512	3
O75400	PRPF40A	-1.10809	0.0086132	0.0162371	3
Q99733	NAP1L4	-1.10818	0.0126254	0.0214039	3
F5H2Q7	KIAA1715	-1.10902	0.00158957	0.00890579	3
P21333-2	FLNA	-1.10975	0.00121149	0.00890579	3
Q68DK2	ZFYVE26	-1.11005	0.00625919	0.0132647	2
Q9UBS4	DNAJB11	-1.11114	0.0321214	0.0455698	3
P14866	HNRNPL	-1.11138	0.00300993	0.00928969	3
B3KSC2	CHURC1-FNTB	-1.11408	0.00585164	0.0126559	2
P51688	SGSH	-1.11417	0.0325781	0.0461135	2
Q9Y696	CLIC4	-1.11437	0.0057093	0.0124798	3
Q8WXX5	DNAJC9	-1.11513	0.00517993	0.0117437	3
P05455	SSB	-1.11743	0.00700617	0.0142391	3
Q6PJG6	BRAT1	-1.11816	0.0040243	0.0103661	3
Q12905	ILF2	-1.11912	0.00189376	0.00890579	3
Q8NDT2	RBM15B	-1.11993	0.0124699	0.0212225	2
P35241	RDX	-1.1217	0.0043347	0.0107738	3
Q9HBI1-3	PARVB	-1.12179	0.0119253	0.0206028	3
Q13177	PAK2	-1.12195	0.0331776	0.0468038	3
Q9H307	PNN	-1.12563	0.0251747	0.037025	3
Q9NZM1-6	MYOF	-1.12563	0.00042105	0.00890579	3
Q9HAU0	PLEKHA5	-1.12633	0.0215105	0.0324465	2
Q5VZE5	NAA35	-1.12691	0.00558913	0.0123229	3
P30405	PPIF	-1.1273	0.00113956	0.00890579	3
Q8WUA4	GTF3C2	-1.12863	0.011798	0.0204787	3
E9PF06	MRPL3	-1.12906	0.029938	0.0428758	2
E9PMG4	WRAP53	-1.13011	0.0140111	0.0232265	3
P16401	HIST1H1B	-1.13131	0.012489	0.0212453	3
Q71TU5	CSNK1A1	-1.13194	0.00725949	0.0144881	2
Q8WVT3	TRAPPC12	-1.13226	0.0118977	0.0205928	2
P50452	SERPINB8	-1.13353	0.0237615	0.0352632	3
Q8WVC0	LEO1	-1.13395	0.00197046	0.00890579	3
P34932	HSPA4	-1.13546	0.00208303	0.00890579	3
Q6GMV2	SMYD5	-1.13559	0.0126611	0.021451	2
Q16543	CDC37	-1.13615	0.00361938	0.00988459	3
Q14315	FLNC	-1.13654	0.000618002	0.00890579	3
Q9UHJ6	SHPK	-1.13698	0.0232509	0.0346283	2
P48739	PITPNB	-1.1372	0.00190406	0.00890579	3
P07900	HSP90AA1	-1.13762	0.000338372	0.00890579	3
Q92804-2	TAF15	-1.13777	0.000369267	0.00890579	3
E7EQ69	NAA50	-1.13892	0.00452288	0.0109315	3
O75717	WDHD1	-1.13968	0.0132394	0.0221912	3
Q9NR50-3	EIF2B3	-1.13979	0.0217212	0.0327248	3
Q8WUM9	SLC20A1	-1.14208	0.000503354	0.00890579	3
Q7Z7H5-3	TMED4	-1.14359	0.00579488	0.0125938	2
P61981	YWHAG	-1.144	0.00074757	0.00890579	3
Q13505-3	MTX1	-1.14453	0.00079505	0.00890579	3
P98082-3	DAB2	-1.14501	0.00288072	0.00913533	3
P53999	SUB1	-1.14518	0.0077264	0.0151237	3
E9PGC8	MAP1A	-1.14619	0.000422395	0.00890579	3
Q13409-2	DYNC1I2	-1.14999	0.00205074	0.00890579	3
P14314-2	PRKCSH	-1.15245	0.00652469	0.0136214	3
Q13740-2	ALCAM	-1.1534	0.00215292	0.00890579	3
O75821	EIF3G	-1.15437	0.00243339	0.00890579	3
O43396	TXNL1	-1.15501	0.00359481	0.00986218	3
J3KQ99	HLA-DPA1	-1.15519	0.0120822	0.0208069	2
E9PJ24	PHRF1	-1.15655	0.00173853	0.00890579	3
P62753	RPS6	-1.15806	0.0110996	0.0195801	3
Q14320	FAM50A	-1.15861	0.00243937	0.00890579	3
P21291	CSRP1	-1.15887	0.00254984	0.00892639	3
P62854	RPS26	-1.15919	0.000410316	0.00890579	3
P49841	GSK3B	-1.16283	0.000677086	0.00890579	3
J3KQ32	OLA1	-1.16407	0.000276911	0.00890579	3
Q9UPT8	ZC3H4	-1.16494	0.0241834	0.0358188	3
Q9H3N1	TMX1	-1.16506	0.00332437	0.00962076	3
P36542	ATP5C1	-1.16506	0.0082395	0.0157596	3
P06748-2	NPM1	-1.16523	0.00156195	0.00890579	3
Q2TAA2	IAH1	-1.16526	0.0070372	0.0142558	3
Q8NC51	SERBP1	-1.16567	0.00479168	0.0112955	3
P52788	SMS	-1.16739	0.00156967	0.00890579	3
Q15637-4	SF1	-1.16802	0.000959312	0.00890579	3
O60941	DTNB	-1.16995	0.027184	0.039548	3
Q5VVD7	PLEKHM2	-1.17018	0.00589074	0.0127054	3
J3KS22	DCXR	-1.17112	0.00483454	0.011332	2
Q8WX92	NELFB	-1.17115	0.0096456	0.0176773	2
Q8WWB7-2	C1orf85	-1.17201	0.00271223	0.00905289	3
P18827	SDC1	-1.17214	0.000320267	0.00890579	3
P29401	TKT	-1.17242	0.000891818	0.00890579	3
Q12872	SFSWAP	-1.17307	0.0121748	0.0208901	2
Q7L2J0	MEPCE	-1.17358	0.00351642	0.009778	3
P21589	NT5E	-1.17385	0.0150563	0.0245381	3
A3KN83-3	SBNO1	-1.17534	0.032667	0.0461874	2
P46776	RPL27A	-1.17617	0.0132051	0.0221802	3
P39023	RPL3	-1.17633	0.00189157	0.00890579	3
Q9ULX3	NOB1	-1.18165	0.000361624	0.00890579	3
Q05682-5	CALD1	-1.18239	0.00490175	0.0114152	3
Q9UBQ7	GRHPR	-1.18254	0.00387447	0.0101902	3
P27144	AK4	-1.18262	0.00708879	0.0143116	3
K7ELG9	LSM12	-1.18286	0.00283867	0.00906856	3
P52294	KPNA1	-1.18298	0.00108556	0.00890579	3
Q00839	HNRNPU	-1.184	0.00119326	0.00890579	3
O94929-2	ABLIM3	-1.18517	0.0257655	0.0377467	2
Q5TDF0	NTPCR	-1.18779	0.00340526	0.00966546	3
Q9UJA5	TRMT6	-1.19182	0.00998068	0.0181502	3
P48643	CCT5	-1.19381	0.00266446	0.00903049	3
P04075	ALDOA	-1.19464	0.00136531	0.00890579	3
Q9UIV1-2	CNOT7	-1.19475	0.0054074	0.0120707	2
B5MDF5	RAN	-1.19545	0.000501744	0.00890579	3
Q7Z3J2	C16orf62	-1.19803	0.00940512	0.0173463	3
P14625	HSP90B1	-1.19817	0.00153437	0.00890579	3
A2A2F0	RALGAPB	-1.19884	0.000288787	0.00890579	3
Q16678	CYP1B1	-1.19943	0.000338405	0.00890579	3
P14550	AKR1A1	-1.19995	0.00181544	0.00890579	3
Q15366-3	PCBP2	-1.2009	0.00188879	0.00890579	3
O15254-2	ACOX3	-1.20155	0.0109081	0.0193968	3
P49720	PSMB3	-1.20222	0.00874119	0.0163903	3
Q03135	CAV1	-1.20344	0.00316729	0.00941938	3
O60828-5	PQBP1	-1.20351	0.0332195	0.0468454	2
O43164-2	PJA2	-1.20544	0.00670654	0.0138164	2
F5H7E1	ITIH1	-1.20726	0.0319097	0.0453378	2
P35613-2	BSG	-1.2074	0.00110493	0.00890579	3
Q9UQ80	PA2G4	-1.20873	0.000690291	0.00890579	3
P30086	PEBP1	-1.20955	0.00262291	0.00901319	3
Q86VP6	CAND1	-1.21087	0.000883557	0.00890579	3
Q9Y6K0	CEPT1	-1.21163	0.021889	0.0329516	3
P27707	DCK	-1.21203	0.0117023	0.0203856	3
Q9NQC3	RTN4	-1.21463	0.000286041	0.00890579	3
P15880	RPS2	-1.21576	0.00139516	0.00890579	3
H3BM91	COMMD4	-1.21819	0.0122085	0.0209383	2
P12110	COL6A2	-1.21897	0.00135283	0.00890579	3
Q7LBC6	KDM3B	-1.21926	0.00251489	0.00892639	3
O15144	ARPC2	-1.21943	0.00223498	0.00890579	3
D6RBD7	EEF1E1	-1.22063	0.0045737	0.0109909	3
Q9BPX5	ARPC5L	-1.22164	0.0187805	0.0291815	3
P01903	HLA-DRA	-1.2221	0.00109085	0.00890579	3
Q9Y2H6-2	FNDC3A	-1.22247	0.00955351	0.0175598	2
E5RHG8	TCEB1	-1.22282	0.00705948	0.0142705	3
P30101	PDIA3	-1.22284	0.000653091	0.00890579	3
Q96TA1-2	FAM129B	-1.22322	0.000319267	0.00890579	3
P51149	RAB7A	-1.22366	0.015091	0.0245797	3
Q9P253	VPS18	-1.22374	0.00160232	0.00890579	3
P04083	ANXA1	-1.2248	0.0179558	0.0280852	3
P52565	ARHGDIA	-1.22484	0.000969267	0.00890579	3
P50502	ST13	-1.22502	0.0045214	0.0109315	3
Q8NCE2-3	MTMR14	-1.22616	0.00496489	0.0114955	2
E7ETK0	RPS24	-1.22807	0.0288372	0.0415361	3
Q9H0U4	RAB1B	-1.22819	0.000321926	0.00890579	3
F2Z2U8	MYH14	-1.22877	0.000247499	0.00890579	3
B1ANR0	PABPC4	-1.22895	0.0047321	0.0112354	3
P08123	COL1A2	-1.23374	0.00109223	0.00890579	3
Q99584	S100A13	-1.23465	0.0232428	0.0346283	3
Q9Y625	GPC6	-1.23465	0.016997	0.0268869	2
O00410	IPO5	-1.23686	0.000293585	0.00890579	3
O75923-3	DYSF	-1.23919	0.0161187	0.0257462	3
P68032	ACTC1	-1.23959	0.0119082	0.0206015	3
Q7L311	ARMCX2	-1.24006	0.0018289	0.00890579	3
Q9UL46	PSME2	-1.2401	0.0191012	0.0295579	3
O95793-2	STAU1	-1.24139	0.000558403	0.00890579	3
Q07021	C1QBP	-1.24286	0.00410463	0.0104643	3
P12111-2	COL6A3	-1.24342	0.00110147	0.00890579	3
Q92882	OSTF1	-1.24493	0.000402425	0.00890579	3
P09543-2	CNP	-1.24548	0.00502319	0.0115411	3
Q01081	U2AF1	-1.24648	0.0141889	0.0234593	3
P09874	PARP1	-1.2466	0.00447335	0.0108816	3
B4DQJ8	PGD	-1.24671	0.000491232	0.00890579	3
P12268	IMPDH2	-1.24686	0.00139147	0.00890579	3
Q15427	SF3B4	-1.24705	0.0037453	0.00997334	3
E7ETZ4	BZW2	-1.24709	0.00259867	0.00900809	3
Q92805	GOLGA1	-1.24972	0.0246976	0.0364801	2
P62330	ARF6	-1.25167	0.000766865	0.00890579	3
P04406	GAPDH	-1.25249	0.00043064	0.00890579	3
P28066	PSMA5	-1.25523	0.00166325	0.00890579	3
O14818	PSMA7	-1.2557	0.00371221	0.00995319	3
P61011	SRP54	-1.26036	0.0267177	0.0389599	3
H0YC29	TRPS1	-1.26495	0.00444798	0.0108816	2
B1AKZ3	PEA15	-1.26578	0.00833629	0.0158883	3
P11766	ADH5	-1.26659	0.0018441	0.00890579	3
Q9GZS3	WDR61	-1.26781	0.000911598	0.00890579	3
Q5SWX8-4	ODR4	-1.26846	0.00407881	0.0104338	2
O75369-8	FLNB	-1.26864	0.000282254	0.00890579	3
Q9HCN4	GPN1	-1.27016	0.0114632	0.0200619	3
P67809	YBX1	-1.27112	0.0111093	0.0195881	3
Q5JRG1	NUPL1	-1.2725	0.00232514	0.00890579	3
Q08752	PPID	-1.27267	0.0338677	0.0476525	3
Q9NV70-2	EXOC1	-1.27281	0.000430792	0.00890579	3
Q15678	PTPN14	-1.27281	0.000688284	0.00890579	3
Q9NP74	PALMD	-1.27447	0.00136447	0.00890579	3
Q16719	KYNU	-1.27702	0.00274082	0.00905289	3
B4DRL9	CHM	-1.27744	0.00137547	0.00890579	3
Q06323	PSME1	-1.2775	0.011676	0.0203629	3
Q13148	TARDBP	-1.27947	0.00127561	0.00890579	3
Q9NVJ2	ARL8B	-1.2797	0.0224636	0.0336878	3
Q9Y266	NUDC	-1.282	0.000994861	0.00890579	3
P30483	HLA-B	-1.28258	0.00129434	0.00890579	3
P55263-2	ADK	-1.28278	0.00400864	0.0103385	3
B4DTU4	LIG1	-1.28354	0.00515261	0.0117241	2
Q99707	MTR	-1.28444	0.0109166	0.0194014	3
A4D1W8	UCC1	-1.285	0.00586955	0.0126742	3
P17900	GM2A	-1.28516	0.00650468	0.0136214	2
Q32MZ4-3	LRRFIP1	-1.28539	0.000852996	0.00890579	3
P07954-2	FH	-1.28862	0.00555903	0.0122781	3
Q14151	SAFB2	-1.28883	0.00157863	0.00890579	3
P61006	RAB8A	-1.28894	0.000720117	0.00890579	3
P43490	NAMPT	-1.29076	0.000219173	0.00890579	3
P23526	AHCY	-1.29114	0.00220693	0.00890579	3
Q00688	FKBP3	-1.29335	0.0040948	0.0104465	3
P05556	ITGB1	-1.29471	0.00204184	0.00890579	3
Q9ULJ8-4	PPP1R9A	-1.29975	0.0249514	0.0367972	2
E7ERV9	ASAH1	-1.3021	0.0124092	0.0211478	3
Q9NX62	IMPAD1	-1.30246	0.00166117	0.00890579	3
P31948	STIP1	-1.30276	0.00387382	0.0101902	3
O43390	HNRNPR	-1.30305	0.000683372	0.00890579	3
P37235	HPCAL1	-1.30849	0.000556181	0.00890579	3
Q02952	AKAP12	-1.30905	0.000437881	0.00890579	3
P40429	RPL13A	-1.30927	0.0199765	0.0305858	3
P46821	MAP1B	-1.31218	0.000275422	0.00890579	3
Q7L2H7	EIF3M	-1.31316	0.0032271	0.00952211	3
O00754-2	MAN2B1	-1.31355	0.0129474	0.0218378	2
P35637	FUS	-1.31415	0.0103932	0.0187377	3
P41229-4	KDM5C	-1.31488	0.00103692	0.00890579	3
B7Z3C7	ARHGEF6	-1.31609	0.00365819	0.00992283	3
Q13151	HNRNPA0	-1.31652	0.00216446	0.00890579	3
Q8IWE2	FAM114A1	-1.31909	0.000949787	0.00890579	3
P12004	PCNA	-1.32036	0.000247912	0.00890579	3
P51572	BCAP31	-1.32065	0.00136024	0.00890579	3
P35555	FBN1	-1.32297	0.000284806	0.00890579	3
P30044-2	PRDX5	-1.32402	0.000436017	0.00890579	3
K7ERC8	KDSR	-1.32489	0.00284235	0.00906856	3
P06733	ENO1	-1.32503	0.000389051	0.00890579	3
O75947	ATP5H	-1.32513	0.00654541	0.0136214	3
P62258	YWHAE	-1.32572	0.000372291	0.00890579	3
P18124	RPL7	-1.32699	0.00460445	0.0110366	3
Q9NPL8	TIMMDC1	-1.3282	0.0250359	0.0368468	2
P31949	S100A11	-1.3296	0.00461877	0.0110499	3
P00156	MT-CYB	-1.33168	0.00042376	0.00890579	3
Q14444-2	CAPRIN1	-1.33252	0.00255112	0.00892639	3
Q24JP5	TMEM132A	-1.33301	0.000473073	0.00890579	3
Q9BQ61	C19orf43	-1.33758	0.0311788	0.0444502	2
P06744	GPI	-1.33771	0.00280873	0.00905289	3
Q7Z7A4	PXK	-1.34114	0.0159666	0.0255791	2
H7C455	#VALUE!	-1.3437	0.0158633	0.025457	2
P07686	HEXB	-1.34423	0.000696643	0.00890579	3
M0R117	RPL18A	-1.34509	0.0285518	0.0412354	3
G3XAB3	TTC17	-1.34531	0.00915633	0.0170136	2
Q4KMP7	TBC1D10B	-1.34531	0.00240634	0.00890579	3
Q92692-2	PVRL2	-1.34549	0.0061373	0.0130799	3
P30530	AXL	-1.35031	0.00024591	0.00890579	3
P14618	PKM	-1.35191	0.000188604	0.00890579	3
Q9Y3B3-2	TMED7	-1.35409	0.00140776	0.00890579	3
P27986	PIK3R1	-1.3546	0.0214492	0.032393	2
P40926	MDH2	-1.35711	0.000185915	0.00890579	3
Q99816	TSG101	-1.35743	0.00199842	0.00890579	3
Q15185	PTGES3	-1.35883	0.00119618	0.00890579	3
Q15363	TMED2	-1.35966	0.00270152	0.00905289	3
Q15691	MAPRE1	-1.36134	0.000589035	0.00890579	3
E5RFX7	PROSC	-1.362	0.00554018	0.0122508	3
P10768	ESD	-1.36374	0.000235715	0.00890579	3
Q8TAA9-2	VANGL1	-1.37038	0.0250204	0.0368414	2
E7EVA0	MAP4	-1.37068	0.000429119	0.00890579	3
P38571	LIPA	-1.37079	0.0213906	0.0323304	3
Q96JM3	CHAMP1	-1.37091	0.0209862	0.031847	2
Q13576	IQGAP2	-1.37616	0.00817534	0.0157087	2
P07711	CTSL1	-1.37652	0.00400325	0.0103329	3
P10809	HSPD1	-1.37744	0.000445473	0.00890579	3
Q09028-3	RBBP4	-1.3804	0.000671474	0.00890579	3
Q5LJB0	UCHL5	-1.38076	0.0351854	0.0492125	3
O15143	ARPC1B	-1.3857	0.000540111	0.00890579	3
Q86UP2	KTN1	-1.38616	0.00070814	0.00890579	3
P07737	PFN1	-1.3874	0.00250557	0.00892639	3
Q0VDF9	HSPA14	-1.39249	0.0022972	0.00890579	3
F5H715	AIDA	-1.39411	0.0283991	0.041062	2
P23470-2	PTPRG	-1.39484	0.0116009	0.0202464	3
Q01105-2	SET	-1.3957	0.000185359	0.00890579	3
P12236	SLC25A6	-1.39811	0.0178699	0.028009	3
O94875-11	SORBS2	-1.40062	0.00500851	0.0115285	2
Q9NNW5	WDR6	-1.40183	0.00350781	0.00976257	3
P30046	DDT	-1.40322	0.00335321	0.00963399	3
J3QQT2	RPL17	-1.40381	0.000366084	0.00890579	3
E9PEV0	APP	-1.40507	0.00348758	0.00972923	3
Q9Y3B7-2	MRPL11	-1.40903	0.0347487	0.0486501	2
Q53GQ0	HSD17B12	-1.41211	0.00148951	0.00890579	3
Q6IC75	GGA1	-1.41292	0.00204158	0.00890579	3
O60476	MAN1A2	-1.41417	0.000942272	0.00890579	3
Q86TV8	TDP1	-1.41463	0.0140842	0.0233271	2
Q9Y3F4	STRAP	-1.41593	0.00109414	0.00890579	3
Q9Y2V2	CARHSP1	-1.41704	0.000236048	0.00890579	3
P04179	SOD2	-1.41779	0.00207782	0.00890579	3
M0R1I2	PLAUR	-1.41975	0.00357614	0.0098357	3
P15121	AKR1B1	-1.42037	0.00086414	0.00890579	3
Q06830	PRDX1	-1.4262	0.00133939	0.00890579	3
P25398	RPS12	-1.42748	0.000276139	0.00890579	3
Q15181	PPA1	-1.42866	0.000145142	0.00890579	3
P0CW22	RPS17L	-1.42931	0.00654153	0.0136214	3
Q9Y2G5-2	POFUT2	-1.43025	0.0267514	0.0389939	2
O43852	CALU	-1.43073	0.000233498	0.00890579	3
O75937	DNAJC8	-1.43605	0.0241448	0.0357757	3
Q9Y2Q3	GSTK1	-1.44104	0.000146553	0.00890579	3
P68104	EEF1A1	-1.44119	0.000558405	0.00890579	3
Q9Y570	PPME1	-1.44131	0.0244963	0.0362253	3
P62937	PPIA	-1.44169	0.0010888	0.00890579	3
Q99497	PARK7	-1.44313	0.000215881	0.00890579	3
P31944	CASP14	-1.44617	0.00817989	0.0157094	2
O60841	EIF5B	-1.44953	0.00146145	0.00890579	3
Q8IWA0	WDR75	-1.44964	0.00261967	0.00901319	3
Q4J6C6-4	PREPL	-1.45013	0.0110075	0.0194933	3
P49770	EIF2B2	-1.45095	0.000765068	0.00890579	3
O95613	PCNT	-1.45209	0.00780317	0.0152344	3
Q6PJG2	ELMSAN1	-1.4533	0.0164022	0.0260994	2
E9PFW3	AP2M1	-1.45375	0.0112703	0.0197703	3
O75935-3	DCTN3	-1.45712	0.0211489	0.0320294	2
P35568	IRS1	-1.46058	0.00369807	0.00995319	3
P61970	NUTF2	-1.46459	0.00478927	0.0112955	3
B3KUE5	PLTP	-1.46475	0.0012204	0.00890579	3
P45880-2	VDAC2	-1.46512	0.000156294	0.00890579	3
Q9NX14	NDUFB11	-1.46697	0.000695514	0.00890579	3
P00374	DHFR	-1.46898	0.00334841	0.00963399	2
P40925	MDH1	-1.47177	0.00181782	0.00890579	3
Q32Q12	NME1-NME2	-1.47968	0.000338662	0.00890579	3
P60983	GMFB	-1.48126	0.00118997	0.00890579	3
Q01518	CAP1	-1.48328	0.000186481	0.00890579	3
E7EMS2	NPC2	-1.48407	0.000290589	0.00890579	3
C9JFR7	CYCS	-1.48488	0.00187231	0.00890579	3
P42766	RPL35	-1.48614	0.00243725	0.00890579	3
P07910-2	HNRNPC	-1.48674	0.0164421	0.0261423	3
P35579	MYH9	-1.49062	0.000140753	0.00890579	3
B0QYK0	EWSR1	-1.49111	0.000199374	0.00890579	3
P07602-2	PSAP	-1.49326	0.00122367	0.00890579	3
B8ZZN6	SUMO1	-1.49841	0.0315303	0.0448833	3
P18669	PGAM1	-1.50011	0.00022275	0.00890579	3
Q07666	KHDRBS1	-1.50445	0.000157117	0.00890579	3
Q9Y3I1	FBXO7	-1.50685	0.00114752	0.00890579	3
O75828	CBR3	-1.50688	0.0153125	0.0248375	3
D6R9P3	HNRNPAB	-1.50748	0.00470593	0.0111874	3
H0YA96	HNRNPD	-1.51023	0.000288103	0.00890579	3
E5RJR5	SKP1	-1.5107	0.00158973	0.00890579	3
B1P2N8	NUMB	-1.51185	0.0141624	0.0234257	3
O75190-3	DNAJB6	-1.51254	0.0010494	0.00890579	3
P06737-2	PYGL	-1.51457	0.0022565	0.00890579	3
Q9BRX8-2	FAM213A	-1.51707	0.00193664	0.00890579	3
P20290-2	BTF3	-1.51883	0.000306401	0.00890579	3
P63241	EIF5A	-1.5193	0.000225204	0.00890579	3
Q9BVS4-2	RIOK2	-1.5227	0.00765562	0.0150366	3
Q5JP53	TUBB	-1.52298	0.00286715	0.00911275	3
P27348	YWHAQ	-1.52868	0.000292708	0.00890579	3
F5H1S9	PUS1	-1.53123	0.0201226	0.0307969	3
P04424-2	ASL	-1.53679	0.009322	0.017248	3
P12956	XRCC6	-1.5379	0.000159706	0.00890579	3
P05388	RPLP0	-1.54171	0.000534335	0.00890579	3
Q02750	MAP2K1	-1.54322	0.000943565	0.00890579	3
Q70UQ0-4	IKBIP	-1.54692	0.00359957	0.00986412	2
P09486	SPARC	-1.55915	0.000114345	0.00890579	3
Q99986	VRK1	-1.5599	0.0239175	0.0354669	3
P31946-2	YWHAB	-1.56836	0.000175222	0.00890579	3
R4GMN1	MOSPD2	-1.5688	0.00440142	0.010842	2
Q09666	AHNAK	-1.57765	0.00010486	0.00890579	3
Q9NUP9	LIN7C	-1.57769	0.0214442	0.032393	3
P12109	COL6A1	-1.58051	0.000345395	0.00890579	3
O94856-6	NFASC	-1.58387	0.00522447	0.0118304	2
G3XAH6	PAPOLA	-1.58697	0.000908968	0.00890579	3
Q5W0H4	TPT1	-1.58865	0.000208564	0.00890579	3
P19338	NCL	-1.58929	0.000905402	0.00890579	3
P23284	PPIB	-1.59071	0.000329925	0.00890579	3
P07237	P4HB	-1.59716	0.000141928	0.00890579	3
O14979-3	HNRPDL	-1.59821	0.000448462	0.00890579	3
P09936	UCHL1	-1.60006	0.00101912	0.00890579	3
Q969S3	ZNF622	-1.60141	0.0112147	0.0197002	2
P10412	HIST1H1E	-1.60277	0.00475889	0.0112554	3
Q9Y3A5	SBDS	-1.60346	0.012553	0.0213157	3
H0YBS6	HSF4	-1.60928	0.0326215	0.0461576	2
B4E1G6	GALK1	-1.61103	0.0250042	0.0368335	3
P61009	SPCS3	-1.61201	0.0250054	0.0368335	3
Q9H0U3	MAGT1	-1.61348	0.0175264	0.0275854	3
J3QQS1	MRPS7	-1.61855	0.00499613	0.011514	2
P05387	RPLP2	-1.61995	0.000138812	0.00890579	3
P51790-4	CLCN3	-1.6317	0.0224764	0.0336878	3
Q9Y4G8	RAPGEF2	-1.63245	0.00472749	0.0112315	2
E9PJK1	CD81	-1.64014	0.000509077	0.00890579	3
P00558	PGK1	-1.64019	0.000421674	0.00890579	3
Q92688	ANP32B	-1.64159	0.000718112	0.00890579	3
P27797	CALR	-1.64181	0.000259204	0.00890579	3
P60953	CDC42	-1.64236	0.000127975	0.00890579	3
E7EQV9	RPL15	-1.64708	0.00328596	0.00957737	3
Q969H8	C19orf10	-1.65518	0.0081453	0.0156589	3
B7Z403	GLOD4	-1.65849	0.0012402	0.00890579	3
A8MSH5	RTFDC1	-1.66284	0.00225694	0.00890579	2
E7ES19	THBS4	-1.6661	0.00315304	0.00939182	2
A6NFX8	NUDT5	-1.66792	0.000822459	0.00890579	3
Q00266	MAT1A	-1.67695	0.00231411	0.00890579	2
P05386	RPLP1	-1.68304	0.00130108	0.00890579	3
H7BY10	RPL23A	-1.68366	0.00190149	0.00890579	3
P24534	EEF1B2	-1.68633	0.000229533	0.00890579	3
P13073	COX4I1	-1.70257	0.00331299	0.00960396	3
P21796	VDAC1	-1.71813	0.000298098	0.00890579	3
P62906	RPL10A	-1.71828	0.00069451	0.00890579	3
P04080	CSTB	-1.72428	0.00282305	0.00905289	3
B4DSJ8	RNGTT	-1.72703	0.00768615	0.0150841	3
P60174	TPI1	-1.7281	0.000292351	0.00890579	3
P51858	HDGF	-1.72854	0.00346389	0.00972923	3
P00338	LDHA	-1.72977	0.000406978	0.00890579	3
P27824	CANX	-1.7348	0.000527603	0.00890579	3
Q13137-4	CALCOCO2	-1.73622	0.00925826	0.0171594	3
P61769	B2M	-1.74167	0.00225817	0.00890579	3
Q02413	DSG1	-1.74926	0.00504503	0.0115631	3
Q9NZ52	GGA3	-1.75009	0.00366312	0.00992283	3
O14920-4	IKBKB	-1.75142	0.0121037	0.0208155	3
P63104	YWHAZ	-1.75851	0.000291238	0.00890579	3
P78417	GSTO1	-1.76179	0.000143197	0.00890579	3
F8W998	CASK	-1.76259	9.39201e-05	0.00890579	3
B7Z9G5	C1orf58	-1.76262	0.00946476	0.0174392	3
B4DDF4	CNN2	-1.76457	0.000108553	0.00890579	3
Q9Y3Z3-4	SAMHD1	-1.7721	0.00987676	0.0180069	3
P03905	MT-ND4	-1.77411	0.0174268	0.0274631	3
Q9H0E9	BRD8	-1.78165	0.00422492	0.0105951	3
P43487	RANBP1	-1.78219	0.000120946	0.00890579	3
P07195	LDHB	-1.78416	0.000242008	0.00890579	3
O43852-2	CALU	-1.78479	0.0252062	0.0370425	3
F8VZJ2	NACA	-1.78533	0.00145079	0.00890579	3
Q9Y277	VDAC3	-1.81715	0.000124254	0.00890579	3
O95292	VAPB	-1.81783	0.00230652	0.00890579	3
G5EA36	CDC27	-1.84147	0.0091436	0.0170055	2
Q9H8S9	MOB1A	-1.84208	0.00149209	0.00890579	3
B4DUS9	BPNT1	-1.84282	0.000378705	0.00890579	3
Q9P0L0-2	VAPA	-1.84339	6.63485e-05	0.00890579	3
P62424	RPL7A	-1.85084	0.00132373	0.00890579	3
P09211	GSTP1	-1.85321	0.000184808	0.00890579	3
Q96JB2	COG3	-1.86348	0.0279645	0.0405426	3
F5H157	RAB35	-1.87054	0.00654393	0.0136214	2
Q5JUA8	VPS16	-1.87285	0.0204103	0.0311486	3
B0UZ83	C4A	-1.87961	0.00645544	0.0135586	3
B3KS98	EIF3S3	-1.88944	0.00392538	0.0102339	3
Q9P299	COPZ2	-1.90109	0.0253794	0.0372825	2
A9Z1Z3-3	FER1L4	-1.93769	0.00649252	0.0136061	3
Q71UI9	H2AFV	-1.9385	0.00021111	0.00890579	3
P60903	S100A10	-1.93878	0.000574342	0.00890579	3
P62913	RPL11	-1.9411	5.67905e-05	0.00890579	3
Q9H977	WDR54	-1.9447	0.00650799	0.0136214	2
P15924	DSP	-1.9463	0.0049654	0.0114955	3
P23528	CFL1	-1.96334	0.000149614	0.00890579	3
E9PEE8	ITGB6	-1.97517	0.000823071	0.00890579	3
P02751-3	FN1	-1.97957	0.0026236	0.00901319	3
O75143-4	ATG13	-1.98948	0.00157805	0.00890579	2
H0Y621	ERGIC3	-2.00065	0.0254089	0.0373112	3
P10599	TXN	-2.00103	8.22026e-05	0.00890579	3
Q6NUK1	SLC25A24	-2.00182	0.00535336	0.0120068	2
Q5T7C4	HMGB1	-2.00699	0.0145258	0.0238742	3
A9Z1X7	SRRM1	-2.01016	0.00550025	0.0122127	3
Q9BTT0	ANP32E	-2.01566	0.00298864	0.00928376	3
P62081	RPS7	-2.04759	0.000254257	0.00890579	3
Q14693	LPIN1	-2.07671	0.0229422	0.0342669	2
Q9NRY5	FAM114A2	-2.07866	0.014098	0.0233398	3
C9JZG9	UBE2H	-2.10773	0.000767679	0.00890579	3
Q3ZCM7	TUBB8	-2.10859	8.36106e-05	0.00890579	3
O95218-2	ZRANB2	-2.10892	0.0327028	0.0462206	3
F5H785	TRAPPC2	-2.12206	0.0146682	0.0240199	2
E9PN06	SYTL2	-2.16491	0.0210173	0.0318813	2
P58546	MTPN	-2.16714	0.0266709	0.0389067	3
Q7Z4V5-2	HDGFRP2	-2.16766	0.00242482	0.00890579	3
P31947-2	SFN	-2.17436	6.83571e-05	0.00890579	3
Q15057	ACAP2	-2.20111	0.03218	0.0456358	3
O75608-2	LYPLA1	-2.22349	0.0134581	0.0224979	3
B4DHE8	MSI2	-2.22379	0.0104663	0.0187974	2
Q96A49	SYAP1	-2.24194	0.0328688	0.0464378	3
K7EM56	RPS15	-2.25021	0.0127062	0.0215082	3
Q6IBW4-2	NCAPH2	-2.2719	0.00278746	0.00905289	2
O94886	TMEM63A	-2.32903	0.0145547	0.0238755	3
Q14696	MESDC2	-2.34523	0.0206184	0.0314026	3
Q9H7N4	SCAF1	-2.39718	0.0217297	0.0327248	2
P26583	HMGB2	-2.46219	0.00171915	0.00890579	3
F8VYY9	PRKAG1	-2.55846	0.0152924	0.0248155	3
Q96P16	RPRD1A	-2.56046	0.00339519	0.00965613	2
Q8NI22-2	MCFD2	-2.5837	0.0188515	0.0292635	3
B4DR52	HIST2H2BF	-2.60834	0.000596988	0.00890579	3
Q9UL15-2	BAG5	-2.60887	0.0203058	0.0310395	2
Q9H2X9-2	SLC12A5	-2.75518	0.0222703	0.0334321	2
P04114	APOB	-2.81479	0.0197146	0.0302955	3
B8ZZC5	GLS	-2.98079	0.0072924	0.0145231	3
P08473	MME	-2.9924	0.00940282	0.0173463	3
Q9HB71	CACYBP	-3.01149	0.000513044	0.00890579	3
P81605	DCD	-3.26596	0.0121195	0.0208237	3
P29508-2	SERPINB3	-3.28077	0.000729606	0.00890579	2
P80723	BASP1	-3.30278	0.0179699	0.0280958	3
F8VQW0	TMBIM6	-3.31955	0.00772528	0.0151237	3
E9PN19	LGALS8	-3.54608	0.0199194	0.0305397	2
P14923	JUP	-3.5466	0.0117118	0.0203929	2
Q96RW7-2	HMCN1	-3.61613	0.0074139	0.0147107	2
P50993	ATP1A2	-3.81209	0.0145307	0.0238742	2
I3L2Z9	NEURL4	-3.85227	0.000246767	0.00890579	3
Q8IUF1	CBWD2	-3.9268	0.0358522	0.0499736	2
Q5T024	C10orf90	-4.436	0.000523274	0.00890579	2
H7BYM6	HMGA1	-4.74377	4.82998e-05	0.00890579	3
Q9BY89	KIAA1671	-5.49433	0.00681333	0.0139449	3
B2RTQ9	FANCM	-5.89118	1.20117e-05	0.00890579	3
G5EA06	MRPS27	-5.9255	0.000369877	0.00890579	2
