# Supplementary material for: Kunjin Virus, Zika Virus, and Yellow Fever Virus Infections Have Distinct Effects on the Coding Transcriptome and Proteome of Brain-Derived U87 Cells
Source: Viruses. 2023 Jun 23;15(7):1419. doi: 10.3390/v15071419 (PMC10385720; doi:10.3390/v15071419)
Supplement: Supplementary file 1 [file viruses-15-01419-s001.zip › TableS13.xlsx]

## Sheet: S13
Protein	Gene name	logFC	P.Value	adj.P.Val	ngood
J3QT52	PTPRB	6.70148	0.00107108	0.0132192	3
Q5T0N1-2	TTC18	5.53187	0.00658807	0.0171589	3
B4DP52	DDX39B	4.87986	0.00723809	0.0178432	2
Q96PY5	FMNL2	4.52716	0.00508777	0.0158392	3
D6RGJ2	TNIP2	4.42713	0.00239005	0.0134884	3
P78314	SH3BP2	4.34898	0.00107027	0.0132192	2
Q01668-3	CACNA1D	4.30418	0.0227083	0.0354471	3
Q86WI1	PKHD1L1	4.18624	0.0240795	0.0369293	3
E7ES21	HEPH	3.6959	0.0241206	0.0369753	2
C9J1J0	ADCY1	3.62436	0.000670465	0.0132192	2
O00512	BCL9	3.29685	0.0131857	0.0246667	2
F5GYN0	FAM186A	3.28115	0.0301347	0.0438898	3
P35612-2	ADD2	3.27845	0.0130999	0.0245424	2
A0035	SINV-C	3.20684	4.76383e-05	0.0132192	3
F5H0K8	KSR1	3.13592	1.57889e-05	0.0132192	3
A0037	SINV-E2	3.11713	1.06992e-05	0.0132192	3
A0039	SINV-E1	3.10064	7.01028e-05	0.0132192	3
E9PPE7	PARP10	2.95596	0.00192252	0.0132192	2
J3KNV1	ZNF292	2.91619	1.4538e-05	0.0132192	3
Q6P1X5	TAF2	2.84372	0.000585397	0.0132192	2
Q9Y2I6	NINL	2.83999	0.000766776	0.0132192	3
R4GMN1	MOSPD2	2.79144	0.0122193	0.0237952	2
Q9NPI6	DCP1A	2.73983	0.00174218	0.0132192	2
A0032	SINV-nsP2	2.73515	0.000205316	0.0132192	3
E7EUJ7	CAGE1	2.65963	0.00133444	0.0132192	3
F5GZA8	SH3BP1	2.61544	0.0138237	0.0253612	2
Q9H4L5-4	OSBPL3	2.55954	0.0217739	0.0343857	2
A0033	SINV-nsP3	2.54899	0.00016216	0.0132192	3
Q13635-4	PTCH1	2.52613	0.00362371	0.0143326	2
P50747	HLCS	2.48603	0.0198119	0.0321786	3
Q86WS3	PLAC1L	2.38071	0.000839151	0.0132192	3
H0Y894	MAP3K6	2.24337	0.00249476	0.0134884	3
A7E2Y1	MYH7B	2.21183	0.0243574	0.0372525	3
B1APN9	PPFIA4	2.15216	0.000939391	0.0132192	3
A6NIW2	DOCK11	2.06507	0.000533296	0.0132192	3
Q96SN8-4	CDK5RAP2	2.00313	0.0199426	0.0323121	2
A0031	SINV-nsP1	1.89833	0.0105564	0.0217938	3
H0YLJ2	SLC12A1	1.45541	0.00608214	0.0167008	3
P13995	MTHFD2	1.45227	0.00586067	0.0164359	2
Q9UBK8-2	MTRR	1.41989	0.00145312	0.0132192	3
M0R1L9	EMP3	1.3966	0.008393	0.0193254	2
B3KQZ9	TRADD	1.27001	0.0169587	0.0290479	2
A0017	ZIKV-NS3	1.08346	0.0341518	0.0482007	2
J3QL14	ATP6V0D1	1.04477	0.00418101	0.0147398	3
Q9NYU1	UGGT2	-1.00281	0.000722042	0.0132192	3
O94776	MTA2	-1.00489	0.00538167	0.0160918	3
H3BP71	RNF40	-1.00489	0.00098736	0.0132192	3
J3QT28	BUB3	-1.00521	0.00534916	0.0160813	3
Q8WYA6	CTNNBL1	-1.00538	0.016049	0.0279786	2
Q03518	TAP1	-1.00615	0.0244943	0.0374102	3
Q9H2U1	DHX36	-1.00653	0.0101897	0.0213845	3
Q04721	NOTCH2	-1.00684	0.000856659	0.0132192	3
P26358	DNMT1	-1.0083	0.000444302	0.0132192	3
Q14498	RBM39	-1.00858	0.000941268	0.0132192	3
P42677	RPS27	-1.00875	0.000864335	0.0132192	3
Q8WUM9	SLC20A1	-1.00887	0.00708402	0.0176596	3
Q9ULH7	MKL2	-1.01	0.0138811	0.0254173	3
O15427	SLC16A3	-1.01026	0.000869357	0.0132192	3
Q9UHI6	DDX20	-1.0127	0.00194749	0.0132192	3
Q14966	ZNF638	-1.01334	0.0125993	0.0240565	3
Q06787-6	FMR1	-1.01349	0.0120594	0.023608	3
P11166	SLC2A1	-1.01447	0.00406635	0.0146037	3
O95219	SNX4	-1.01522	0.00605998	0.0166784	2
P37108	SRP14	-1.01546	0.00459482	0.0152832	3
P55795	HNRNPH2	-1.0157	0.0315524	0.0454967	3
I3L4A2	LCMT1	-1.01579	0.00878406	0.0198455	2
Q69YN4-3	KIAA1429	-1.0158	0.00892215	0.0199725	3
P22087	FBL	-1.01808	0.015339	0.0270969	3
P82094-2	TMF1	-1.01866	0.000334068	0.0132192	3
Q9UBI1	COMMD3	-1.01956	0.00589579	0.0164598	2
P50548	ERF	-1.02038	0.0194285	0.0316952	2
P52272-2	HNRNPM	-1.0208	0.00405428	0.0146037	3
Q9NY61	AATF	-1.02253	0.00110116	0.0132192	3
O60826	CCDC22	-1.02266	0.0103389	0.0215588	3
P62316	SNRPD2	-1.02855	0.015185	0.0269524	3
G8JLI6	LEPREL2	-1.02904	0.012577	0.0240565	3
P07711	CTSL1	-1.02917	0.00969765	0.0208617	3
Q5VSL9	STRIP1	-1.02976	0.00148239	0.0132192	3
Q9H9J2	MRPL44	-1.03069	0.0176662	0.0298005	3
Q5XPI4	RNF123	-1.03087	0.00117856	0.0132192	3
Q9UKF6	CPSF3	-1.03329	0.00134001	0.0132192	3
H3BTL1	MAP1LC3B	-1.03396	0.00126661	0.0132192	3
Q9P273	TENM3	-1.03405	0.0218201	0.0343994	3
Q9UBU9	NXF1	-1.03771	0.0270719	0.040524	3
P22626	HNRNPA2B1	-1.03777	0.0354907	0.0498157	3
Q9P265	DIP2B	-1.0396	0.000603255	0.0132192	3
Q08211	DHX9	-1.04279	0.021462	0.033996	3
Q92734-2	TFG	-1.04475	0.00246924	0.0134884	3
E7EN19	MAP4K4	-1.04499	0.00195564	0.0132192	3
P13591-1	NCAM1	-1.04534	0.0106587	0.0218654	3
P13073	COX4I1	-1.04843	0.00052051	0.0132192	3
B4DZH6	HDAC6	-1.04886	0.00247962	0.0134884	3
P51116	FXR2	-1.049	0.0126276	0.0240692	3
Q14699	RFTN1	-1.05127	0.00570631	0.0163712	2
O15047	SETD1A	-1.05595	0.0181068	0.0302935	2
Q15717	ELAVL1	-1.05641	0.00190464	0.0132192	3
Q9NVE5	USP40	-1.05644	0.0054803	0.0161117	2
Q9UBT7-2	CTNNAL1	-1.05838	0.000303649	0.0132192	3
Q7KZ85	SUPT6H	-1.05947	0.000800832	0.0132192	3
J3QTJ6	FSIP2	-1.05998	0.00166103	0.0132192	3
Q7L0Y3	TRMT10C	-1.06177	0.00240471	0.0134884	3
Q00839	HNRNPU	-1.06474	0.0302663	0.0439675	3
Q3KQU3-2	MAP7D1	-1.06524	0.00453911	0.0152433	3
P04920-2	SLC4A2	-1.06591	0.00206206	0.0132192	3
O15121	DEGS1	-1.06662	0.00258417	0.0135595	3
J3QRS9	ZNF207	-1.06664	0.00056467	0.0132192	3
Q5T447	HECTD3	-1.06771	0.00827851	0.0191725	3
O75976	CPD	-1.07024	0.000333251	0.0132192	3
Q96T23-2	RSF1	-1.07091	0.00247619	0.0134884	3
Q8N0X7	SPG20	-1.07098	0.000439599	0.0132192	3
F5H1Y4	GOPC	-1.07235	0.000495423	0.0132192	3
Q15397	KIAA0020	-1.07444	0.0189593	0.0311987	3
Q96DV4	MRPL38	-1.0745	0.0131119	0.0245424	3
F6TQG2	SMARCA1	-1.07609	0.0205985	0.0329626	3
Q9UKD2	MRTO4	-1.07726	0.0304277	0.0441486	3
P51991-2	HNRNPA3	-1.07752	0.0240589	0.0369293	3
P22033	MUT	-1.08072	0.000241059	0.0132192	3
Q9C0D5-2	TANC1	-1.08406	0.000276978	0.0132192	3
P62244	RPS15A	-1.08438	0.00287515	0.0137721	3
Q9UPN6	SCAF8	-1.08649	0.000956246	0.0132192	3
O60506	SYNCRIP	-1.08801	0.019994	0.0323717	3
O43379-4	WDR62	-1.08841	0.0228389	0.0355843	2
Q14258	TRIM25	-1.08942	0.00157055	0.0132192	3
Q86UE4	MTDH	-1.09202	0.0217804	0.0343857	3
E7EV99	ADD1	-1.09283	0.00023111	0.0132192	3
Q92696	RABGGTA	-1.09297	0.0301632	0.0438929	2
Q96LD4	TRIM47	-1.09315	0.00926014	0.0204497	3
Q16678	CYP1B1	-1.09529	0.00067931	0.0132192	3
Q9Y2S7	POLDIP2	-1.09936	0.00652367	0.0170548	3
M0R2Z9	SUGP2	-1.10018	0.0131077	0.0245424	3
Q5VY93	ARHGEF2	-1.10064	0.000487147	0.0132192	3
Q13443	ADAM9	-1.10071	0.000425452	0.0132192	3
O00566	MPHOSPH10	-1.10222	0.0214424	0.0339811	3
Q96T37-2	RBM15	-1.10327	0.00568592	0.016355	3
B7Z4B8	HNRNPUL1	-1.10474	0.0129419	0.0244162	3
O00425	IGF2BP3	-1.10689	0.00551223	0.0161218	3
Q96I24	FUBP3	-1.10862	0.000680194	0.0132192	3
B0LM41	RBM14	-1.10974	0.000455092	0.0132192	3
Q9Y618	NCOR2	-1.11187	0.0296261	0.0433579	3
B4DVT3	VWA9	-1.11191	0.0100743	0.0212707	3
O60568	PLOD3	-1.11371	0.00128484	0.0132192	3
K7ES61	MRPL4	-1.114	0.013641	0.0251808	3
O43813	LANCL1	-1.11518	0.0108242	0.0220324	3
Q13283	G3BP1	-1.11545	0.00101263	0.0132192	3
Q14669-2	TRIP12	-1.11638	0.000901757	0.0132192	3
D6R9P3	HNRNPAB	-1.11644	0.029878	0.0436306	3
P55210-2	CASP7	-1.11787	0.00168761	0.0132192	3
Q14980	NUMA1	-1.11867	0.0260194	0.0392355	3
Q96B13	PPP2R5C	-1.12055	0.000475828	0.0132192	3
O14578	CIT	-1.12258	0.00107273	0.0132192	3
Q9Y6N7-6	ROBO1	-1.12336	0.00357621	0.0143326	3
Q8WTT2	NOC3L	-1.12368	0.0228575	0.0355966	3
J3KNE0	RGPD3	-1.12372	0.0125955	0.0240565	2
P55263-2	ADK	-1.12469	0.0178662	0.03006	3
Q5T200	ZC3H13	-1.12585	0.0110327	0.0222665	3
Q16666-3	IFI16	-1.12613	0.0115124	0.0228869	3
Q7Z3K3-5	POGZ	-1.12724	0.00716217	0.0177349	3
Q9H307	PNN	-1.12791	0.00226906	0.0133868	3
O75955	FLOT1	-1.13013	0.0223606	0.0350358	3
Q6KC79	NIPBL	-1.13173	0.0035054	0.0143326	3
Q5QPQ0	LYPLA2	-1.13207	0.0128556	0.0243087	3
O75934	BCAS2	-1.13228	0.00802386	0.0188583	3
E7EPN9	PRRC2C	-1.13321	0.00730185	0.0178558	3
P35250	RFC2	-1.13378	0.00537785	0.0160918	3
O43172-2	PRPF4	-1.1361	0.014874	0.0265989	3
B7ZLW7	MTR	-1.13863	0.000413452	0.0132192	3
Q9BW92	TARS2	-1.14001	0.00103755	0.0132192	3
Q13435	SF3B2	-1.14069	0.000983318	0.0132192	3
O00571	DDX3X	-1.1424	0.00478604	0.0154353	3
P23921	RRM1	-1.14257	0.000298291	0.0132192	3
Q13625-2	TP53BP2	-1.14354	0.000593555	0.0132192	3
Q9Y5Q9	GTF3C3	-1.14434	0.0125149	0.0240406	2
Q96PK6	RBM14	-1.14438	0.0115495	0.0229063	3
Q12905	ILF2	-1.15082	0.0225185	0.0352004	3
Q96DI7	SNRNP40	-1.15146	0.00508231	0.0158392	3
P46777	RPL5	-1.15497	0.001692	0.0132192	3
H0YKC5	DUT	-1.15616	0.000752854	0.0132192	3
P50750	CDK9	-1.15626	0.0041376	0.0147115	3
Q92845-2	KIFAP3	-1.15697	0.00132198	0.0132192	3
Q8NB46	ANKRD52	-1.15819	0.00324648	0.0142778	3
E7EQG2	EIF4A2	-1.1603	0.000723755	0.0132192	3
O15066	KIF3B	-1.16397	0.0189766	0.0311987	2
Q6PJG6	BRAT1	-1.16425	0.000269118	0.0132192	3
O95239	KIF4A	-1.16526	0.000825577	0.0132192	3
Q4KMP7	TBC1D10B	-1.16741	0.00233419	0.0133934	3
B5MCF9	PES1	-1.17192	0.00187083	0.0132192	3
Q9NVP1	DDX18	-1.17219	0.0272572	0.0406779	3
Q96C36	PYCR2	-1.17256	0.0018356	0.0132192	3
Q9UI30	TRMT112	-1.17264	0.00669568	0.0172872	3
Q9UH99-2	SUN2	-1.17377	0.00192562	0.0132192	3
P31942-3	HNRNPH3	-1.17399	0.0312674	0.045164	3
P32455	GBP1	-1.1742	0.00393821	0.014507	3
E9PL24	PDE4DIP	-1.17439	0.00230386	0.0133934	3
P62280	RPS11	-1.17685	0.00247098	0.0134884	3
Q14257	RCN2	-1.17706	0.00743231	0.0180282	3
B1AKC7	RASAL2	-1.18627	0.0011824	0.0132192	3
P09651-2	HNRNPA1	-1.18846	0.0295655	0.0433009	3
Q9Y4B6-2	VPRBP	-1.18847	0.000341789	0.0132192	3
J3KTL2	SRSF1	-1.18944	0.0193152	0.0315723	3
P26006	ITGA3	-1.19975	0.00143467	0.0132192	3
F5H6Z0	CDK17	-1.20112	0.0150066	0.0267642	2
P04181	OAT	-1.20207	0.000175509	0.0132192	3
F5H7V7	NDUFA8	-1.20411	0.00783733	0.018595	2
P36915	GNL1	-1.20704	0.00397715	0.0145082	2
Q9P2D3-3	HEATR5B	-1.20808	0.00891617	0.0199725	3
Q96EV2	RBM33	-1.2082	0.0155262	0.02734	3
Q71RC2-5	LARP4	-1.20901	0.00104459	0.0132192	3
O60264	SMARCA5	-1.20913	0.00367986	0.0143512	3
Q1KMD3	HNRNPUL2	-1.20974	0.0214392	0.0339811	3
Q9P2B2	PTGFRN	-1.21008	0.00128285	0.0132192	3
E7ESI2	CDK2	-1.21471	0.0020634	0.0132192	3
O75376	NCOR1	-1.21475	0.0239109	0.036803	2
Q6P158	DHX57	-1.21879	0.0108386	0.0220481	3
O43823	AKAP8	-1.22231	0.0104689	0.0217074	3
P16401	HIST1H1B	-1.22289	0.0304952	0.0441829	3
Q99878	HIST1H2AJ	-1.2241	0.00206889	0.0132192	3
O60884	DNAJA2	-1.22603	0.00691481	0.0174734	3
P41567	EIF1	-1.22906	0.00226484	0.0133868	3
Q14683	SMC1A	-1.22999	0.0298319	0.0435824	3
Q9UQE7	SMC3	-1.23377	0.0212905	0.0337905	3
Q0VDF9	HSPA14	-1.23429	0.0179983	0.0301907	3
O60318	MCM3AP	-1.2358	0.00378752	0.014429	3
Q14676-2	MDC1	-1.23593	0.0232597	0.0360542	2
Q9UNN8	PROCR	-1.23602	0.00116114	0.0132192	3
Q9H4L4	SENP3	-1.23631	0.00450744	0.0152137	2
O14777	NDC80	-1.23817	0.0218779	0.0344579	2
K7ENL3	STAT3	-1.23833	0.00180981	0.0132192	3
Q96EY7	PTCD3	-1.23867	0.00614658	0.0167556	2
F2Z2W7	TRMT2A	-1.23901	0.00180975	0.0132192	3
Q9BV73-2	CEP250	-1.23996	0.0343828	0.0485061	2
P19525	EIF2AK2	-1.24157	0.0119726	0.0235385	3
Q76FK4-4	NOL8	-1.24416	0.00367719	0.0143512	2
O43390	HNRNPR	-1.24464	0.0158749	0.0277624	3
Q8N118	CYP4X1	-1.24551	0.000399962	0.0132192	3
J3KT73	RPL38	-1.24912	0.000179315	0.0132192	3
Q9NR30	DDX21	-1.24917	0.0192213	0.0314741	3
Q15334	LLGL1	-1.24932	0.00176806	0.0132192	3
Q53EP0	FNDC3B	-1.2498	0.0025107	0.0134884	3
P38571	LIPA	-1.25172	0.00151077	0.0132192	3
Q9NRW3	APOBEC3C	-1.25182	0.0101836	0.0213845	3
O75351	VPS4B	-1.25402	0.0146076	0.0263063	3
Q13049	TRIM32	-1.25437	0.0042275	0.0148035	3
P62753	RPS6	-1.25612	0.0089427	0.0199874	3
Q86U42-2	PABPN1	-1.25722	0.00156139	0.0132192	3
Q6DKI1	RPL7L1	-1.25776	0.0166789	0.0287157	3
Q9P2E9	RRBP1	-1.25935	0.00160327	0.0132192	3
Q9BVS4-2	RIOK2	-1.26616	0.00383271	0.014429	3
P62913	RPL11	-1.26634	0.00380428	0.014429	3
Q8TB70	TXNDC9	-1.26866	0.000873488	0.0132192	3
P61247	RPS3A	-1.27053	0.0068022	0.0173602	3
P01911	HLA-DRB1	-1.27191	0.000576123	0.0132192	3
Q13641	TPBG	-1.27406	0.000294836	0.0132192	3
Q9UNS1	TIMELESS	-1.27821	0.0262054	0.0394444	3
Q9NRL2	BAZ1A	-1.28394	0.00235952	0.0134884	3
Q9BQ39	DDX50	-1.28431	0.003255	0.0142778	3
O75691	UTP20	-1.2845	0.00096676	0.0132192	3
P62979	RPS27A	-1.28612	0.000161216	0.0132192	3
Q9NZN4	EHD2	-1.28709	0.000251034	0.0132192	3
P38432	COIL	-1.28782	0.0240008	0.0368765	3
Q96KR1	ZFR	-1.28854	0.00798298	0.0187888	3
Q99575	POP1	-1.2902	0.0099633	0.0212278	3
P62854	RPS26	-1.29268	0.0104527	0.0216873	3
A8MW61	PLRG1	-1.29302	0.00690562	0.0174734	3
J3KTA4	DDX5	-1.29561	0.00350471	0.0143326	3
Q9H2D6-3	TRIOBP	-1.29793	0.00820366	0.0191309	3
Q99459	CDC5L	-1.29816	0.0106705	0.0218667	3
Q9UPV0-2	CEP164	-1.2995	0.0122954	0.0238688	3
P46087	NOP2	-1.29998	0.00918223	0.0203859	3
H0YA26	PANK4	-1.30114	0.00621541	0.0168027	3
Q8WYP5-2	AHCTF1	-1.30327	0.00304146	0.014136	3
O60306	AQR	-1.30529	0.000300583	0.0132192	3
E9PKJ0	WLS	-1.30603	0.00992089	0.0211781	3
E9PHY8	MROH1	-1.30713	0.00441433	0.0150567	3
G3V3A4	SNW1	-1.30977	0.00118327	0.0132192	3
P62266	RPS23	-1.31261	0.00887921	0.019965	3
B4DLR2	FAP	-1.31263	0.00122396	0.0132192	3
P67809	YBX1	-1.31481	0.0210989	0.0336085	3
Q86V48-2	LUZP1	-1.31605	0.00157383	0.0132192	3
Q00577	PURA	-1.31745	0.00673494	0.0173348	3
E5RIH3	PSD3	-1.31903	0.00357215	0.0143326	3
O43290	SART1	-1.3236	0.00424799	0.0148035	3
Q9NVT9	ARMC1	-1.32525	0.0146192	0.0263075	3
P62081	RPS7	-1.3278	0.0190138	0.0312268	3
O96000	NDUFB10	-1.33159	0.00186626	0.0132192	3
D6RC52	NHP2	-1.33256	0.0285741	0.0420625	3
P98155-2	VLDLR	-1.33372	0.015622	0.0274354	2
P78362	SRPK2	-1.33394	0.0012585	0.0132192	3
H3BLV9	SRPK1	-1.33664	0.00999746	0.0212462	3
Q4G0J3-3	LARP7	-1.3434	0.0251504	0.0381671	3
P49406	MRPL19	-1.34555	0.0147319	0.0264158	3
Q12906	ILF3	-1.3529	0.0165559	0.0286075	3
P30533	LRPAP1	-1.35935	0.000388865	0.0132192	3
Q02388-2	COL7A1	-1.36139	0.00462753	0.0152994	3
P52756	RBM5	-1.36247	0.00346905	0.0142884	3
E7ETK0	RPS24	-1.36288	0.00375423	0.0144133	3
P04275	VWF	-1.3642	0.0151172	0.0269031	2
Q9BYK8-2	HELZ2	-1.36638	0.0134852	0.0249882	3
Q9UK61-3	FAM208A	-1.37313	0.000658225	0.0132192	3
P35251	RFC1	-1.37517	0.00177783	0.0132192	3
Q15050	RRS1	-1.37651	0.0203956	0.0327906	3
O60437	PPL	-1.37708	0.000316238	0.0132192	3
E9PH70	KIDINS220	-1.37794	0.00817147	0.0191105	3
Q9UN86-2	G3BP2	-1.37919	0.00363053	0.0143326	3
P45973	CBX5	-1.38247	0.00615969	0.0167582	2
B4DQI6	TRA2A	-1.38261	0.0271321	0.0405823	3
E9PHV5	SSFA2	-1.38262	0.00316911	0.0142778	2
P46781	RPS9	-1.38746	0.00552034	0.0161297	3
Q460N5-4	PARP14	-1.38959	0.000256884	0.0132192	3
Q9Y3I1	FBXO7	-1.39208	0.0012026	0.0132192	3
Q9BSC4-2	NOL10	-1.39676	0.0181458	0.0302935	3
Q2NL82	TSR1	-1.39759	0.0054118	0.0161021	3
H0YKD8	RPL28	-1.39887	0.00114864	0.0132192	3
G3V1U3	METAP2	-1.40464	0.0103735	0.0216023	3
P62263	RPS14	-1.40488	0.00409311	0.0146314	3
Q96PD2-2	DCBLD2	-1.40744	0.000855451	0.0132192	3
Q5JTH9	RRP12	-1.40751	0.00955429	0.0207182	3
G3V4C1	HNRNPC	-1.40882	0.0353867	0.0497117	3
O60832	DKC1	-1.41034	0.0156599	0.0274708	3
Q9NWH9	SLTM	-1.41271	0.0130549	0.0245123	3
Q02809	PLOD1	-1.41727	0.00215199	0.0132851	3
Q5SSJ5	HP1BP3	-1.41776	0.0141115	0.025677	3
Q9NQZ2	UTP3	-1.41904	0.0280972	0.0415774	2
O14786	NRP1	-1.41954	0.000588116	0.0132192	3
P10412	HIST1H1E	-1.42019	0.0192812	0.031532	3
P49711	CTCF	-1.42037	0.0300398	0.0437899	2
P11387	TOP1	-1.42153	0.00915681	0.0203452	3
Q8WX93-4	PALLD	-1.42661	0.0156013	0.0274279	2
P62701	RPS4X	-1.4301	0.006963	0.0174808	3
E9PHV6	SP100	-1.43064	0.00852647	0.0194324	3
Q15678	PTPN14	-1.43618	0.00168115	0.0132192	3
Q9BQG0	MYBBP1A	-1.43758	0.00754222	0.0182386	3
F5GWS3	TLDC1	-1.43898	0.011331	0.0226483	2
C9JXB8	RPL24	-1.43927	0.0058511	0.0164359	3
Q9UL63	MKLN1	-1.44192	0.000224854	0.0132192	3
P22352	GPX3	-1.44357	0.010747	0.0219424	3
Q86TV8	TDP1	-1.44488	0.0049829	0.015677	3
P16989	YBX3	-1.44625	0.0239968	0.0368765	3
Q8WUA4	GTF3C2	-1.44686	0.00368412	0.0143512	2
Q96GA3	LTV1	-1.44766	0.000185105	0.0132192	3
P46778	RPL21	-1.44805	0.0061254	0.0167367	3
O43709	WBSCR22	-1.45117	0.00324913	0.0142778	3
P62888	RPL30	-1.45563	0.00651919	0.0170548	3
E9PQR7	VPS28	-1.45645	0.0017003	0.0132192	3
P09619	PDGFRB	-1.4623	0.00104653	0.0132192	3
A3KN83-3	SBNO1	-1.46243	0.000601164	0.0132192	3
Q9Y4C2	FAM115A	-1.46291	0.000821936	0.0132192	3
E9PGT3	RPS6KA1	-1.46364	0.00531299	0.0160813	3
Q14517	FAT1	-1.47218	0.00192064	0.0132192	3
P33908	MAN1A1	-1.47235	0.00457899	0.0152832	3
Q14126	DSG2	-1.4771	0.0245097	0.0374166	3
Q9GZY8-2	MFF	-1.47747	0.0356326	0.0499235	3
Q9BQ70	TCF25	-1.47769	0.00477035	0.0154353	3
P11388-2	TOP2A	-1.4785	0.00524867	0.0160547	3
Q9NW08	POLR3B	-1.47975	0.0156873	0.0274776	3
Q15424	SAFB	-1.48034	0.030445	0.0441486	3
P50281	MMP14	-1.48208	0.00037967	0.0132192	3
Q14151	SAFB2	-1.48231	0.033589	0.0476923	3
E9PAU2	RAVER1	-1.48432	0.00130585	0.0132192	3
Q9H6S0	YTHDC2	-1.48526	0.00358583	0.0143326	3
Q13242	SRSF9	-1.48578	0.0132882	0.024775	3
F5H2X3	NRP2	-1.48593	0.000271798	0.0132192	3
B4DKB2	ECE1	-1.48882	0.000699962	0.0132192	3
O76021	RSL1D1	-1.48928	0.0132386	0.0247378	3
P62241	RPS8	-1.49035	0.00506753	0.0158392	3
F8VXG7	SCAF11	-1.49165	0.0203065	0.0327264	3
G3V599	CTAGE5	-1.49208	0.00540186	0.0161021	2
Q9HD33	MRPL47	-1.49709	0.00189203	0.0132192	3
P30876	POLR2B	-1.50106	0.00120042	0.0132192	3
P49207	RPL34	-1.50663	0.00306061	0.0141468	3
P40429	RPL13A	-1.51136	0.00490297	0.0155846	3
Q4J6C6-4	PREPL	-1.51734	0.00153488	0.0132192	3
Q8NBJ4-2	GOLM1	-1.52045	0.0004443	0.0132192	3
Q9UIG0-2	BAZ1B	-1.52231	0.00258427	0.0135595	3
P18124	RPL7	-1.52357	0.00156617	0.0132192	3
Q92879-6	CELF1	-1.52378	0.00167858	0.0132192	3
O15460-2	P4HA2	-1.52529	0.00015147	0.0132192	3
Q96RT1-7	ERBB2IP	-1.52538	0.000860753	0.0132192	3
P62995-3	TRA2B	-1.53038	0.0138045	0.02534	3
Q8IY81	FTSJ3	-1.5346	0.0109913	0.0222096	3
Q9BTE3	MCMBP	-1.53522	0.00217618	0.0132851	2
O95793-2	STAU1	-1.53528	0.0104884	0.0217085	3
Q9H6R4-4	NOL6	-1.5428	0.00204782	0.0132192	3
H7BXY3	DHX30	-1.5502	0.00691289	0.0174734	3
O43395	PRPF3	-1.55127	0.00451711	0.0152137	3
G3V203	RPL18	-1.55337	0.00779603	0.018595	3
P07942	LAMB1	-1.55645	0.000278736	0.0132192	3
M0R3D6	RPL18A	-1.55738	0.00373996	0.0144133	3
P78316	NOP14	-1.56124	0.00154515	0.0132192	3
P53814-5	SMTN	-1.56274	0.0044207	0.0150567	3
D3YTB1	RPL32	-1.57014	0.00975741	0.0209454	3
P27635	RPL10	-1.57103	0.00568461	0.016355	3
P62424	RPL7A	-1.57468	0.00499826	0.0156778	3
B4DHJ7	BNIP3	-1.57575	0.00660475	0.0171589	2
Q13405	MRPL49	-1.58058	0.0153843	0.0271612	3
P48681	NES	-1.58099	0.0151249	0.0269031	3
Q86V81	ALYREF	-1.58325	0.0100504	0.0212707	3
B3KUB4	CA12	-1.58693	0.000118452	0.0132192	3
P04424-2	ASL	-1.58724	0.00547221	0.0161021	3
A6NP16	AMOT	-1.58902	0.000280663	0.0132192	3
F5H1D6	POLE	-1.59883	0.0206016	0.0329626	2
F6S0T5	KDM1A	-1.6022	0.0156524	0.0274708	3
Q3L8U1-2	CHD9	-1.60349	0.000746072	0.0132192	3
O76031	CLPX	-1.60632	0.000374289	0.0132192	3
Q7L311	ARMCX2	-1.61214	0.00102739	0.0132192	3
P39023	RPL3	-1.61221	0.0110601	0.0222737	3
Q9NQW6-2	ANLN	-1.61445	8.25198e-05	0.0132192	3
Q9Y4G8	RAPGEF2	-1.61618	0.0206199	0.0329759	3
Q9Y4K0	LOXL2	-1.62151	0.00606397	0.0166784	3
P01892	HLA-A	-1.62446	0.000109828	0.0132192	3
Q9H7B2	RPF2	-1.62969	0.00541185	0.0161021	3
P06493	CDK1	-1.62994	0.00186964	0.0132192	3
P62277	RPS13	-1.6304	0.00324104	0.0142778	3
O95477	ABCA1	-1.6339	0.000415454	0.0132192	3
Q9Y3U8	RPL36	-1.63405	0.000768611	0.0132192	3
P18077	RPL35A	-1.6368	0.00316633	0.0142778	3
F2Z2E2	IQGAP3	-1.63891	0.000222233	0.0132192	3
E7EPB3	RPL14	-1.64031	0.00641471	0.0169502	3
Q9BRZ2	TRIM56	-1.64196	0.0294966	0.0432252	2
J3KNN5	DDX41	-1.64444	0.000382334	0.0132192	3
C9JYQ9	RPL22L1	-1.64447	0.000471469	0.0132192	3
Q8TDD1	DDX54	-1.64481	0.0038716	0.0144447	3
E9PNW4	CD59	-1.64506	0.015261	0.0270296	3
Q9UMZ2-6	SYNRG	-1.64824	0.00226629	0.0133868	3
P10155	TROVE2	-1.64958	0.00630789	0.0168554	3
Q9BZX2	UCK2	-1.64969	0.0010451	0.0132192	3
P51398	DAP3	-1.65092	0.00371409	0.0144061	2
P62917	RPL8	-1.65251	0.00328872	0.0142778	3
Q96PU8-5	QKI	-1.65656	0.00625558	0.0168027	3
P61313	RPL15	-1.65817	0.00412499	0.0147056	3
P61769	B2M	-1.66151	0.00333866	0.0142778	3
Q8IY37	DHX37	-1.66378	0.0142715	0.025855	3
P05412	JUN	-1.66491	0.0014475	0.0132192	3
Q9Y4C8	RBM19	-1.66749	0.00231853	0.0133934	3
Q6YHK3	CD109	-1.67224	0.000221689	0.0132192	3
P52292	KPNA2	-1.67475	0.000115361	0.0132192	3
Q5JRI1	SRSF10	-1.67665	0.00850565	0.0194324	3
Q8TDN6	BRIX1	-1.68176	0.005502	0.0161205	3
J3QQT2	RPL17	-1.69064	0.0102963	0.0215222	3
K7EM56	RPS15	-1.69391	0.00430724	0.0149007	3
Q14690	PDCD11	-1.69948	0.00533229	0.0160813	3
F5GWP8	JUP	-1.69975	0.012297	0.0238688	3
Q15014	MORF4L2	-1.7188	0.0175598	0.0296644	3
Q13501	SQSTM1	-1.72014	0.00273471	0.0136327	3
P21589	NT5E	-1.72034	0.0351464	0.0494367	3
Q9HCE1	MOV10	-1.72067	0.00407597	0.0146106	3
P36578	RPL4	-1.7269	0.00721217	0.0178057	3
J3QRI7	RPL26	-1.727	0.00201546	0.0132192	3
J3QR09	RPL19	-1.72981	0.00257225	0.0135595	3
P55290-4	CDH13	-1.74191	0.000242553	0.0132192	3
F8VV52	CNOT2	-1.745	0.00245933	0.0134884	3
P01024	C3	-1.75313	0.000123283	0.0132192	3
Q9NW13	RBM28	-1.75429	0.00441553	0.0150567	3
O95342	ABCB11	-1.76318	0.000831342	0.0132192	3
Q7Z434	MAVS	-1.76632	0.00314995	0.0142778	3
Q8N3V7-3	SYNPO	-1.76896	0.0130373	0.0244991	3
Q08380	LGALS3BP	-1.77142	0.000214849	0.0132192	3
P98179	RBM3	-1.77694	0.00580612	0.0164359	3
P62899	RPL31	-1.77903	0.00546795	0.0161021	3
C9J384	CMSS1	-1.7926	0.00158946	0.0132192	2
P09601	HMOX1	-1.7959	0.000921285	0.0132192	3
P18583-5	SON	-1.79766	0.0142315	0.0258239	3
F5H5I6	GRSF1	-1.80614	0.0204137	0.0327962	3
H7BY10	RPL23A	-1.81478	0.0104306	0.0216822	3
P46776	RPL27A	-1.82139	0.00208116	0.0132192	3
J3KMZ9	LDLR	-1.82244	0.000104806	0.0132192	3
G5E9G5	MLPH	-1.82403	0.000909004	0.0132192	3
O60216	RAD21	-1.82525	0.0114326	0.0227831	3
Q9UPY3-2	DICER1	-1.83004	0.00151373	0.0132192	2
P05121	SERPINE1	-1.84086	6.31477e-05	0.0132192	3
J3KQN4	RPL36A	-1.84785	0.00266938	0.0136035	3
Q9H7Z3	NRDE2	-1.84804	0.0144805	0.0261624	3
Q9BZE4	GTPBP4	-1.87178	0.00624855	0.0168027	3
Q9BVP2-2	GNL3	-1.87452	0.0105915	0.0218062	3
P08670	VIM	-1.88151	0.0140692	0.0256139	3
P17676	CEBPB	-1.89305	0.00482146	0.0154584	2
P46013	MKI67	-1.89622	0.00060265	0.0132192	3
H7BXW3	MAGED2	-1.8971	0.00103999	0.0132192	3
Q9H223	EHD4	-1.8999	0.0265254	0.03989	3
P17405-4	SMPD1	-1.90072	0.000103173	0.0132192	3
Q9UKM9	RALY	-1.90478	0.0122427	0.0238255	3
Q14692	BMS1	-1.91567	0.00758647	0.0182822	3
P11047	LAMC1	-1.91837	0.000350902	0.0132192	3
Q6UVY6	MOXD1	-1.92186	0.00193863	0.0132192	2
O00560	SDCBP	-1.93386	0.000497999	0.0132192	3
P26373	RPL13	-1.93967	0.00148806	0.0132192	3
P04818	TYMS	-1.94719	0.000172777	0.0132192	3
P61353	RPL27	-1.94827	0.00379185	0.014429	3
O60869-2	EDF1	-1.94919	0.00173509	0.0132192	3
Q96T88	UHRF1	-1.95397	8.62164e-05	0.0132192	3
M0R1I2	PLAUR	-1.98703	0.00126734	0.0132192	2
Q08554-2	DSC1	-1.98945	0.00675132	0.0173391	3
Q8TCY9-3	URGCP	-1.99018	0.00107203	0.0132192	3
F8W181	RPL6	-1.99681	0.0035981	0.0143326	3
P48751-2	SLC4A3	-2.00202	0.00646582	0.016997	2
A2A2L5	RTFDC1	-2.00416	0.00175993	0.0132192	3
P24821	TNC	-2.03219	0.0122532	0.0238255	3
P47914	RPL29	-2.05879	0.00479228	0.0154392	3
H7C0V9	APP	-2.06207	0.000896229	0.0132192	3
G8JLA8	TGFBI	-2.08965	0.0017383	0.0132192	3
Q5VWQ0	RSBN1	-2.10194	0.0111033	0.0223273	2
Q9HCN4	GPN1	-2.10941	0.0264835	0.0398449	2
A7E2V4-5	ZSWIM8	-2.1227	0.00316565	0.0142778	3
Q9NX58	LYAR	-2.12438	0.000156032	0.0132192	3
O94964	SOGA1	-2.13339	2.96512e-05	0.0132192	3
P51570	GALK1	-2.13394	0.0231171	0.0358832	3
Q9H0E9	BRD8	-2.1404	0.00153149	0.0132192	3
P08253	MMP2	-2.14132	0.00011151	0.0132192	3
P52630-4	STAT2	-2.16516	0.000722051	0.0132192	3
F5H5G4	WBP11	-2.18409	0.00203198	0.0132192	2
Q96GQ7	DDX27	-2.20581	0.00302972	0.014136	3
P31431	SDC4	-2.21201	0.00261082	0.0135595	3
Q9UHW9-3	SLC12A6	-2.2237	0.0332364	0.0473152	2
Q9BVJ6-3	UTP14A	-2.22409	0.000498419	0.0132192	3
Q6PL18	ATAD2	-2.2349	0.00187312	0.0132192	3
Q07954	LRP1	-2.24138	5.84293e-05	0.0132192	3
P48307	TFPI2	-2.24366	0.00424696	0.0148035	3
Q9GZR7	DDX24	-2.2645	0.000417603	0.0132192	3
Q13123	IK	-2.275	0.000256083	0.0132192	3
P42766	RPL35	-2.2805	0.00577791	0.0164359	3
Q12986	NFX1	-2.28504	0.0318348	0.0458047	3
O95478	NSA2	-2.29233	0.000923512	0.0132192	2
Q9Y653	GPR56	-2.35413	0.000988449	0.0132192	2
D6REM4	CSNK1A1	-2.37854	0.000904034	0.0132192	2
P12109	COL6A1	-2.38281	0.00550268	0.0161205	3
P08123	COL1A2	-2.39557	0.00591031	0.0164598	3
Q13823	GNL2	-2.40923	0.00126634	0.0132192	3
Q5T321	NBEA	-2.42313	0.0275404	0.0409749	2
O75326	SEMA7A	-2.43335	0.00506986	0.0158392	3
P35568	IRS1	-2.45905	0.000822707	0.0132192	2
P25311	AZGP1	-2.47462	0.000356374	0.0132192	3
P02452	COL1A1	-2.49437	0.00361778	0.0143326	3
P35443	THBS4	-2.5071	0.0102743	0.021505	2
Q9BXB7	SPATA16	-2.52735	0.00825312	0.0191642	2
P12110	COL6A2	-2.54609	0.00174376	0.0132192	3
H0YFS7	SALL2	-2.57499	0.0244876	0.0374102	3
P12111-2	COL6A3	-2.65021	0.00156043	0.0132192	3
Q24JP5-4	TMEM132A	-2.71326	0.00239805	0.0134884	3
P24928	POLR2A	-2.71676	4.0446e-05	0.0132192	3
P35555	FBN1	-2.72294	0.000725377	0.0132192	3
Q8NHG8	ZNRF2	-2.77272	0.0202126	0.0326382	3
Q5VZU2	RCL1	-2.83146	0.00114563	0.0132192	3
Q9NXC5	MIOS	-2.84194	0.0151118	0.0269031	3
Q96J94-3	PIWIL1	-2.87347	0.0310915	0.0449489	3
P04259	KRT6B	-2.89074	0.000572662	0.0132192	2
Q8IVM0	CCDC50	-2.90019	0.0081771	0.0191105	2
Q9H0H5	RACGAP1	-2.99358	0.000592557	0.0132192	2
Q76M96	CCDC80	-3.04401	0.00232951	0.0133934	3
P02751-3	FN1	-3.1602	0.00217959	0.0132851	3
P04114	APOB	-3.3441	0.000836173	0.0132192	3
O00222-2	GRM8	-3.38993	0.0156193	0.0274354	3
P09467	FBP1	-3.41391	0.00737197	0.0179429	2
Q02413	DSG1	-3.47282	6.41604e-05	0.0132192	3
Q9Y3Y2-4	CHTOP	-3.65253	0.000100913	0.0132192	3
P81605	DCD	-3.65323	0.000142148	0.0132192	3
Q4ZG55	GREB1	-3.67779	0.0173533	0.029427	2
Q96A35	MRPL24	-3.8642	0.0183956	0.0305035	3
C9J0Q2	KIAA0825	-4.43828	0.00921393	0.020411	3
Q7Z6M2	FBXO33	-4.5494	0.00116516	0.0132192	2
O95497	VNN1	-5.76026	0.0129533	0.0244162	3
Q9BTN0	LRFN3	-7.20327	0.0227647	0.0354852	2
