# Supplementary material for: Kunjin Virus, Zika Virus, and Yellow Fever Virus Infections Have Distinct Effects on the Coding Transcriptome and Proteome of Brain-Derived U87 Cells
Source: Viruses. 2023 Jun 23;15(7):1419. doi: 10.3390/v15071419 (PMC10385720; doi:10.3390/v15071419)
Supplement: Supplementary file 1 [file viruses-15-01419-s001.zip › TableS14.xlsx]

## Sheet: S14
Gene name	Gene ID	KUNV		ZIKV		YFV		SINV
		log2FC	p.adj	log2FC	p.adj	log2FC	p.adj	log2FC	p.adj
AAR2	ENSG00000131043	-0.0241732	0.865218	-0.212117	0.0225606	0.0125186	0.954724	0.107651	0.330963
AQR	ENSG00000021776	0.0363255	0.704347	0.0396208	0.693675	0.0162179	0.91595	-0.0266207	0.818931
BCAS2	ENSG00000116752	0.209969	0.00607014	-0.00820798	0.945934	0.137591	0.215589	-0.187267	0.0328894
BUD13	ENSG00000137656	-0.322905	0.00370945	-0.0585468	0.732069	-0.0752648	0.699394	-0.11885	0.422201
BUD31	ENSG00000106245	0.00379756	0.977519	-0.181501	0.0296315	0.085906	0.544978	-0.0450118	0.704418
C9ORF78	ENSG00000136819	-0.201644	0.0014314	-0.144723	0.0207701	-0.0634343	0.58988	-0.129501	0.0777624
CACTIN	ENSG00000105298	0.0596531	0.685548	-0.0817673	0.483775	0.0744897	0.697345	-0.0687959	0.603005
CCAR1	ENSG00000060339	0.0901151	0.262117	-0.118219	0.0685411	0.0288522	0.844552	-0.0107307	0.929912
CCDC12	ENSG00000160799	0.185257	0.0664996	-0.18062	0.120189	0.0492413	0.794544	-0.3913	0.000509728
CD2BP2	ENSG00000169217	0.0734333	0.433486	0.134174	0.0721619	0.0916219	0.452296	0.0256772	0.844019
CDC40	ENSG00000168438	-0.00352296	0.980769	-0.202654	0.0198275	-0.0242124	0.893455	-0.0846568	0.449964
CDC5L	ENSG00000096401	-0.0788866	0.313109	0.0297428	0.758474	-0.0139564	0.927691	-0.168526	0.0154029
CDK10	ENSG00000185324	-0.152992	0.153467	0.194475	0.0335053	-0.0401658	0.845128	0.0802619	0.540369
CELF2	ENSG00000048740	0.233384	0.508395	0.389402	0.25688	0.0936306	0.867314	0.217613	0.37278
CELF3	ENSG00000159409	-0.0010833	NA	NA	NA	NA	NA	0.00216009	NA
CHD3	ENSG00000170004	-0.00788336	0.949444	-0.0449015	0.573255	-0.125581	0.250303	-0.452233	2.31542e-12
CHERP	ENSG00000085872	-0.28517	0.000714097	0.0153776	0.899211	-0.195798	0.115059	-0.163144	0.0808943
CRNKL1	ENSG00000101343	0.0619577	0.606173	-0.140329	0.16623	0.0861846	0.556925	-0.0301077	0.831137
CTNNBL1	ENSG00000132792	-0.027512	0.807292	-0.0110889	0.92109	-0.0909392	0.495835	-0.235409	0.000684272
CWC15	ENSG00000150316	0.158618	0.136274	0.017411	0.901954	0.10676	0.460091	-0.171227	0.120928
CWC22	ENSG00000163510	0.381483	8.88737e-11	-0.204976	0.00148756	0.5376	5.83281e-12	-0.118494	0.153343
CWC25	ENSG00000273559	0.29897	0.000792456	0.0283227	0.833555	0.452853	4.45545e-06	0.0337329	0.812391
CWC27	ENSG00000153015	-0.0468234	0.63078	-0.318237	1.40981e-07	-0.020279	0.894294	-0.177307	0.0233075
CXORF56	ENSG00000018610	0.124809	0.260762	-0.0710226	0.606013	0.105494	0.510794	0.100617	0.42366
DAZAP1	ENSG00000071626	-0.121434	0.0809215	0.000720454	0.993385	0.0436233	0.72962	0.00262471	0.984455
DDX23	ENSG00000174243	-0.187841	0.0204297	-0.0986796	0.179222	-0.214486	0.0652994	-0.457594	7.68649e-09
DDX41	ENSG00000183258	0.225177	0.000686706	0.507778	1.14171e-18	-0.0292813	0.848905	-0.0661792	0.492908
DDX46	ENSG00000145833	-0.186	0.00422249	0.0144892	0.867518	-0.19969	0.0137059	-0.209504	0.00240911
DGCR14	ENSG00000100056	0.0334623	0.838432	0.0350116	0.832105	0.0706658	0.72268	0.0751579	0.616085
DHX15	ENSG00000109606	-0.423876	6.70683e-13	-0.256632	6.72063e-06	-0.199131	0.0301165	-0.00973498	0.92977
DHX16	ENSG00000204560	-0.063576	0.62183	-0.0403049	0.757731	-0.0324597	0.871723	-0.324023	0.000698239
DHX35	ENSG00000101452	0.0313436	0.882044	0.10349	0.553015	0.249592	0.123805	0.196973	0.184005
DHX38	ENSG00000140829	0.00635206	0.960767	-0.239037	9.58489e-05	-0.0447487	0.760182	-0.337173	4.39437e-06
DHX8	ENSG00000067596	-0.151546	0.110402	-0.350826	1.17037e-06	-0.240809	0.0160685	-0.190037	0.0246668
ECM2	ENSG00000106823	0.669424	0.00458175	-0.105699	0.814222	1.09073	6.97711e-06	-0.123042	0.65588
EFTUD2	ENSG00000108883	-0.162376	0.0106113	-0.232718	1.45739e-06	-0.364052	1.16726e-05	-0.167934	0.00435388
EIF4A3	ENSG00000141543	-0.215189	0.00775249	-0.183129	0.0287322	-0.26596	0.00925842	0.108211	0.272767
ELAVL1	ENSG00000066044	-0.254573	0.000152442	-0.0384599	0.691102	-0.168994	0.0830829	0.0150877	0.901924
ELAVL2	ENSG00000107105	-0.807351	0.000207696	-0.430819	0.0922906	-0.402327	0.152177	0.0340828	0.906684
ELAVL3	ENSG00000196361	0.00673238	NA	-0.212919	NA	0.0261192	NA	0.000455046	NA
ELAVL4	ENSG00000162374	NA	NA	NA	NA	NA	NA	NA	NA
ESRP1	ENSG00000104413	0.550788	NA	0.237551	NA	0.273267	NA	0.0700896	NA
ESRP2	ENSG00000103067	0.134513	0.764855	0.362806	0.383497	0.0772896	0.903014	-0.0786153	NA
FAM32A	ENSG00000105058	-0.0267439	0.825796	-0.303184	2.56513e-05	-0.0704264	0.604197	-0.062909	0.565211
FAM50A	ENSG00000071859	0.286218	0.000158073	0.551106	1.26376e-22	0.104428	0.369078	-0.138332	0.142593
FMR1	ENSG00000102081	-0.0807751	0.359009	0.0817534	0.29462	-0.148766	0.152354	-0.0957548	0.304531
FRA10AC1	ENSG00000148690	0.292356	0.000134018	0.500213	6.95736e-13	0.443401	1.65185e-06	0.00925873	0.951331
GPATCH1	ENSG00000076650	0.140818	0.209708	0.0903123	0.458248	-0.101014	0.521214	-0.0451154	0.764889
GPKOW	ENSG00000068394	0.173939	0.0879718	-0.0983108	0.452139	-0.278558	0.0328464	-0.218963	0.0588547
HNRNPA0	ENSG00000177733	-0.192615	0.00230039	-0.0994967	0.143993	0.0209346	0.905424	-0.0779505	0.345915
HNRNPA1	ENSG00000135486	-0.246097	7.32986e-07	-0.197111	2.8358e-05	-0.0780886	0.411225	-0.101514	0.106222
HNRNPA1L2	ENSG00000139675	-0.0380262	0.883499	-0.455285	0.00983634	0.217602	0.291711	0.00199573	0.993952
HNRNPA3	ENSG00000170144	0.056322	0.572033	-0.0454271	0.521845	0.151864	0.141023	-0.266726	1.96415e-05
HNRNPAB	ENSG00000197451	-0.359879	6.11401e-09	-0.0367321	0.585769	-0.218776	0.0225089	-0.112381	0.0937131
HNRNPC	ENSG00000092199	-0.0717074	0.254794	-0.124333	0.00871724	0.155612	0.10633	-0.050839	0.473329
HNRNPD	ENSG00000138668	-0.197639	5.65141e-05	-0.117142	0.0104749	-0.0407582	0.748469	-0.153926	0.00700779
HNRNPDL	ENSG00000152795	0.0261446	0.765869	-0.0862806	0.0971136	0.0370174	0.749151	-0.051815	0.484017
HNRNPF	ENSG00000169813	-0.397299	4.15744e-11	0.0640427	0.266811	-0.188331	0.0280837	-0.0407258	0.630747
HNRNPH1	ENSG00000169045	-0.256885	5.38315e-07	0.0154715	0.852825	0.0732143	0.501815	-0.0860746	0.187097
HNRNPH2	ENSG00000126945	-0.129961	0.0696735	0.156222	0.00580752	-0.0346651	0.788936	-0.200971	0.0015419
HNRNPH3	ENSG00000096746	-0.0926128	0.164668	-0.130969	0.0128234	0.161449	0.0576774	-0.217908	0.000330455
HNRNPK	ENSG00000165119	-0.114458	0.0408674	-0.0645115	0.193576	-0.0251751	0.835091	-0.196337	0.000532946
HNRNPL	ENSG00000104824	0.111097	0.117257	0.175119	0.00225459	0.212779	0.033226	0.0874789	0.264488
HnrnpLL	ENSG00000143889	0.0835507	0.542453	-0.12276	0.331563	-0.170017	0.240264	0.0876873	0.503006
HNRNPM	ENSG00000099783	-0.166795	0.0151742	-0.0685527	0.232992	-0.0859638	0.450043	-0.231978	5.6932e-05
HNRNPR	ENSG00000125944	-0.249635	1.95508e-05	-0.193909	3.05799e-05	-0.215965	0.00459967	-0.226205	2.84843e-05
HNRNPU	ENSG00000153187	-0.150269	0.00708296	-0.0785365	0.108398	-0.179753	0.0267232	-0.157115	0.0102964
HNRNPUL1	ENSG00000105323	-0.170397	0.0063952	-0.166042	0.00107743	-0.242873	0.0259431	-0.22392	0.000102032
HNRNPUL2	ENSG00000214753	-0.0809265	0.363483	0.00464576	0.968603	-0.212341	0.0352018	-0.168734	0.0444352
HSPA8	ENSG00000109971	-0.228481	1.26517e-05	-0.108767	0.0266012	-0.121269	0.18394	-0.125554	0.0251748
HTATSF1	ENSG00000102241	-0.391718	2.04745e-08	-0.365525	2.67648e-11	-0.253046	0.00357349	-0.335372	5.0697e-08
IK	ENSG00000113141	-0.0180627	0.879036	-0.021148	0.810975	-0.00320002	0.987186	-0.259595	9.13009e-05
ISY1	ENSG00000240682	0.0740848	0.632525	0.0690157	0.666605	0.236951	0.100733	-0.00564431	0.978678
KHDRBS1	ENSG00000121774	-0.250809	0.000192337	-0.17005	0.00815475	-0.158074	0.104036	-0.103895	0.195004
KHDRBS2	ENSG00000112232	NA	NA	NA	NA	NA	NA	NA	NA
KHDRBS3	ENSG00000131773	0.119056	0.378945	0.441217	8.67379e-06	0.00412043	0.987487	0.0242636	0.897732
KHSRP	ENSG00000088247	0.0127897	0.918874	0.142072	0.0319073	0.0306251	0.879933	-0.0280159	0.79837
LENG1	ENSG00000105617	0.192795	0.130809	0.0649387	0.681618	-0.298341	0.0624676	-0.394328	0.000561884
LSM2	ENSG00000204392	-0.028621	0.913918	0.209978	0.263745	-0.192101	0.449961	0.114261	0.571772
LSM3	ENSG00000170860	-0.252754	0.000431108	-0.21535	0.00258903	-0.216731	0.0659636	-0.318401	2.6901e-05
LSM4	ENSG00000130520	-0.0710157	0.473404	0.0776586	0.399044	-0.04284	0.803003	0.113182	0.225235
LSM5	ENSG00000106355	-0.240456	0.0313908	-0.306798	0.000683033	0.120251	0.424054	-0.0058582	0.973729
LSM6	ENSG00000164167	-0.183995	0.132864	-0.316585	0.00359653	-0.0237464	0.919327	-0.0595847	0.704076
LSM7	ENSG00000130332	-0.0991297	0.668547	-0.0119425	0.965567	-0.013255	0.969829	-0.0762082	0.745586
MAGOH	ENSG00000162385	-0.0538683	0.758146	-0.290682	0.00473559	0.244755	0.0427601	-0.113159	0.395047
MBNL1	ENSG00000152601	-0.102712	0.133015	-0.52866	9.34283e-22	0.0701792	0.571358	-0.0913582	0.227829
MFAP1	ENSG00000140259	-0.114949	0.164292	-0.270012	2.53941e-05	-0.241263	0.0165182	-0.365793	2.53351e-06
MSL1	ENSG00000188895	-0.115306	0.108598	-0.0776824	0.301179	-0.211848	0.0200969	-0.0589087	0.521226
NAA38	ENSG00000183011	0.0233036	0.888866	-0.110061	0.392799	-0.0875774	0.653205	-0.477474	9.87495e-05
NOSIP	ENSG00000142546	0.160946	0.164455	-0.153803	0.191564	0.0104706	0.963019	-0.0057583	0.975643
NOVA1	ENSG00000139910	0.177255	0.184278	-0.0729028	0.695891	0.306745	0.0294837	0.0872526	0.587073
NOVA2	ENSG00000104967	-0.197292	NA	-0.110976	NA	-0.140281	NA	-0.0224492	NA
PABPC1L	ENSG00000101104	0.251072	0.0159808	0.496998	1.09676e-08	0.407091	0.00469793	0.469431	2.68076e-07
PCBP1	ENSG00000169564	-0.0962611	0.121653	0.0251586	0.747253	0.0102766	0.954983	-0.0632889	0.425288
PCBP2	ENSG00000197111	-0.0736258	0.277182	0.0947152	0.0963125	-0.0186409	0.893091	0.327295	1.14733e-07
PHF5A	ENSG00000100410	-0.0689416	0.464275	-0.106175	0.208332	0.152465	0.218643	-0.0609435	0.585417
PLRG1	ENSG00000171566	-0.00693313	0.957355	-0.272493	0.000149713	0.191125	0.0640947	0.0547411	0.625571
PPIE	ENSG00000084072	0.179987	0.100891	-0.0646249	0.652249	0.050569	0.785467	-0.0757703	0.60599
PPIG	ENSG00000138398	0.0608126	0.462529	-0.0154961	0.876565	0.145826	0.127274	-0.0944252	0.275235
PPIH	ENSG00000171960	-0.237061	0.0509004	-0.0773746	0.602536	-0.0943646	0.595074	-0.0339648	0.842738
PPIL1	ENSG00000137168	0.0205535	0.920064	-0.155653	0.296256	0.0698859	0.742319	0.0929559	0.581088
PPIL2	ENSG00000100023	-0.0339742	0.791164	0.0546332	0.596069	-0.222451	0.0293832	-0.154465	0.100038
PPIL3	ENSG00000240344	0.188283	0.074491	0.109066	0.39518	0.145445	0.309732	0.0677269	0.657879
PPIL4	ENSG00000131013	0.343151	2.35178e-08	0.0121991	0.914382	0.421647	8.37358e-07	-0.262563	0.00269214
PPWD1	ENSG00000113593	-0.0723629	0.431554	-0.139921	0.0666751	0.127958	0.394059	-0.125002	0.168534
PQBP1	ENSG00000102103	0.102642	0.340406	-0.167512	0.076741	0.135095	0.408936	-0.100619	0.423116
PRCC	ENSG00000143294	-0.0829255	0.412547	-0.196655	0.0116113	0.0582955	0.750291	-0.295155	0.000279426
PRPF18	ENSG00000165630	0.0835258	0.536832	-0.0328992	0.825491	0.03586	0.850676	-0.265502	0.00642707
PRPF19	ENSG00000110107	-0.21187	0.00135904	0.0083041	0.935507	-0.0749954	0.607741	0.12033	0.10982
PRPF3	ENSG00000117360	0.42111	3.09147e-13	0.468402	3.61207e-18	0.84472	4.52533e-31	0.0982324	0.309181
PRPF31	ENSG00000105618	0.0785393	0.393652	-0.0341169	0.710824	0.0428534	0.777972	-0.168499	0.037617
PRPF38A	ENSG00000134748	-0.0736022	0.392434	-0.298061	4.56388e-06	0.136218	0.194607	-0.102732	0.247649
PRPF38B	ENSG00000134186	0.155055	0.0113672	0.172923	0.00162752	0.211165	0.0211577	-0.0364626	0.724097
PRPF39	ENSG00000185246	-0.0515903	0.729216	0.0870302	0.512779	-0.0708396	0.725477	0.00474745	0.981061
PRPF4	ENSG00000136875	-0.252336	0.000244302	-0.117541	0.11454	-0.143383	0.164722	0.00581442	0.964832
PRPF40A	ENSG00000196504	-0.0430153	0.580524	-0.0767614	0.190663	-0.095438	0.311977	-0.0628447	0.395819
PRPF40B	ENSG00000110844	0.196238	0.0812845	0.181995	0.0979764	-0.126562	0.45076	-0.0492805	0.7722
PRPF4B	ENSG00000112739	-0.192203	0.0181238	0.108009	0.168943	-0.334288	0.00111082	-0.131303	0.116108
PRPF6	ENSG00000101161	-0.0397148	0.704946	-0.160678	0.00563653	-0.21479	0.0367108	-0.193079	0.0068678
PRPF8	ENSG00000174231	-0.175973	0.0048596	-0.0446168	0.51064	-0.162917	0.0711731	-0.129384	0.0529448
PRPH2	ENSG00000112619	0.00386109	NA	-0.0276937	NA	-0.0122723	NA	-0.00409668	NA
PTBP1	ENSG00000011304	0.0708925	0.353199	0.122651	0.0304182	-0.181918	0.109687	0.10403	0.151488
PTBP2	ENSG00000117569	0.283338	0.0675734	0.205771	0.241837	0.450878	0.0101257	0.38177	0.00623502
PUF60	ENSG00000179950	-0.0911867	0.317663	-0.192647	0.0108728	-0.0885744	0.510337	0.018532	0.881636
QKI	ENSG00000112531	0.0285103	0.78431	-0.197115	0.0012882	0.0577301	0.6713	0.0698684	0.50012
RBFOX2	ENSG00000100320	-0.124446	0.0346131	-0.521842	6.35786e-26	0.0253577	0.84457	-0.266244	1.57471e-06
RBM10	ENSG00000182872	0.0857662	0.362424	0.0125336	0.908585	-0.00129991	0.994814	-0.0888809	0.338556
RBM17	ENSG00000134453	-0.0827388	0.254199	0.026062	0.760282	0.085781	0.405003	-0.0743098	0.381511
RBM22	ENSG00000086589	0.017077	0.881951	-0.0988263	0.194042	-0.102266	0.363353	-0.0349773	0.743857
RBM25	ENSG00000119707	0.0445129	0.632525	-0.0532566	0.4705	-0.100888	0.360925	0.00506101	0.967542
RBM4	ENSG00000173933	-0.0274986	0.893427	-0.141431	0.380313	0.00207511	0.994583	0.0211717	0.919502
RBM5	ENSG00000003756	0.312087	2.10958e-07	-0.0256702	0.812818	0.166645	0.1327	-0.00406185	0.976615
RBM8A	ENSG00000265241	-0.204647	0.00124576	-0.227571	2.10643e-05	-0.222221	0.0285841	-0.397589	7.82497e-09
RBMX	ENSG00000147274	-0.433262	3.23401e-15	-0.102107	0.11242	-0.140993	0.100805	-0.123493	0.0815448
RBMX2	ENSG00000134597	0.135609	0.0881919	-0.0150476	0.901104	0.258173	0.0129878	-0.184074	0.0390513
RBMXL2	ENSG00000170748	0.11129	NA	0.136032	NA	0.182713	NA	0.0288355	NA
RBPMS2	ENSG00000166831	-0.000947512	NA	0.281272	NA	NA	NA	NA	NA
RNF113A	ENSG00000125352	0.270691	0.0254628	0.241662	0.0556738	0.128685	0.52424	-0.21149	0.136767
SAP18	ENSG00000150459	0.1008	0.18466	-0.0402028	0.637643	0.0194743	0.917735	-0.323384	4.61668e-06
SART1	ENSG00000175467	-0.00814707	0.945878	0.00941388	0.915077	-0.00470937	0.981001	-0.328368	2.10666e-05
SF1	ENSG00000168066	-0.238325	0.00034604	0.00407461	0.966743	-0.202775	0.0210951	-0.0766108	0.412208
SF3A1	ENSG00000099995	-0.219967	0.00367189	-0.155957	0.0165602	-0.126748	0.323992	-0.192643	0.00676063
SF3A2	ENSG00000104897	0.0830214	0.412096	0.225497	0.000937551	0.0913627	0.440921	-0.0210997	0.885166
SF3A3	ENSG00000183431	-0.108681	0.0856041	-0.19667	9.88491e-05	-0.00684427	0.96345	-0.140455	0.0274287
SF3B1	ENSG00000115524	0.00582732	0.954894	-0.130486	0.0164364	0.0258247	0.86743	-0.037699	0.645926
SF3B2	ENSG00000087365	0.0873337	0.225809	0.0461068	0.474604	-0.00578947	0.973172	-0.218022	0.000795055
SF3B3	ENSG00000189091	-0.267618	1.2131e-05	-0.146958	0.018013	-0.0309965	0.836197	0.0131131	0.90325
SF3B4	ENSG00000143368	-0.314091	0.000133735	-0.136749	0.0482979	-0.0329869	0.872369	-0.064678	0.542245
SF3B5	ENSG00000169976	0.130626	0.352643	-0.0385546	0.843295	-0.020145	0.94098	0.0498192	0.788967
SFPQ	ENSG00000116560	-0.228045	1.57218e-05	-0.241365	8.80782e-08	-0.286816	0.00126077	-0.17799	0.00577089
SGPP2	ENSG00000163082	-0.20926	NA	-0.162163	NA	0.562162	0.163135	-0.111433	NA
SLU7	ENSG00000164609	0.121914	0.054368	-0.0635087	0.374136	0.204947	0.0136851	-0.138933	0.0416826
SMNDC1	ENSG00000119953	0.0987991	0.332121	0.252394	0.00100289	0.13482	0.291925	0.141386	0.151351
SMU1	ENSG00000122692	-0.0531392	0.60687	-0.196768	0.00343845	0.0208637	0.8954	-0.0706628	0.461374
SNIP1	ENSG00000163877	0.246979	0.00749127	0.0722922	0.5828	0.408539	0.000139706	-0.026982	0.86789
SNRNP200	ENSG00000144028	-0.0459888	0.599346	-0.120017	0.0663537	-0.113452	0.308728	-0.197231	0.00496196
SNRNP40	ENSG00000060688	-0.0270767	0.824936	-0.0719022	0.447995	-0.0996732	0.44779	0.00249932	0.985633
SNRNP70	ENSG00000104852	-0.191413	0.0184002	0.0969021	0.197335	0.0314813	0.849637	-0.205422	0.0262419
SNRPA	ENSG00000077312	0.0874903	0.387197	-0.0357075	0.776254	0.432962	8.69918e-06	0.0308509	0.816088
SNRPA1	ENSG00000131876	-0.298388	1.85525e-05	-0.289333	8.24561e-05	-0.0664623	0.628773	-0.195811	0.0138608
SNRPB	ENSG00000125835	-0.00490566	0.973777	0.0292791	0.833059	-0.00332186	0.990341	0.0105087	0.947018
SNRPB2	ENSG00000125870	0.230083	0.00800675	0.210768	0.0121665	0.232697	0.026922	0.0630764	0.582324
SNRPC	ENSG00000124562	0.212351	0.00880569	0.0242949	0.851178	0.200845	0.178344	-0.0755105	0.561127
SNRPD1	ENSG00000167088	-0.212663	0.00290924	-0.134255	0.0650237	-0.0758367	0.546173	-0.0322282	0.775839
SNRPD2	ENSG00000125743	-0.0635318	0.561328	0.0969004	0.310804	0.0100427	0.960433	-0.167155	0.127206
SNRPD3	ENSG00000100028	-0.3249	2.49053e-06	-0.195971	0.00687266	-0.212785	0.0405926	-0.120181	0.167155
SNRPE	ENSG00000182004	-0.439735	4.35152e-06	-0.439838	7.60663e-06	-0.260051	0.0409884	-0.00506131	0.97932
SNRPF	ENSG00000139343	-0.200272	0.0282441	-0.0974494	0.358	-0.0418852	0.824967	-0.00731255	0.969936
SNRPG	ENSG00000143977	-0.0884921	0.480766	-0.0125846	0.935355	-0.0984879	0.806687	-0.425643	0.00744757
SNU13	ENSG00000100138	-0.170532	0.0532359	-0.122601	0.190103	0.0601358	0.707405	0.0374904	0.769765
SNW1	ENSG00000100603	0.253815	5.25338e-05	0.091125	0.173031	0.188317	0.0312995	-0.178464	0.037349
SPARCL1	ENSG00000152583	0.0683214	NA	0.214715	NA	0.0309323	NA	-0.00694709	NA
SPP2	ENSG00000072080	0.143942	NA	NA	NA	NA	NA	0.0152916	NA
SREK1	ENSG00000153914	0.191939	0.00389144	0.310698	2.53821e-07	0.262114	0.00700182	0.00794307	0.949698
SRP54	ENSG00000100883	0.154666	0.0476523	-0.115098	0.172421	0.214099	0.0341891	-0.17253	0.0420877
SRRM1	ENSG00000133226	-0.211843	0.0128356	0.0247798	0.81795	-0.276914	0.0109545	-0.306428	4.30433e-05
SRRM2	ENSG00000167978	0.00224997	0.987791	-0.0341941	0.745027	0.060158	0.658661	-0.154275	0.100552
SRSF1	ENSG00000136450	-0.351874	1.69157e-08	-0.311667	1.31893e-08	-0.0329451	0.815376	0.107804	0.188421
SRSF10	ENSG00000188529	-0.147068	0.0188609	-0.167115	0.00430568	0.118876	0.301064	0.00581022	0.959113
SRSF12	ENSG00000154548	-0.120893	NA	-0.105293	NA	0.0268658	NA	-0.0422523	NA
SRSF2	ENSG00000161547	-0.520087	1.158e-21	-0.0540813	0.453287	-0.513866	1.82435e-11	0.217032	0.00116027
SRSF3	ENSG00000112081	-0.0776632	0.365715	-0.177204	0.00431058	-0.058759	0.623577	-0.000149051	0.999096
SRSF4	ENSG00000116350	0.163621	0.0299628	0.203918	0.000562915	0.216085	0.0149503	-0.105295	0.217536
SRSF6	ENSG00000124193	0.165549	0.0373687	0.127291	0.0975673	0.0420913	0.791766	-0.108606	0.330245
SRSF7	ENSG00000115875	-0.484204	1.12192e-13	-0.24586	0.000150121	-0.169484	0.0797147	0.0875547	0.326513
SRSF9	ENSG00000111786	-0.027167	0.786595	0.045635	0.588148	-0.04649	0.740044	-0.00999316	0.929521
SUGP1	ENSG00000105705	0.0794025	0.434029	-0.10727	0.267484	-0.128427	0.294622	-0.0993496	0.359781
SUN3	ENSG00000164744	0.309989	0.374311	1.43561	3.7211e-06	0.272077	0.565696	-0.0507374	NA
SYF2	ENSG00000117614	0.267375	0.0880199	0.40056	0.002479	0.201492	0.495493	-0.319675	0.0665298
SYNCRIP	ENSG00000135316	-0.238263	6.86423e-06	-0.20956	9.41974e-06	-0.234854	0.00142022	-0.0927572	0.175351
TARDBP	ENSG00000120948	-0.363417	1.83239e-09	-0.247538	0.000120664	-0.138571	0.175392	-0.0930597	0.249414
TCERG1	ENSG00000113649	-0.153527	0.0548511	0.00974972	0.930819	-0.0324248	0.831782	-0.125799	0.126336
TFIP11	ENSG00000100109	0.0150976	0.90556	0.0418805	0.681511	0.0811182	0.51955	-0.103177	0.269337
THRAP3	ENSG00000054118	0.0555967	0.551955	0.0656896	0.391775	-0.0626506	0.611304	-0.238473	0.000622239
TIA1	ENSG00000116001	0.0578392	0.642523	0.0136165	0.923586	0.0786725	0.646287	0.191238	0.0521446
TIAL1	ENSG00000151923	-0.0983056	0.176337	-0.114409	0.0930425	0.0342973	0.804289	-0.0101112	0.929521
TRA2A	ENSG00000164548	0.151555	0.0242133	0.0915086	0.212104	0.371796	6.96238e-05	0.151392	0.0437007
TRA2B	ENSG00000136527	0.0579899	0.508857	-0.1154	0.0930425	0.209893	0.0187328	0.0579642	0.503651
TXNL4A	ENSG00000141759	-0.0313916	0.789837	-0.0243471	0.849088	0.114172	0.336392	-0.0319214	0.805287
U2AF1	ENSG00000160201	-0.0679624	NA	0.0291647	NA	-0.0497094	NA	-0.0144723	NA
U2AF2	ENSG00000063244	-0.0622349	0.475683	0.0164435	0.856355	0.00918795	0.962128	-0.117501	0.148818
U2SURP	ENSG00000163714	-0.179666	0.000921131	-0.238996	5.15767e-06	0.00447967	0.979885	-0.0792178	0.2623
USP39	ENSG00000168883	-0.155157	0.0680875	-0.182795	0.0196137	-0.110245	0.358182	-0.0932059	0.336312
WBP11	ENSG00000084463	-0.123766	0.06836	-0.18174	0.000542631	-0.0725168	0.602957	-0.181589	0.00326018
WBP4	ENSG00000120688	0.162013	0.0199409	-0.088883	0.27098	0.268234	0.00208912	-0.163544	0.0421667
WDR83	ENSG00000123154	0.204116	0.0996808	0.207639	0.101429	0.184707	0.310165	-0.0614742	0.730041
XAB2	ENSG00000076924	0.0764771	0.508856	0.0341927	0.808783	0.0462148	0.804834	0.13429	0.202006
YBX1	ENSG00000065978	-0.12382	0.1228	0.0126895	0.899211	-0.0467956	0.817691	-0.526187	5.23203e-12
ZMAT2	ENSG00000146007	-0.121087	0.0829297	-0.221672	0.00010722	-0.116487	0.349799	-0.188855	0.0157657
ZNF830	ENSG00000198783	0.24906	0.013662	-0.0316331	0.843602	0.193507	0.132258	-0.153113	0.240344
ZRANB2	ENSG00000132485	0.234708	2.40871e-05	-0.458275	8.45593e-20	0.360511	0.000114971	-0.0403526	0.636855
