# Supplementary material for: Kunjin Virus, Zika Virus, and Yellow Fever Virus Infections Have Distinct Effects on the Coding Transcriptome and Proteome of Brain-Derived U87 Cells
Source: Viruses. 2023 Jun 23;15(7):1419. doi: 10.3390/v15071419 (PMC10385720; doi:10.3390/v15071419)
Supplement: Supplementary file 1 [file viruses-15-01419-s001.zip › TableS15.xlsx]

## Sheet: S15
Alternative 3' splice site
Name	KUNV		ZIKV		YFV		SINV		Gene ID	Chromosome	longExonStart	longExonEnd	shortES	shortEE	flankingES	flankingEE
	ΔPSI	FDR	ΔPSI	FDR	ΔPSI	FDR	ΔPSI	FDR
LSM7	0.169	0.0012976	ns	ns	ns	ns	ns	ns	ENSG00000130332	chr19	2324124	2324196	2324124	2324192	2328386	2328477
SREK1	0.192	0.00133992	0.128	0.0141166	0.259	0.000195705	ns	ns	ENSG00000153914	chr5	66156064	66158932	66158808	66158932	66153462	66153596
TFIP11	-0.506	0.0142036	ns	ns	-0.667	0.0113634	ns	ns	ENSG00000100109	chr22	26511118	26511317	26511118	26511153	26512098	26512175
SUGP1	ns	ns	-0.239	0.0256303	ns	ns	ns	ns	ENSG00000105705	chr19	19303723	19304043	19303723	19303912	19305848	19306076
SUGP1	ns	ns	ns	ns	-0.103	0.00308746	ns	ns	ENSG00000105705	chr19	19303723	19303912	19303723	19303847	19305848	19306076
RBM5	ns	ns	ns	ns	ns	ns	-0.228	0.0461348	ENSG00000003756	chr3	50100531	50103166	50103082	50103166	50099981	50100051
WDR83	ns	ns	ns	ns	ns	ns	-0.13	0.0035181	ENSG00000123154	chr19	12670518	12670611	12670562	12670611	12670179	12670285
Mutually exclusive exons
Name	KUNV		ZIKV		YFV		SINV		Gene ID	Chromosome	1stExonStart	1stExonEnd	2ndExonStart	2ndExonEnd	upstreamES	upstreamEE	downstreamES	downstreamEE
	ΔPSI	FDR	ΔPSI	FDR	ΔPSI	FDR	ΔPSI	FDR
TARDBP	0.286	0.028067	ns	ns	ns	ns	ns	ns	ENSG00000120948	chr1	11015523	11015646	11016122	11016254	11013715	11013965	11016843	11017007
CDK10	ns	ns	-0.159	0.00563258	ns	ns	ns	ns	ENSG00000185324	chr16	89687588	89687815	89689251	89689324	89686689	89686797	89690552	89690624
CDK10	ns	ns	-0.141	0.0138957	ns	ns	ns	ns	ENSG00000185324	chr16	89687588	89687815	89689251	89689324	89686669	89686759	89690552	89690624
TIA1	ns	ns	ns	ns	0.151	0.0244011	ns	ns	ENSG00000116001	chr2	70228343	70228462	70229058	70229091	70227734	70227822	70229263	70229318
HNRNPC	ns	ns	ns	ns	ns	ns	-0.109	0.000375733	ENSG00000092199	chr14	21230996	21231072	21234077	21234229	21230318	21230366	21263310	21263336
PPIG	ns	ns	ns	ns	ns	ns	-0.137	0.0247626	ENSG00000138398	chr2	169604025	169604102	169604186	169604261	169603641	169603694	169606038	169606146
SMU1	ns	ns	ns	ns	ns	ns	0.121	0.000925193	ENSG00000122692	chr9	33053122	33053290	33056836	33056964	33048105	33048258	33057597	33057714
Retained intron
Name	KUNV		ZIKV		YFV		SINV		Gene ID	Chromosome	riExonStart	riExonEnd	upstreamES	upstreamEE	downstreamES	downstreamEE
	ΔPSI	FDR	ΔPSI	FDR	ΔPSI	FDR	ΔPSI	FDR
HNRNPC	-0.226	0.0200088	-0.23	0.0318494	-0.311	3.79517e-05	ns	ns	ENSG00000092199	chr14	21263310	21263829	21263310	21263336	21263666	21263829
HNRNPH3	0.155	1.1474e-05	ns	ns	ns	ns	ns	ns	ENSG00000096746	chr10	68337198	68338687	68337198	68337333	68338502	68338687
PRPF40B	-0.228	0.00275915	ns	ns	-0.117	0.0222949	ns	ns	ENSG00000110844	chr12	49631859	49632880	49631859	49631925	49632854	49632880
SNRPA1	0.162	0.0412044	ns	ns	0.18	0.0176257	ns	ns	ENSG00000131876	chr15	101285725	101287010	101285725	101285801	101286907	101287010
TRA2A	0.197	0.00253447	ns	ns	ns	ns	ns	ns	ENSG00000164548	chr7	23521706	23522432	23521706	23521840	23522120	23522432
CWC25	ns	ns	-0.179	0.00393143	ns	ns	ns	ns	ENSG00000273559	chr17	38810275	38810595	38810275	38810400	38810467	38810595
HNRNPH1	ns	ns	-0.197	2.43653e-10	ns	ns	ns	ns	ENSG00000169045	chr5	179616125	179617110	179616125	179616218	179617020	179617110
HNRNPH1	ns	ns	-0.109	0.00153488	ns	ns	ns	ns	ENSG00000169045	chr5	179616868	179617110	179616868	179616958	179617059	179617110
PPIL2	ns	ns	ns	ns	-0.318	0.00815324	ns	ns	ENSG00000100023	chr22	21694936	21695496	21694936	21695070	21695397	21695496
SF3B1	ns	ns	ns	ns	0.312	0.00424963	ns	ns	ENSG00000115524	chr2	197418795	197420542	197418795	197418951	197420427	197420542
TRA2A	ns	ns	ns	ns	0.11	0.0263947	ns	ns	ENSG00000164548	chr7	23521706	23522432	23521706	23521840	23522131	23522432
FAM50A	ns	ns	ns	ns	ns	ns	-0.119	0.00488178	ENSG00000071859	chrX	154449680	154449931	154449680	154449735	154449882	154449931
PRPF40B	ns	ns	ns	ns	ns	ns	0.169	0.0355341	ENSG00000110844	chr12	49642234	49642675	49642234	49642372	49642579	49642675
Skipped exon
Name	KUNV		ZIKV		YFV		SINV		Gene ID	Chromosome	exonStart	exonEnd	upstreamES	upstreamEE	downstreamES	downstreamEE
	ΔPSI	FDR	ΔPSI	FDR	ΔPSI	FDR	ΔPSI	FDR
HNRNPDL	-0.119	3.92341e-06	ns	ns	-0.289	0	ns	ns	ENSG00000152795	chr4	82425562	82425667	82424628	82424883	82426036	82426129
PRPF40B	-0.219	0.0236463	ns	ns	ns	ns	ns	ns	ENSG00000110844	chr12	49632595	49632623	49631859	49631925	49632854	49632880
PRPF4B	0.322	0.0194636	ns	ns	ns	ns	ns	ns	ENSG00000112739	chr6	4062556	4062633	4062212	4062299	4063073	4063119
PRPF4B	0.359	0.0236463	ns	ns	ns	ns	ns	ns	ENSG00000112739	chr6	4062556	4062760	4062103	4062299	4063073	4063119
PTBP1	-0.104	0.0323577	ns	ns	ns	ns	ns	ns	ENSG00000011304	chr19	805512	805569	805012	805187	806407	806556
SREK1	-0.191	0.00531479	ns	ns	-0.275	0.000266553	ns	ns	ENSG00000153914	chr5	66158808	66158932	66153462	66153596	66159218	66159334
SRSF6	-0.119	6.44001e-05	ns	ns	-0.204	3.00475e-10	ns	ns	ENSG00000124193	chr20	43459152	43459420	43458360	43458509	43459770	43459895
TRA2A	-0.225	0.000379471	-0.15	0.0420634	ns	ns	ns	ns	ENSG00000164548	chr7	23522120	23522432	23521706	23521840	23531788	23531980
TRA2A	-0.22	0.000927433	-0.153	0.0364045	ns	ns	ns	ns	ENSG00000164548	chr7	23522131	23522432	23521706	23521840	23531788	23532041
TRA2A	-0.261	0.00718743	ns	ns	ns	ns	ns	ns	ENSG00000164548	chr7	23522353	23522432	23521706	23521840	23531788	23532023
TRA2B	-0.144	8.78487e-05	ns	ns	-0.159	2.28718e-06	ns	ns	ENSG00000136527	chr3	185931576	185931852	185926726	185926734	185937824	185938029
PUF60	ns	ns	-0.204	0.0451221	ns	ns	-0.204	0.0177131	ENSG00000179950	chr8	143827384	143827536	143824312	143824399	143828983	143829044
TIA1	ns	ns	ns	ns	-0.207	0.0421125	ns	ns	ENSG00000116001	chr2	70228343	70228462	70227734	70227822	70229058	70229091
RBFOX2	ns	ns	ns	ns	ns	ns	0.155	0.0336448	ENSG00000100320	chr22	35836319	35836439	35809779	35810004	35840191	35840413
RBM5	ns	ns	ns	ns	ns	ns	-0.115	0.0485235	ENSG00000003756	chr3	50100531	50100605	50099981	50100051	50103082	50103107
THRAP3	ns	ns	ns	ns	ns	ns	-0.104	0.00132318	ENSG00000054118	chr1	36259381	36259484	36224415	36224505	36282532	36282700
Legend:
ES: exon start
EE: exon end
ri: retained intron
ns: not significant
