# Supplementary material for: Kunjin Virus, Zika Virus, and Yellow Fever Virus Infections Have Distinct Effects on the Coding Transcriptome and Proteome of Brain-Derived U87 Cells
Source: Viruses. 2023 Jun 23;15(7):1419. doi: 10.3390/v15071419 (PMC10385720; doi:10.3390/v15071419)
Supplement: Supplementary file 1 [file viruses-15-01419-s001.zip › TableS2.xlsx]

## Sheet: S2
Gene ID	Gene name	log2FoldChange	p-value	q-value	Mock-1 TPM	Mock-2 TPM	Mock-3 TPM	ZIKV-1 TPM	ZIKV-2 TPM	ZIKV-3 TPM
ENSG00000136689	IL1RN	3.99352	0	0	3.66055	4.11678	2.90528	52.4205	51.0835	53.7296
ENSG00000136695	IL36RN	3.43679	0	0	11.6911	9.98095	10.365	102.214	100.678	102.12
ENSG00000147614	ATP6V0D2	3.36151	1.25287e-78	2.20934e-76	0.642253	0.889905	0.532684	8.43786	7.89215	7.45871
ENSG00000100292	HMOX1	3.08901	0	0	112.178	109.393	98.5322	802.261	753.923	805.703
ENSG00000108932	SLC16A6	2.98776	0	0	11.8554	10.6627	11.6784	80.6186	79.7783	78.3431
ENSG00000188624	IGFL3	2.94472	4.85583e-87	9.83823e-85	5.69047	3.80452	5.92106	40.4533	43.4229	38.2649
ENSG00000256292	LINC02376	2.8677	1.59731e-108	4.47365e-106	7.09154	6.60612	8.56771	49.4374	56.5618	52.3405
ENSG00000099194	SCD	2.85088	0	0	73.6842	58.8919	71.6334	417.58	439.776	426.005
ENSG00000186480	INSIG1	2.84208	0	0	55.0704	45.7507	50.2879	316.815	322.617	300.779
ENSG00000261364	AC063923.2	2.77159	2.07726e-48	1.80646e-46	2.2032	1.17022	2.00136	15.4668	13.4994	13.8468
ENSG00000164266	SPINK1	2.76234	7.8594e-47	6.34247e-45	2.40427	3.25718	3.70708	22.3628	27.4281	24.6234
ENSG00000164400	CSF2	2.71021	2.28847e-43	1.66351e-41	1.82587	2.55772	1.71784	14.5694	14.3192	16.7086
ENSG00000169429	CXCL8	2.70406	0	0	148.925	128.137	136.064	781.257	778.971	763.418
ENSG00000255921	AC026310.2	2.69714	1.19587e-41	8.22213e-40	1.88063	1.8441	2.2422	14.1207	16.7849	15.5699
ENSG00000136244	IL6	2.67774	0	0	37.6544	37.15	38.8549	214.078	205.143	216.436
ENSG00000125538	IL1B	2.66048	0	0	367.684	330.546	340.208	1930.94	1859.64	1859.45
ENSG00000186409	CCDC30	2.64267	1.16169e-169	6.32126e-167	5.60319	6.9023	5.78338	34.273	31.7321	36.2989
ENSG00000135253	KCP	2.61856	1.01056e-66	1.42564e-64	0.846283	1.02084	0.622326	5.17842	4.38177	5.2441
ENSG00000258183	LINC02392	2.57236	3.23985e-47	2.68274e-45	3.95214	3.5941	4.60342	26.1492	26.9562	25.4242
ENSG00000103316	CRYM	2.45232	1.93196e-94	4.22921e-92	4.93932	5.82578	4.66673	27.2648	24.4087	25.6251
ENSG00000203837	PNLIPRP3	2.42095	6.67277e-138	2.49182e-135	5.63932	4.77444	5.26794	24.8074	26.1295	24.7338
ENSG00000073756	PTGS2	2.38839	8.61903e-304	1.09433e-300	11.6689	10.3566	9.62851	48.1375	48.5337	47.1697
ENSG00000125735	TNFSF14	2.36863	7.46618e-73	1.16552e-70	4.07269	6.92072	5.20256	26.9523	24.9312	26.234
ENSG00000179362	HMGN2P46	2.35356	2.29572e-55	2.4023e-53	9.32777	6.82583	7.96739	41.6861	40.3833	38.5329
ENSG00000134824	FADS2	2.35154	1.81825e-89	3.84761e-87	3.06712	3.48267	2.24344	13.7322	13.0755	13.7137
ENSG00000074370	ATP2A3	2.30611	2.57134e-44	1.93562e-42	0.629004	0.699266	0.807243	3.77724	3.09296	3.88957
ENSG00000148677	ANKRD1	2.28591	8.16457e-24	2.98453e-22	0.345577	0.508299	0.800495	3.60737	3.6351	3.55024
ENSG00000165617	DACT1	2.27974	3.17857e-43	2.29303e-41	1.29952	1.13775	1.13831	6.14393	5.57939	5.67352
ENSG00000112972	HMGCS1	2.27611	4.75495e-241	4.11627e-238	13.0119	10.9351	10.9086	52.0106	48.782	46.3086
ENSG00000198203	SULT1C2	2.22435	2.61782e-41	1.78697e-39	1.36793	1.25752	0.965243	5.61421	5.58019	5.28471
ENSG00000178860	MSC	2.22397	3.00148e-98	7.32862e-96	5.32234	5.07859	4.72766	21.4065	21.2244	20.886
ENSG00000128342	LIF	2.20206	0	0	88.626	85.3183	87.6292	356.564	332.875	347.613
ENSG00000244321	LINC01326	2.14091	4.81585e-36	2.84838e-34	4.15886	3.32453	4.68128	18.2957	19.4046	17.265
ENSG00000137033	IL33	2.14067	5.34142e-39	3.42516e-37	1.49908	1.01377	1.58479	5.86932	6.53595	5.84159
ENSG00000124766	SOX4	2.12484	6.8629e-33	3.72376e-31	0.442145	0.541948	0.428065	2.03496	2.18822	2.01099
ENSG00000279365	AP000695.3	2.11749	1.44695e-19	4.25266e-18	0.431561	0.793462	0.514534	2.86497	2.94231	3.82505
ENSG00000134321	RSAD2	2.1131	9.39655e-17	2.32412e-15	0.0581373	0.308794	0.237651	1.33087	1.27662	1.42875
ENSG00000172893	DHCR7	2.10547	4.29073e-165	2.20857e-162	12.1706	9.23336	10.3167	40.6827	39.2574	39.9178
ENSG00000259354	AC025580.2	2.06392	8.25869e-53	8.23491e-51	13.0543	18.4097	15.0142	67.7362	53.2444	59.5484
ENSG00000119514	GALNT12	2.05493	5.7495e-219	4.56247e-216	21.1107	16.8729	19.1143	70.7106	69.9193	66.037
ENSG00000271216	LINC01050	2.0549	3.39001e-58	3.79781e-56	8.72343	9.36973	10.9061	36.4804	38.8907	37.1736
ENSG00000052802	MSMO1	2.02981	2.72289e-150	1.32968e-147	20.3966	16.1877	15.3922	64.2661	57.7592	63.2659
ENSG00000233818	AP000695.2	2.0076	1.01574e-38	6.44828e-37	7.04989	6.19072	6.09341	25.0508	25.4905	24.036
ENSG00000108342	CSF3	1.98142	0	0	114.702	109.523	109.879	384.596	368.071	383.618
ENSG00000275993	CU639417.2	1.98061	6.34345e-75	1.03257e-72	2.23495	2.4726	2.31364	8.47827	7.86416	8.55971
ENSG00000164211	STARD4	1.97765	3.19277e-217	2.43225e-214	36.4142	32.3053	33.1206	114.357	118.645	115.037
ENSG00000078098	FAP	1.95971	6.73786e-188	4.27742e-185	18.5152	19.0586	17.9026	63.0169	65.2169	59.157
ENSG00000267026	AL136084.2	1.94637	2.65367e-13	4.94996e-12	1.16374	2.37737	1.18927	8.88004	12.3649	8.6736
ENSG00000136696	IL36B	1.93161	1.32048e-193	8.67191e-191	77.2521	72.6261	86.0811	255.532	270.52	258.979
ENSG00000130164	LDLR	1.92208	0	0	32.214	29.9097	30.5688	101.743	98.7042	102.492
ENSG00000219387	ATF1P1	1.90978	2.06601e-11	3.19376e-10	0.294395	0.180423	0.100285	3.16744	1.7204	2.13488
ENSG00000117525	F3	1.90216	2.58159e-263	2.73146e-260	58.7668	48.07	53.4985	171.19	175.367	171.49
ENSG00000203446	AC004988.1	1.89645	1.89334e-19	5.53046e-18	1.2315	0.613225	1.17986	4.26392	4.33437	4.13968
ENSG00000276980	AC008760.2	1.88533	3.09584e-39	1.99865e-37	4.61891	6.83074	5.50696	18.7565	17.1769	22.755
ENSG00000225877	PSG8-AS1	1.88453	7.22398e-13	1.29793e-11	0.364252	0.267884	0.347428	2.36811	1.39329	1.98111
ENSG00000105650	PDE4C	1.87787	1.96564e-47	1.64915e-45	3.32497	2.41133	2.90711	10.1232	9.5681	9.67827
ENSG00000090339	ICAM1	1.87217	5.88847e-131	2.11596e-128	8.81143	7.61169	8.2615	26.4336	26.6825	26.0665
ENSG00000144476	ACKR3	1.85075	2.16957e-13	4.07089e-12	0.37117	0.454952	0.273949	1.89761	1.67609	1.79443
ENSG00000166592	RRAD	1.84861	1.13313e-202	7.99275e-200	42.9628	40.3357	37.129	129.299	122.1	123.002
ENSG00000115963	RND3	1.84426	0	0	153.397	151.344	145.763	474.92	460.376	455.973
ENSG00000127152	BCL11B	1.83993	1.66634e-18	4.63291e-17	2.92918	4.39188	3.02091	11.6966	13.8293	14.8541
ENSG00000215769	ARHGAP27P1-BPTFP1-KPNA2P3	1.83892	3.92078e-39	2.52268e-37	4.56278	5.14783	4.45094	15.0978	16.9681	14.8521
ENSG00000184347	SLIT3	1.83124	2.97582e-52	2.89155e-50	1.72334	1.85473	2.02365	5.90151	6.1929	6.13009
ENSG00000277632	CCL3	1.8286	3.41475e-14	6.91116e-13	1.66903	0.861375	1.37649	6.43488	5.60012	5.83937
ENSG00000119922	IFIT2	1.82831	7.3751e-15	1.59794e-13	3.10425	4.59466	2.36763	12.9252	14.8528	15.4559
ENSG00000160285	LSS	1.81975	3.16921e-196	2.15563e-193	22.5402	21.9284	20.6314	69.9728	62.5993	66.0859
ENSG00000243742	RPLP0P2	1.81504	2.22699e-40	1.49342e-38	7.02062	5.99766	6.66735	22.5325	19.7414	22.1133
ENSG00000243137	PSG4	1.81055	4.22818e-38	2.64018e-36	3.56324	4.57307	3.68425	12.6288	13.2733	12.3626
ENSG00000159261	CLDN14	1.80404	1.84203e-11	2.86379e-10	0.281705	0.230195	0.543784	1.97761	2.24487	2.2131
ENSG00000170006	TMEM154	1.7851	3.77006e-169	1.99447e-166	4.94783	4.42557	4.29933	13.6559	13.6808	13.4302
ENSG00000069493	CLEC2D	1.78401	2.70801e-40	1.80329e-38	17.1304	19.0061	13.8843	52.0609	48.7986	55.8661
ENSG00000025039	RRAGD	1.75294	1.0427e-59	1.22581e-57	3.0888	2.55812	2.40771	8.71431	7.77603	7.61777
ENSG00000142178	SIK1	1.75072	2.18947e-38	1.38075e-36	1.56503	1.20781	1.55987	4.41858	4.60369	4.55371
ENSG00000167508	MVD	1.73711	1.35632e-75	2.22683e-73	9.27493	9.52745	8.7749	27.954	25.8139	27.1853
ENSG00000165606	DRGX	1.72857	6.19572e-52	5.95947e-50	4.36083	4.58157	3.66707	12.0477	12.7619	12.3784
ENSG00000148926	ADM	1.72689	7.33283e-183	4.36418e-180	38.5092	38.063	34.5704	107.211	104.368	105.729
ENSG00000148344	PTGES	1.71564	7.55198e-208	5.53182e-205	121.742	96.3089	110.205	311.901	313.805	304.876
ENSG00000081041	CXCL2	1.69653	1.96219e-147	8.49317e-145	47.5542	48.3903	43.3252	128.27	129.297	132.709
ENSG00000118257	NRP2	1.68956	4.23905e-289	5.0458e-286	52.0093	45.6948	50.5609	136.534	134.874	140.339
ENSG00000112096	SOD2	1.66519	1.33647e-269	1.49724e-266	493.294	408.579	435.205	1220.72	1215.8	1208.48
ENSG00000116761	CTH	1.66416	1.5165e-34	8.62142e-33	6.7217	6.1264	5.24484	16.9391	16.9697	18.3312
ENSG00000183696	UPP1	1.64555	6.43967e-113	1.9163e-110	20.7212	21.1436	18.6057	56.6944	53.3291	53.8129
ENSG00000236841	AC007750.1	1.64116	1.21017e-12	2.12535e-11	1.8429	1.86026	3.32352	8.13966	8.86908	9.17156
ENSG00000140297	GCNT3	1.64016	9.12063e-20	2.72261e-18	0.690454	0.52471	0.790275	2.17487	2.14217	1.95274
ENSG00000232679	LINC01705	1.63882	1.2245e-09	1.5832e-08	1.33965	1.19421	0.66378	5.46432	5.30542	4.26866
ENSG00000197696	NMB	1.63834	8.47154e-24	3.09081e-22	4.40749	4.405	4.20391	12.3558	11.9597	14.342
ENSG00000087076	HSD17B14	1.61774	9.27671e-22	3.02009e-20	3.04665	3.19117	3.43428	8.97787	9.35821	10.4443
ENSG00000198911	SREBF2	1.61342	3.99554e-149	1.81179e-146	11.4747	10.4047	11.4422	29.4794	28.8453	30.1485
ENSG00000122547	EEPD1	1.6112	1.60446e-22	5.45661e-21	0.872988	0.964792	0.848266	2.81746	2.61543	2.3524
ENSG00000139572	GPR84	1.61112	8.17968e-10	1.07214e-08	0.409839	0.390716	0.806637	3.16902	2.03215	1.98137
ENSG00000133083	DCLK1	1.6013	6.47737e-48	5.50721e-46	2.67046	1.87881	2.36599	6.38182	5.98019	6.46967
ENSG00000149485	FADS1	1.59801	1.73824e-227	1.43934e-224	48.2721	42.6011	45.8266	117.769	114.441	124.271
ENSG00000249379	AL033397.2	1.58817	6.47785e-09	7.66754e-08	1.37659	0.613572	0.852603	4.92744	5.0528	3.9326
ENSG00000156804	FBXO32	1.58789	1.19301e-77	2.02865e-75	20.2562	17.5783	20.4915	51.0966	51.9388	51.3251
ENSG00000170961	HAS2	1.58384	3.07097e-86	6.15648e-84	7.43239	6.71792	7.34615	18.1682	19.8549	18.3788
ENSG00000134107	BHLHE40	1.58262	1.07309e-183	6.59259e-181	122.612	132.604	126.881	324.506	325.34	338.666
ENSG00000124440	HIF3A	1.58173	1.72041e-14	3.5809e-13	0.912728	0.658089	1.06078	2.58102	2.93789	2.88766
ENSG00000160213	CSTB	1.55626	0	0	229.407	211.8	216.09	568.483	542.863	547.379
ENSG00000110921	MVK	1.54563	7.5252e-32	3.92651e-30	4.90027	4.07576	3.69622	11.3779	11.4546	10.5338
ENSG00000235823	OLMALINC	1.54561	7.05995e-36	4.1499e-34	3.55217	3.60103	4.05771	9.53777	9.73356	10.491
ENSG00000136235	GPNMB	1.54377	3.28748e-79	6.07864e-77	11.7753	10.552	10.8707	29.1076	29.7014	25.6234
ENSG00000163393	SLC22A15	1.53749	5.95357e-50	5.32328e-48	3.13787	2.72953	2.9949	7.67969	7.74358	7.42775
ENSG00000133805	AMPD3	1.52891	1.46296e-141	5.68614e-139	17.7952	16.0744	17.4516	42.8456	41.9601	43.4422
ENSG00000225216	AC007362.1	1.52315	3.67225e-09	4.46318e-08	1.2378	1.5172	1.85526	5.10037	6.44438	6.28335
ENSG00000196843	ARID5A	1.51894	1.56659e-52	1.53792e-50	8.08455	7.0399	8.37889	19.3216	19.4021	21.2024
ENSG00000179428	AC073072.1	1.49498	2.21926e-08	2.47893e-07	0.399875	0.306335	0.953513	2.38001	2.60236	2.05403
ENSG00000187193	MT1X	1.47968	1.46626e-62	1.84933e-60	117.729	128.622	97.7438	286.866	250.826	299.86
ENSG00000145708	CRHBP	1.47738	2.98258e-18	8.17313e-17	2.31185	2.32616	1.95118	6.35069	5.9393	5.00448
ENSG00000128510	CPA4	1.47507	9.07516e-143	3.84081e-140	27.4905	25.1296	24.9721	63.0315	62.2609	60.5744
ENSG00000143603	KCNN3	1.47442	3.46093e-24	1.28989e-22	0.569719	0.390802	0.562633	1.3688	1.31064	1.26345
ENSG00000095383	TBC1D2	1.46933	2.44515e-85	4.85083e-83	18.9306	18.3397	19.4789	43.3655	46.2763	47.3328
ENSG00000137331	IER3	1.4675	7.61085e-150	3.53533e-147	435.441	474.606	448.057	1072.34	1044.2	1127.7
ENSG00000164849	GPR146	1.46404	3.1388e-13	5.8235e-12	1.62669	0.975725	1.41479	3.5178	4.22903	3.59749
ENSG00000257027	AC010186.3	1.46285	6.00237e-14	1.18461e-12	1.33115	1.19874	1.05497	2.9353	3.86787	2.98789
ENSG00000105552	BCAT2	1.4563	7.10023e-28	3.07327e-26	5.43393	6.49805	5.05653	13.4304	13.8474	14.6837
ENSG00000155265	GOLGA7B	1.45468	3.96663e-22	1.3184e-20	1.23645	1.04922	0.806386	2.7095	2.60504	2.41405
ENSG00000042062	RIPOR3	1.45407	4.37644e-55	4.55461e-53	4.42395	4.42617	4.22813	10.9503	10.2647	10.1648
ENSG00000162496	DHRS3	1.44226	3.0796e-72	4.72992e-70	28.8422	28.5447	34.8943	72.7275	75.4542	71.5892
ENSG00000164744	SUN3	1.43561	4.00539e-07	3.7211e-06	0.356433	0.312063	0.173454	1.3055	1.73128	1.1693
ENSG00000269926	AL683820.1	1.42854	2.66323e-19	7.73191e-18	5.72023	5.72764	6.20251	16.23	13.8677	14.5089
ENSG00000231574	LINC02015	1.41893	5.40185e-16	1.26231e-14	1.31364	1.12994	1.53873	3.29205	3.50165	3.56537
ENSG00000079263	SP140	1.40917	1.19622e-20	3.75941e-19	2.07658	1.90898	1.88099	4.62402	4.91426	4.84851
ENSG00000138685	FGF2	1.40462	3.98864e-177	2.23423e-174	81.791	69.953	76.7159	167.305	177.547	174.916
ENSG00000122641	INHBA	1.4036	1.35771e-55	1.44456e-53	3.50447	3.48322	3.53544	8.23835	7.87675	8.28115
ENSG00000079435	LIPE	1.40281	6.6435e-16	1.54677e-14	1.00247	1.14099	1.20741	2.67186	2.58678	3.26705
ENSG00000206073	SERPINB4	1.39402	1.48638e-07	1.47746e-06	0.469239	0.671017	0.34633	1.75448	1.24644	2.12676
ENSG00000119917	IFIT3	1.39022	1.75309e-59	2.04832e-57	11.9339	13.7772	12.0445	28.7928	29.3409	28.0088
ENSG00000117394	SLC2A1	1.38447	7.45137e-129	2.62799e-126	24.6662	21.4946	22.043	50.8828	50.4781	52.0647
ENSG00000260086	AC007611.1	1.38118	1.12738e-08	1.30364e-07	1.40795	1.92879	1.69276	5.53609	3.78394	5.70569
ENSG00000168209	DDIT4	1.37926	2.9177e-126	9.92279e-124	52.0832	50.5456	48.0295	117.781	106.906	112.743
ENSG00000182931	WFDC10B	1.37464	8.13817e-07	7.18218e-06	0.652512	1.0664	0.666828	3.38576	3.46653	2.8917
ENSG00000102032	RENBP	1.37391	1.20388e-07	1.21247e-06	0.543839	0.605997	0.808394	2.39935	2.31135	1.85239
ENSG00000178726	THBD	1.3722	1.98037e-28	8.83284e-27	2.65156	2.29537	2.33714	5.99403	5.03597	5.8687
ENSG00000134324	LPIN1	1.37133	4.04621e-140	1.5412e-137	19.6596	17.0345	18.6253	41.6051	40.9817	40.8035
ENSG00000215644	GCGR	1.36699	3.82061e-16	9.07276e-15	2.03869	2.5808	2.11757	5.41669	5.22004	5.65512
ENSG00000136205	TNS3	1.36596	6.69014e-53	6.70598e-51	3.00598	3.07958	2.78766	6.8114	6.48316	6.62638
ENSG00000260428	SCX	1.36228	1.34846e-07	1.3481e-06	0.819403	1.33915	0.79086	3.50142	2.757	3.0536
ENSG00000258791	LINC00520	1.36	1.79489e-10	2.53401e-09	4.91975	3.58556	4.52945	9.86204	12.0087	13.0173
ENSG00000176845	METRNL	1.35756	2.99975e-41	2.04037e-39	12.7993	10.4242	10.1686	26.516	23.449	25.0803
ENSG00000265298	AC132812.1	1.35095	1.93325e-06	1.59457e-05	0.152814	0.93654	0.36439	2.30881	1.86723	2.40105
ENSG00000159167	STC1	1.34794	6.83001e-263	6.84619e-260	701.673	638.74	670.889	1447.43	1454.19	1487.19
ENSG00000224596	ZMIZ1-AS1	1.3344	1.48924e-116	4.57459e-114	52.4358	51.2371	56.8773	120.959	117.859	111
ENSG00000265168	AC005726.5	1.32905	3.37793e-11	5.15899e-10	7.58986	12.1222	10.8119	26.7463	27.6143	21.9604
ENSG00000132471	WBP2	1.32861	6.87999e-132	2.5198e-129	79.2963	73.1012	81.4792	165.182	169.441	172.087
ENSG00000133134	BEX2	1.32771	5.27561e-28	2.30975e-26	12.6888	11.0826	11.0777	27.7598	24.4615	25.7131
ENSG00000143847	PPFIA4	1.32353	1.41448e-63	1.84512e-61	5.693	6.03971	5.85463	13.1903	11.8	13.2923
ENSG00000123836	PFKFB2	1.32347	1.31099e-50	1.18894e-48	8.68841	6.4761	7.78582	16.7536	16.4671	17.1234
ENSG00000167995	BEST1	1.32245	8.29357e-142	3.29065e-139	76.8599	71.6123	74.2038	168.602	161.952	148.644
ENSG00000208028	MIR616	1.32054	3.25475e-06	2.56462e-05	2.72315	5.8412	3.24671	19.3247	15.1903	17.2792
ENSG00000067064	IDI1	1.3132	5.73452e-58	6.38678e-56	23.9284	19.9892	17.5749	45.3144	42.1533	44.7964
ENSG00000109107	ALDOC	1.30991	5.56644e-47	4.54991e-45	13.043	11.8423	10.8843	27.2669	23.9405	25.9816
ENSG00000121769	FABP3	1.30827	2.69573e-06	2.15443e-05	0.472113	0.462944	1.35092	3.02611	3.21042	3.0813
ENSG00000149506	ZP1	1.30186	4.55784e-12	7.49902e-11	2.41886	1.58985	1.67184	3.91618	4.91668	4.70304
ENSG00000179046	TRIML2	1.30134	1.374e-13	2.63523e-12	3.04439	3.40989	3.11118	7.88235	6.41365	8.05691
ENSG00000162772	ATF3	1.30113	1.56204e-45	1.21923e-43	11.2067	11.9678	10.6525	25.2854	24.3493	22.953
ENSG00000145107	TM4SF19	1.29616	9.43549e-28	4.06558e-26	10.9783	11.7333	11.812	26.8476	22.8314	25.971
ENSG00000130821	SLC6A8	1.29568	4.44756e-107	1.19301e-104	23.4191	22.4302	20.7542	47.4931	46.14	46.9556
ENSG00000169710	FASN	1.29355	1.64345e-119	5.39645e-117	12.7658	11.4074	11.9192	26.2972	23.8598	26.0692
ENSG00000230479	AP000695.1	1.29078	2.91622e-12	4.88903e-11	3.66754	4.58905	4.52884	10.6345	8.36194	11.2664
ENSG00000107159	CA9	1.29046	3.38926e-121	1.13243e-118	68.2906	64.0772	70.0775	147.369	140.844	139.014
ENSG00000237596	AL138828.1	1.28895	1.612e-10	2.29108e-09	1.52156	2.02486	1.6586	4.29916	4.11098	4.15088
ENSG00000078401	EDN1	1.28276	6.66903e-07	5.97421e-06	0.537111	0.370321	0.526024	1.53693	1.24838	1.54177
ENSG00000180777	ANKRD30B	1.27907	1.12646e-19	3.34686e-18	1.66929	1.96888	1.75956	3.67711	4.08274	4.11125
ENSG00000144802	NFKBIZ	1.27751	2.02881e-94	4.39075e-92	22.0895	22.5523	21.7499	45.6177	48.2171	44.9595
ENSG00000272379	AL008729.2	1.2774	4.41869e-08	4.71979e-07	3.89434	3.71263	2.75145	9.64124	8.73535	8.36766
ENSG00000270607	AC009549.1	1.27557	1.86509e-17	4.81311e-16	4.12109	3.81325	3.38572	9.02697	7.59838	8.30145
ENSG00000259207	ITGB3	1.27275	5.64818e-108	1.53671e-105	26.7697	23.3774	26.279	52.345	52.361	54.7237
ENSG00000205129	C4orf47	1.26643	6.86137e-22	2.24527e-20	7.6717	9.03317	10.1241	20.7977	19.1267	18.5445
ENSG00000135124	P2RX4	1.26461	2.65147e-51	2.48755e-49	13.818	12.93	12.7435	29.0087	26.2124	27.2508
ENSG00000141337	ARSG	1.26013	6.14919e-13	1.11322e-11	0.999861	0.847073	0.84148	2.07344	2.15598	1.83046
ENSG00000132185	FCRLA	1.25973	6.44363e-15	1.40411e-13	2.12746	2.10758	2.24363	4.77675	5.01637	4.6495
ENSG00000104881	PPP1R13L	1.25959	1.36775e-19	4.03857e-18	2.57691	2.45667	2.40086	5.86875	5.2888	4.89806
ENSG00000131370	SH3BP5	1.25504	1.0305e-116	3.21735e-114	38.8192	33.8767	36.7195	75.4348	75.4977	74.0041
ENSG00000174327	SLC16A13	1.25499	8.23922e-12	1.32307e-10	2.18602	2.00959	2.07441	5.46886	4.31355	4.52929
ENSG00000162493	PDPN	1.25494	7.26258e-113	2.12794e-110	38.5003	38.1135	35.5872	76.3226	75.2768	78.6433
ENSG00000147894	C9orf72	1.25472	1.30731e-33	7.28003e-32	5.84935	5.05018	4.69779	10.8295	11.0464	10.7078
ENSG00000264230	ANXA8L1	1.24616	1.52166e-17	3.95363e-16	4.96254	5.99259	4.63315	13.3629	8.94421	11.1516
ENSG00000229644	NAMPTP1	1.24501	9.66081e-33	5.19746e-31	6.58302	7.83653	7.93637	15.8263	15.0254	15.9784
ENSG00000226188	HNRNPA1P3	1.23918	1.44968e-05	0.000101728	0.12378	0.455159	0.337321	2.49351	1.97277	1.79524
ENSG00000080031	PTPRH	1.23404	3.09031e-08	3.39418e-07	0.675669	0.501929	0.557974	1.40612	1.47933	1.36106
ENSG00000175197	DDIT3	1.23154	1.90905e-30	9.51774e-29	20.6802	14.9869	17.226	37.7344	36.007	35.8501
ENSG00000124116	WFDC3	1.23124	5.06307e-08	5.34217e-07	1.64541	2.01682	2.94264	6.21495	4.29784	6.13179
ENSG00000176046	NUPR1	1.22372	1.00103e-36	6.03309e-35	4.01923	4.57674	3.98064	9.29161	8.15876	8.17123
ENSG00000116017	ARID3A	1.22358	3.4377e-38	2.16076e-36	4.18893	4.64213	3.96417	8.82734	7.95049	9.27961
ENSG00000272273	AL662797.2	1.21922	5.17666e-12	8.45536e-11	7.9101	9.37771	7.15602	18.8795	16.2581	18.0237
ENSG00000178773	CPNE7	1.21564	1.01897e-59	1.20536e-57	39.1453	47.7284	41.884	90.0829	82.5275	86.8948
ENSG00000163739	CXCL1	1.21487	5.20833e-23	1.82005e-21	10.0281	8.93243	9.25086	19.1063	19.9864	19.2719
ENSG00000181617	FDCSP	1.21473	1.68881e-10	2.39311e-09	6.18898	6.24727	6.0354	13.3343	15.8595	12.027
ENSG00000154736	ADAMTS5	1.21411	1.37579e-64	1.8583e-62	8.63023	6.66791	7.47396	14.551	15.6054	15.5506
ENSG00000116133	DHCR24	1.2129	4.47346e-108	1.23474e-105	28.9106	25.6574	25.5585	53.0776	51.7311	54.8482
ENSG00000070540	WIPI1	1.21012	1.96081e-82	3.73436e-80	54.4181	45.0946	49.9004	101.303	103.233	93.6359
ENSG00000248968	AC012640.1	1.20518	2.23256e-05	0.00015083	0.0992402	0.243282	0.338058	2.36266	2.10889	0.719668
ENSG00000110852	CLEC2B	1.20162	3.46151e-47	2.85387e-45	19.6404	17.723	16.774	35.8948	37.341	34.6118
ENSG00000240775	AC021205.1	1.19847	1.38234e-05	9.74337e-05	1.37335	2.1643	2.13863	6.46733	4.58607	7.35084
ENSG00000120051	CFAP58	1.19452	5.10252e-10	6.85797e-09	0.929756	1.08897	0.999421	2.13784	2.04162	2.49718
ENSG00000079459	FDFT1	1.19424	1.67886e-113	5.07523e-111	73.9195	64.5088	72.8456	138.966	139.398	137.921
ENSG00000138135	CH25H	1.19325	2.43629e-07	2.3517e-06	1.29289	1.13902	1.07352	2.5897	2.14643	3.76007
ENSG00000119698	PPP4R4	1.19322	2.11277e-25	8.26236e-24	3.61386	3.3222	3.30694	7.0562	7.32195	6.2948
ENSG00000101134	DOK5	1.19038	8.45573e-06	6.20098e-05	0.348229	0.469516	0.450767	1.14791	1.369	1.17846
ENSG00000277089	AC243829.4	1.18938	3.36255e-05	0.000218715	0.522343	0.853665	0.474492	3.66693	2.405	3.36704
ENSG00000196549	MME	1.18869	9.6685e-79	1.7209e-76	45.3276	36.9561	39.1177	78.8759	82.7347	76.7543
ENSG00000178852	EFCAB13	1.18743	1.27248e-20	3.99249e-19	2.50982	2.32862	2.75487	5.09109	5.07418	5.41384
ENSG00000256594	AC010186.2	1.18656	2.23289e-17	5.73118e-16	26.136	18.7993	18.1261	41.4153	46.2278	41.0464
ENSG00000172548	NIPAL4	1.18584	3.88664e-08	4.20335e-07	0.666622	0.766026	0.63867	1.54509	1.70434	1.48551
ENSG00000101255	TRIB3	1.18058	4.48676e-07	4.13003e-06	0.818582	0.602013	0.687823	1.79893	1.30464	2.0117
ENSG00000187479	C11orf96	1.17503	2.76533e-06	2.20543e-05	1.30519	0.575929	1.2449	3.34636	2.60716	2.20849
ENSG00000165507	C10orf10	1.17406	5.10331e-18	1.37084e-16	4.14644	3.78224	4.22646	8.6237	7.34277	8.8187
ENSG00000087253	LPCAT2	1.16624	2.68184e-12	4.52397e-11	0.936922	0.931141	0.879844	1.85495	2.05825	1.7904
ENSG00000131737	KRT34	1.16622	1.63607e-13	3.10616e-12	3.82553	3.39716	3.11161	7.50628	6.05556	7.64317
ENSG00000196611	MMP1	1.16609	7.38296e-67	1.04932e-64	31.608	26.311	30.148	59.7617	55.2845	56.0021
ENSG00000099251	HSD17B7P2	1.16573	1.17206e-05	8.39171e-05	0.864281	0.73341	0.905891	2.49595	2.47238	2.08919
ENSG00000145979	TBC1D7	1.16382	7.62188e-18	2.0133e-16	6.65754	6.84413	6.58414	13.0772	12.9495	14.4058
ENSG00000042980	ADAM28	1.16215	4.65932e-12	7.65632e-11	0.707035	0.688555	0.626868	1.43672	1.40986	1.33449
ENSG00000107968	MAP3K8	1.15941	1.35574e-20	4.23976e-19	3.37417	3.21673	3.36556	6.44178	6.84217	6.55697
ENSG00000214176	PLEKHM1P1	1.15773	6.79324e-39	4.34152e-37	8.1565	7.69658	7.99733	16.4983	14.2606	15.6479
ENSG00000119950	MXI1	1.15339	9.47163e-56	1.01341e-53	19.1735	18.67	19.2777	34.9845	37.2145	37.9423
ENSG00000163874	ZC3H12A	1.15122	3.79061e-43	2.71399e-41	12.0752	11.5914	10.4783	22.463	20.7443	22.4294
ENSG00000100284	TOM1	1.15111	1.50503e-96	3.53867e-94	44.7645	43.1992	42.4351	82.0581	82.3289	84.6389
ENSG00000122877	EGR2	1.14514	2.07363e-27	8.81522e-26	5.18739	5.68309	5.45758	10.6559	10.5844	10.4864
ENSG00000181126	HLA-V	1.14267	8.89142e-06	6.50546e-05	2.56417	1.88578	1.92165	6.10465	5.99385	4.18383
ENSG00000073060	SCARB1	1.13885	1.64632e-37	1.0147e-35	13.207	11.2096	10.6581	23.2507	20.2415	23.5634
ENSG00000072310	SREBF1	1.13742	9.34232e-74	1.4827e-71	16.7782	15.7702	15.2226	31.4462	28.8539	30.1312
ENSG00000185950	IRS2	1.13418	1.12868e-53	1.14951e-51	4.96198	4.95382	4.75446	9.46254	9.08631	9.27392
ENSG00000136167	LCP1	1.13103	1.68286e-44	1.28201e-42	8.77387	8.16533	8.1177	15.6051	15.4414	16.5611
ENSG00000059804	SLC2A3	1.12926	1.53928e-101	3.90875e-99	32.0084	28.4848	28.8267	56.9422	54.3854	56.4912
ENSG00000146094	DOK3	1.12903	9.03388e-16	2.08799e-14	3.48435	4.81839	3.93615	7.79905	7.78407	8.45856
ENSG00000163131	CTSS	1.12871	1.83926e-95	4.17008e-93	50.3574	40.9391	43.8243	87.2031	84.3701	82.2017
ENSG00000162373	BEND5	1.12808	4.58625e-05	0.000290456	0.676806	0.439188	0.21699	1.4582	0.972925	1.44354
ENSG00000197632	SERPINB2	1.12692	1.08586e-70	1.59078e-68	47.7087	42.2266	39.7591	83.4117	81.7137	78.2651
ENSG00000179832	MROH1	1.12239	1.31157e-49	1.1618e-47	22.5461	23.1194	23.1908	45.3966	42.2095	42.2542
ENSG00000186918	ZNF395	1.12018	2.98322e-59	3.46435e-57	12.6991	10.6264	12.3349	23.3864	21.2421	22.5169
ENSG00000196689	TRPV1	1.11869	6.80152e-11	1.00571e-09	1.87319	2.54714	2.49256	4.95808	3.98059	5.09399
ENSG00000088340	FER1L4	1.1163	8.92094e-31	4.5186e-29	3.99118	4.86405	4.12939	8.56583	7.84954	8.11348
ENSG00000061656	SPAG4	1.11429	1.43463e-17	3.73258e-16	7.41733	6.60154	5.92242	13.1078	12.4992	12.6763
ENSG00000159403	C1R	1.11261	8.61234e-101	2.15818e-98	45.8227	42.6521	43.4576	83.3054	82.0286	79.766
ENSG00000092068	SLC7A8	1.11084	1.71808e-21	5.54589e-20	2.97895	3.05604	3.43036	6.09295	5.7455	6.35949
ENSG00000227038	GTF2IP7	1.1076	7.00121e-05	0.000429984	1.77984	2.99968	1.66731	6.51899	4.72777	7.79797
ENSG00000204386	NEU1	1.10658	1.19619e-52	1.18039e-50	21.8026	19.1937	19.5854	38.1854	36.7173	37.8118
ENSG00000261604	AC114947.2	1.1051	0.000107546	0.000633534	0.74345	0.520722	0.651224	2.13952	2.93402	1.79711
ENSG00000150995	ITPR1	1.10226	1.8274e-71	2.74039e-69	15.4638	13.7686	16.3433	27.4716	29.0368	27.9588
ENSG00000102409	BEX4	1.09692	2.02991e-12	3.47346e-11	4.72698	4.2825	4.55065	9.59768	8.02507	8.88025
ENSG00000141504	SAT2	1.09202	3.01192e-40	1.99868e-38	35.85	40.125	36.7105	71.158	67.256	69.7646
ENSG00000203930	LINC00632	1.08985	2.20308e-09	2.75856e-08	18.0325	27.7951	23.5274	46.6403	47.5058	45.4402
ENSG00000213658	LAT	1.08918	2.67375e-11	4.10658e-10	4.60184	4.65203	3.4261	9.12261	7.25869	8.08485
ENSG00000187689	AMTN	1.08483	0.000147935	0.00084379	0.397347	0.56821	0.27071	1.94048	1.05547	1.28065
ENSG00000258757	AL133453.1	1.08448	3.6318e-13	6.66998e-12	13.1689	10.5208	14.5794	27.0238	22.7374	24.5851
ENSG00000243753	HLA-L	1.08412	5.24751e-06	3.99276e-05	1.62415	2.0737	1.52146	3.4701	4.67372	3.43523
ENSG00000272114	AL136131.3	1.08359	1.26963e-06	1.0848e-05	11.6498	17.8494	9.9212	31.0023	28.6245	23.3206
ENSG00000181458	TMEM45A	1.08272	1.94741e-33	1.07192e-31	18.6661	15.0748	16.4311	32.9061	30.3982	29.1492
ENSG00000124257	NEURL2	1.08228	1.7774e-05	0.00012278	1.01371	1.37332	0.763334	2.63812	2.38093	2.25695
ENSG00000260981	AC091932.1	1.08162	2.11777e-05	0.000143995	2.07752	6.26822	2.93968	8.04832	9.16921	9.27121
ENSG00000266554	LINC01443	1.08145	3.57203e-05	0.000231392	0.68805	0.655946	0.625019	1.12005	1.50275	2.30999
ENSG00000104419	NDRG1	1.0795	1.77631e-96	4.12559e-94	521.788	486.189	562.939	962.94	947.898	944.233
ENSG00000074410	CA12	1.07622	7.42025e-154	3.71891e-151	90.6334	81.8816	84.1925	154.355	152.647	156.737
ENSG00000248223	AC026785.2	1.07579	9.86625e-11	1.44319e-09	7.08334	5.69167	5.95186	10.738	12.46	13.2222
ENSG00000198729	PPP1R14C	1.07487	5.69614e-16	1.32782e-14	4.21531	4.97256	4.40496	8.35815	8.85664	8.27417
ENSG00000125730	C3	1.07412	1.22164e-126	4.23022e-124	147.291	138.096	151.713	265.014	257.951	267.078
ENSG00000125657	TNFSF9	1.07089	1.13566e-10	1.65104e-09	4.13716	3.51456	2.79071	6.7889	7.05069	6.08946
ENSG00000111674	ENO2	1.0669	9.39958e-143	3.89163e-140	147.327	139.866	140.528	256.236	252.838	259.089
ENSG00000121104	FAM117A	1.06534	2.64172e-09	3.26889e-08	1.79079	1.59315	1.92847	3.57048	3.25307	3.66551
ENSG00000280332	AC020917.4	1.05916	1.50515e-06	1.26503e-05	1.05628	1.08588	1.13749	2.30881	2.42564	2.14147
ENSG00000247095	MIR210HG	1.05823	3.20216e-12	5.34958e-11	3.74555	3.86835	3.68595	8.44721	6.11696	6.70663
ENSG00000185813	PCYT2	1.05761	6.17299e-36	3.63977e-34	19.1678	16.6796	15.9726	32.1836	29.8262	31.2963
ENSG00000235531	MSC-AS1	1.05413	7.38541e-35	4.22388e-33	7.86207	6.76748	8.02907	13.319	13.328	14.4389
ENSG00000230647	AC022816.1	1.05288	0.000158777	0.000898101	0.937255	0.626626	0.812694	2.18456	2.71595	1.85366
ENSG00000072042	RDH11	1.05061	4.2354e-110	1.20393e-107	127.295	124.247	118.982	226.576	208.793	223.191
ENSG00000184497	TMEM255B	1.04735	1.72572e-17	4.4716e-16	2.10127	1.91798	1.69048	3.62299	3.33707	3.41772
ENSG00000132196	HSD17B7	1.0447	4.22614e-14	8.48122e-13	8.0703	8.26685	7.06917	14.6739	12.556	15.8154
ENSG00000167996	FTH1	1.0416	5.25457e-179	3.03252e-176	7779.37	7155.22	7153.71	13356.6	12836.5	12737.8
ENSG00000143507	DUSP10	1.03989	2.79393e-35	1.60272e-33	14.6247	15.4899	13.2444	24.8932	24.9599	27.2528
ENSG00000077585	GPR137B	1.03837	7.77061e-10	1.02204e-08	3.57957	2.21428	2.48432	5.57518	4.90526	5.13504
ENSG00000266242	GRAMD4P7	1.03708	0.000264494	0.00141537	0.442789	0.33921	0.377086	0.962943	1.47022	1.20413
ENSG00000136697	IL1F10	1.03503	0.000295004	0.00155806	0.337692	0.24835	0.13804	0.927647	0.93289	1.30606
ENSG00000103154	NECAB2	1.03441	7.95083e-08	8.16299e-07	2.39023	2.30195	1.89016	4.4555	3.90019	4.33335
ENSG00000182985	CADM1	1.03411	5.84423e-19	1.66872e-17	7.87913	7.8498	8.06522	13.6475	13.6092	15.8559
ENSG00000011478	QPCTL	1.03367	2.81299e-27	1.18003e-25	9.87334	8.225	9.12326	16.7822	15.9872	15.899
ENSG00000145901	TNIP1	1.03364	1.69129e-95	3.88079e-93	192.869	186.976	207.083	346.677	339.793	346.554
ENSG00000205300	AL356414.1	1.03238	6.05208e-08	6.31918e-07	5.58186	5.00919	5.36478	11.6826	8.79033	10.481
ENSG00000166922	SCG5	1.0306	4.84739e-76	8.0277e-74	84.7669	80.9397	83.9161	144.612	145.727	148.535
ENSG00000161249	DMKN	1.02902	1.45008e-28	6.51898e-27	15.0692	17.6411	14.6111	28.7387	26.4584	28.5899
ENSG00000001630	CYP51A1	1.0279	2.34958e-09	2.92278e-08	1.44667	1.38207	1.60886	2.76624	2.71256	2.95701
ENSG00000197355	UAP1L1	1.02719	8.59279e-57	9.40515e-55	20.0423	18.7728	18.5748	34.8654	31.4687	34.3986
ENSG00000178026	LRRC75B	1.02671	0.00033396	0.00174158	0.220677	0.338111	0.375864	1.01034	1.05513	1.13354
ENSG00000157227	MMP14	1.0262	1.591e-117	5.13569e-115	156.588	148.194	141.064	267.457	248.644	262.321
ENSG00000116883	AL591845.1	1.02572	2.78387e-27	1.17298e-25	13.0892	12.5896	11.7975	23.3597	22.4569	20.3912
ENSG00000145335	SNCA	1.02549	5.22381e-11	7.8275e-10	5.93833	4.54922	6.42985	10.1954	9.3517	12.1757
ENSG00000166340	TPP1	1.02544	6.72308e-79	1.20794e-76	63.6922	66.2971	64.4445	110.591	113.112	116.708
ENSG00000105835	NAMPT	1.02456	1.29082e-111	3.72481e-109	277.513	233.195	245.911	439.447	444.2	434.613
ENSG00000276141	WHAMMP3	1.02409	4.49669e-05	0.00028556	1.06307	0.677573	0.840141	1.55747	2.07833	2.15855
ENSG00000186577	SMIM29	1.02222	5.8481e-08	6.12298e-07	4.93074	5.6196	4.18436	10.0596	8.91548	8.88688
ENSG00000106004	HOXA5	1.02084	3.19342e-05	0.000209215	1.23406	0.605045	1.40126	3.12631	1.87939	2.18756
ENSG00000266835	GAPLINC	1.02053	1.95348e-10	2.74568e-09	13.865	12.7937	16.2389	24.1078	27.8084	28.4315
ENSG00000110911	SLC11A2	1.02036	2.37461e-65	3.25356e-63	27.4785	24.0519	23.3836	43.3177	44.1408	42.9964
ENSG00000273142	AC073335.2	1.01798	5.6283e-11	8.39396e-10	1.70197	2.25595	2.04942	3.85987	3.42749	3.75531
ENSG00000153233	PTPRR	1.01635	4.53817e-06	3.48787e-05	0.832827	0.878376	0.527813	1.79122	1.21416	1.42794
ENSG00000126217	MCF2L	1.01468	2.47227e-43	1.79028e-41	19.0677	20.3248	20.073	35.3075	33.5862	35.0296
ENSG00000237714	P4HA2-AS1	1.01323	5.14482e-16	1.21023e-14	14.3324	14.074	16.6996	24.8308	28.5532	27.9523
ENSG00000106799	TGFBR1	1.01233	4.29818e-60	5.18094e-58	38.0917	29.7874	35.4683	58.5836	61.3175	59.4931
ENSG00000140678	ITGAX	1.01146	1.09807e-28	4.97922e-27	5.12812	5.19639	5.32004	9.64483	8.85417	8.96245
ENSG00000105928	DFNA5	1.01111	2.18407e-38	1.38075e-36	15.1198	14.1987	13.2493	24.8385	24.5041	24.6527
ENSG00000197872	FAM49A	1.01098	8.39008e-25	3.21507e-23	5.26156	4.06659	4.46092	8.5651	7.8267	7.84311
ENSG00000143514	TP53BP2	1.00836	3.58487e-64	4.74124e-62	24.084	22.1537	24.6274	39.8812	42.0925	40.919
ENSG00000272870	AC097534.2	1.00716	1.57181e-22	5.35512e-21	30.2572	31.5239	31.3175	53.2802	53.4165	57.2458
ENSG00000102878	HSF4	1.00668	6.15533e-11	9.14417e-10	5.03112	5.16675	3.89087	8.59117	7.94624	8.81984
ENSG00000166762	CATSPER2	1.00587	4.67663e-13	8.50683e-12	4.95473	6.55133	5.68806	11.3601	9.40975	10.0436
ENSG00000103042	SLC38A7	1.00422	1.96542e-46	1.57275e-44	12.0304	12.4788	12.0825	21.3059	20.2802	21.7728
ENSG00000261641	AL031600.3	1.00226	0.00024554	0.00132699	0.97082	0.669351	0.537398	1.66679	1.80515	1.90671
ENSG00000052795	FNIP2	1.00013	2.42073e-36	1.44071e-34	7.13506	5.48413	6.0092	10.5942	10.911	10.7319
ENSG00000228502	EEF1A1P11	-1.00088	0.000244553	0.00132216	3.53146	1.44287	1.60397	0.718592	0.521144	0.652091
ENSG00000172260	NEGR1	-1.00366	5.6907e-27	2.36636e-25	10.6824	8.65918	9.89252	4.43192	3.93491	3.82604
ENSG00000108984	MAP2K6	-1.0085	8.75459e-05	0.000523818	0.976637	1.34307	1.36321	0.283552	0.430263	0.489431
ENSG00000244306	DUXAP10	-1.00869	8.06137e-08	8.25424e-07	15.9404	12.0759	14.4047	5.57493	5.41041	5.35168
ENSG00000276116	FUT8-AS1	-1.01204	5.87856e-05	0.000365754	2.64253	2.36064	2.31908	1.06631	0.809008	0.487196
ENSG00000170385	SLC30A1	-1.01396	1.86604e-28	8.34245e-27	21.4488	15.3563	17.3677	7.87198	7.85214	6.66135
ENSG00000248749	AC104063.1	-1.01473	6.00793e-05	0.00037295	5.06451	4.89453	5.17563	1.24854	2.06967	1.64799
ENSG00000105509	HAS1	-1.01597	1.07886e-30	5.4357e-29	39.7476	31.4359	34.5273	16.3766	13.711	13.642
ENSG00000104154	SLC30A4	-1.02037	2.0092e-12	3.44112e-11	2.44737	2.4512	2.43294	0.854541	1.08264	1.00133
ENSG00000180537	RNF182	-1.0206	1.35979e-18	3.80842e-17	9.43138	7.39136	8.15404	3.5689	3.47707	3.11085
ENSG00000197826	C4orf22	-1.02244	0.000139223	0.000801015	2.98658	3.28527	3.13037	0.560971	1.13913	1.11067
ENSG00000178031	ADAMTSL1	-1.02713	1.73599e-39	1.13226e-37	46.7835	40.7536	46.7575	18.9944	18.4452	18.1367
ENSG00000185432	METTL7A	-1.0286	6.57385e-20	1.97787e-18	9.78582	8.44802	9.29549	3.56952	3.67225	3.98295
ENSG00000163235	TGFA	-1.03221	2.05233e-53	2.07907e-51	52.6883	40.9474	45.8967	19.7558	19.1761	18.6396
ENSG00000101230	ISM1	-1.03589	6.58901e-15	1.43414e-13	8.63156	8.28974	8.15757	3.83136	3.2155	2.89434
ENSG00000278588	HIST1H2BI	-1.03786	0.000143063	0.000819683	9.13689	4.61148	7.56752	2.46071	1.33248	2.16532
ENSG00000187325	TAF9B	-1.04379	1.94644e-44	1.47103e-42	35.9766	31.7007	32.1552	13.4075	14.0339	13.3488
ENSG00000118515	SGK1	-1.0451	1.85605e-39	1.20644e-37	32.4863	29.7596	29.7627	12.2119	12.838	12.468
ENSG00000164171	ITGA2	-1.0487	1.21442e-73	1.91146e-71	44.1439	36.1183	40.3583	16.2624	16.6281	16.49
ENSG00000180875	GREM2	-1.04885	2.1258e-06	1.73759e-05	1.42103	1.28132	1.4689	0.493558	0.607418	0.355345
ENSG00000184588	PDE4B	-1.05486	5.24154e-27	2.18436e-25	14.1745	11.6597	13.744	4.88094	5.66368	5.40675
ENSG00000138356	AOX1	-1.05589	5.9953e-63	7.61203e-61	34.1677	30.8512	30.6787	12.5319	12.8908	13.5368
ENSG00000135437	RDH5	-1.06127	3.99064e-07	3.71292e-06	5.26606	5.98893	5.21516	1.7896	1.67282	2.42778
ENSG00000119139	TJP2	-1.06481	4.95465e-93	1.06024e-90	74.0654	72.3252	73.4844	30.7597	29.278	29.187
ENSG00000272711	AC019069.1	-1.0651	1.28329e-10	1.84734e-09	9.14872	9.52234	10.6204	3.60362	4.18152	3.33576
ENSG00000184270	HIST2H2AB	-1.0672	7.46667e-05	0.000456656	10.0729	4.47031	9.22899	2.70343	1.66075	2.30893
ENSG00000113070	HBEGF	-1.06794	9.36365e-37	5.66129e-35	28.8906	25.6648	25.5683	10.8698	10.7894	10.3717
ENSG00000236039	AC019117.1	-1.06833	0.000192572	0.00106726	3.26405	2.00041	3.0974	0.426972	0.371583	0.845363
ENSG00000197565	COL4A6	-1.06884	6.05117e-11	9.00348e-10	2.26408	2.0206	1.76996	0.735635	0.753834	0.794447
ENSG00000197903	HIST1H2BK	-1.07631	4.97403e-14	9.88835e-13	74.3492	48.5303	62.8593	25.5913	25.3172	20.1374
ENSG00000120693	SMAD9	-1.07709	1.61707e-14	3.37843e-13	3.74114	3.51205	3.15405	1.43213	1.27626	1.2703
ENSG00000182256	GABRG3	-1.07736	2.20866e-12	3.76959e-11	1.44283	1.2333	1.46155	0.538894	0.517734	0.520095
ENSG00000137959	IFI44L	-1.08196	6.15789e-33	3.35077e-31	9.51826	8.65047	9.16561	3.48624	3.55199	3.80195
ENSG00000109339	MAPK10	-1.08632	1.46747e-12	2.54303e-11	5.80318	5.07631	5.78246	2.03657	2.2002	2.07018
ENSG00000171617	ENC1	-1.09076	1.54416e-82	2.97055e-80	54.616	47.4326	49.4334	20.7228	18.6049	20.9396
ENSG00000176697	BDNF	-1.09641	6.96262e-49	6.13904e-47	23.8072	21.9483	23.982	8.75144	9.08771	9.73045
ENSG00000062282	DGAT2	-1.09946	2.11507e-11	3.26695e-10	5.59666	4.9146	5.63408	2.14167	1.62716	2.22111
ENSG00000065534	MYLK	-1.09951	4.28537e-89	8.96866e-87	63.1124	56.517	65.1598	24.4932	24.6847	23.9758
ENSG00000135363	LMO2	-1.1001	1.12574e-10	1.63787e-09	4.90953	5.43418	5.08819	2.09791	1.7072	1.83408
ENSG00000170439	METTL7B	-1.10041	2.46992e-30	1.21236e-28	35.8047	30.8483	30.0679	12.8074	12.0718	12.6924
ENSG00000168685	IL7R	-1.11077	4.02606e-32	2.11813e-30	13.6806	11.7634	13.7799	4.71111	5.52928	4.97113
ENSG00000255327	AP003062.1	-1.11132	7.63695e-05	0.000465575	3.31436	2.19594	2.80731	0.492141	0.761419	0.649595
ENSG00000150938	CRIM1	-1.11156	1.39078e-101	3.57939e-99	118.119	97.502	109.695	42.5314	42.6033	42.474
ENSG00000240476	LINC00973	-1.11254	6.38536e-30	3.11021e-28	75.8085	58.1512	74.5004	25.8442	29.16	25.456
ENSG00000164220	F2RL2	-1.11265	5.89458e-12	9.54612e-11	4.2512	3.96897	4.49334	1.92816	1.37198	1.34456
ENSG00000162645	GBP2	-1.11316	6.91158e-21	2.1902e-19	13.4678	13.8636	14.9286	4.93849	5.40301	5.84802
ENSG00000267399	AC006305.2	-1.1137	9.30413e-05	0.000554087	2.97071	3.94471	2.95156	0.566708	0.65759	0.748018
ENSG00000171346	KRT15	-1.11681	3.83436e-12	6.37777e-11	2.55181	2.68099	2.80294	1.03718	0.830004	1.08576
ENSG00000111348	ARHGDIB	-1.11932	3.06079e-07	2.89725e-06	5.0106	7.20971	5.04632	1.69559	1.56243	2.50137
ENSG00000158373	HIST1H2BD	-1.12524	1.5944e-08	1.80639e-07	18.1659	9.22462	17.5625	5.8615	4.13605	5.54123
ENSG00000076356	PLXNA2	-1.13114	1.71427e-35	9.86352e-34	6.59192	5.27934	6.52724	2.43627	2.16143	2.44423
ENSG00000108821	COL1A1	-1.13345	5.1553e-148	2.28332e-145	98.5796	94.1452	96.1883	38.3122	36.4058	37.2586
ENSG00000275713	HIST1H2BH	-1.1407	1.73351e-07	1.71327e-06	4.29832	2.39111	3.6042	1.02938	1.33498	0.999053
ENSG00000258311	AC009779.3	-1.14192	1.52947e-13	2.90997e-12	4.37333	4.86643	4.55852	1.84541	1.49895	1.632
ENSG00000274641	HIST1H2BO	-1.14231	1.3094e-05	9.27391e-05	12.1825	5.70945	13.7924	2.13261	3.23603	3.46451
ENSG00000141574	SECTM1	-1.143	2.93845e-05	0.000193375	1.09903	1.27227	1.06075	0.223634	0.291934	0.33208
ENSG00000074181	NOTCH3	-1.14679	4.66565e-24	1.73211e-22	4.1322	3.45073	3.70709	1.49472	1.42441	1.27717
ENSG00000277734	TRAC	-1.15281	4.68375e-05	0.000296155	2.59148	1.45944	2.33817	0.513069	0.52093	0.253957
ENSG00000237807	AC022034.2	-1.15492	1.51761e-10	2.16502e-09	5.36638	4.33848	4.25894	1.30687	1.85007	1.69049
ENSG00000148357	HMCN2	-1.15639	1.43644e-07	1.43156e-06	3.67126	4.23782	3.3997	0.913853	0.946791	1.80934
ENSG00000136231	IGF2BP3	-1.16241	5.21158e-97	1.24068e-94	92.5292	76.0962	81.4389	32.4569	31.1715	30.8922
ENSG00000102312	PORCN	-1.16492	3.92398e-45	3.03789e-43	41.4103	40.2131	43.0249	15.4681	15.3312	15.9743
ENSG00000216775	AL109918.1	-1.16699	4.49668e-29	2.07862e-27	113.989	88.2636	107.545	37.8634	37.7544	39.1457
ENSG00000179431	FJX1	-1.17063	6.77414e-47	5.5134e-45	33.5807	29.1668	31.8365	11.4545	11.3125	12.5993
ENSG00000239332	LINC01119	-1.17174	2.05376e-13	3.86882e-12	12.0603	11.4669	13.3616	3.81871	4.37123	4.90423
ENSG00000007944	MYLIP	-1.17779	6.00303e-06	4.51175e-05	2.09284	2.26345	2.51618	0.488482	0.348812	1.04154
ENSG00000187678	SPRY4	-1.1791	5.7377e-79	1.04071e-76	38.0882	35.6441	35.329	12.8718	13.8514	14.0221
ENSG00000273802	HIST1H2BG	-1.18882	2.39489e-08	2.65642e-07	5.5067	3.53814	5.89981	1.42324	1.55711	1.82491
ENSG00000278677	HIST1H2AM	-1.18948	9.22329e-10	1.20561e-08	25.5295	18.7327	26.7404	7.79223	6.82752	9.02583
ENSG00000244694	PTCHD4	-1.1918	6.94455e-18	1.85237e-16	6.55698	6.02132	6.19092	2.02709	2.15056	2.49726
ENSG00000272398	CD24	-1.19331	4.681e-24	1.73443e-22	14.5035	15.7466	14.3958	6.01054	4.94853	5.02457
ENSG00000132639	SNAP25	-1.19332	3.55227e-53	3.57953e-51	43.6104	42.3553	42.8434	16.9181	15.8111	14.5251
ENSG00000112769	LAMA4	-1.19601	4.03951e-37	2.45791e-35	11.4964	9.21904	11.2747	3.63989	3.7679	4.28605
ENSG00000012124	CD22	-1.19609	7.40589e-10	9.78122e-09	2.67796	2.87213	2.66545	1.11112	0.800263	0.758593
ENSG00000268873	AC022601.1	-1.20233	1.33986e-05	9.47553e-05	5.35585	4.66829	3.72999	0.653894	1.51751	0.863098
ENSG00000138771	SHROOM3	-1.20348	3.81643e-18	1.03834e-16	2.12108	1.68271	2.02648	0.656844	0.63077	0.769829
ENSG00000128567	PODXL	-1.20699	7.32831e-82	1.38186e-79	153.39	145.353	169.664	57.9807	57.0951	56.6896
ENSG00000137809	ITGA11	-1.20802	8.23416e-30	3.94019e-28	11.4823	11.2253	11.7579	3.81174	4.75475	3.79441
ENSG00000184838	PRR16	-1.22248	2.84528e-14	5.80677e-13	8.70124	7.09495	8.85398	2.80401	3.13464	2.39218
ENSG00000157064	NMNAT2	-1.23079	1.77867e-71	2.68847e-69	33.8708	36.526	33.1203	12.1213	12.7853	12.3015
ENSG00000133105	RXFP2	-1.23736	1.56905e-06	1.31467e-05	1.27867	1.03644	0.927351	0.283268	0.241043	0.299117
ENSG00000214114	MYCBP	-1.24787	1.968e-29	9.20896e-28	17.1346	13.4083	13.5699	4.76454	5.27147	5.26511
ENSG00000101384	JAG1	-1.25544	9.46808e-31	4.78301e-29	6.36472	5.62587	5.67639	2.07034	1.96993	2.0632
ENSG00000155657	TTN	-1.25775	5.31472e-07	4.83838e-06	1.33535	1.4614	1.36464	0.305685	0.354707	0.432305
ENSG00000186469	GNG2	-1.25799	1.6467e-30	8.23132e-29	19.5153	16.0518	16.8601	6.20146	5.59308	6.28462
ENSG00000172201	ID4	-1.25853	8.66175e-08	8.84995e-07	2.2974	2.42388	1.96146	0.692347	0.432588	0.738113
ENSG00000143127	ITGA10	-1.26292	4.52457e-09	5.44694e-08	1.32545	1.22644	1.36338	0.416458	0.469438	0.266996
ENSG00000157168	NRG1	-1.26749	9.59057e-95	2.12386e-92	94.2396	87.5726	94.7588	31.7239	32.8047	32.7175
ENSG00000111305	GSG1	-1.27281	2.02886e-10	2.84114e-09	6.97627	5.18956	5.67068	1.67409	1.63584	2.15154
ENSG00000172020	GAP43	-1.28027	3.27324e-15	7.2319e-14	8.75183	7.46464	8.18822	2.5851	2.48544	2.82723
ENSG00000168140	VASN	-1.28242	4.47345e-21	1.42948e-19	7.5751	8.18387	7.67513	2.53442	2.65709	2.58232
ENSG00000113578	FGF1	-1.28961	1.44671e-25	5.69269e-24	7.48568	7.62333	7.42156	2.38712	2.47316	2.67822
ENSG00000117152	RGS4	-1.30479	1.85311e-20	5.74797e-19	27.0107	22.0116	21.3105	7.34576	6.95979	8.53954
ENSG00000112297	CRYBG1	-1.31971	1.71041e-117	5.42914e-115	52.3898	44.8633	51.3135	16.9064	17.3035	16.1222
ENSG00000179583	CIITA	-1.32459	1.62881e-43	1.18853e-41	22.5661	21.3458	22.3932	7.71853	7.52581	6.72123
ENSG00000154188	ANGPT1	-1.32493	3.53702e-25	1.36916e-23	6.36117	5.43665	6.59214	1.96567	1.99579	2.02223
ENSG00000125398	SOX9	-1.32598	5.73723e-66	7.97559e-64	24.1877	24.1297	24.0991	7.73674	8.20482	8.34957
ENSG00000201428	RN7SKP71	-1.32704	2.49938e-07	2.4065e-06	20.1874	8.42354	26.9218	4.52294	5.24827	3.37434
ENSG00000197467	COL13A1	-1.32756	4.15401e-61	5.10407e-59	114.14	110.885	103.747	37.369	36.0206	36.1863
ENSG00000196154	S100A4	-1.32763	3.57932e-06	2.79952e-05	4.11864	2.2272	3.54877	0.554607	0.386129	0.292819
ENSG00000233895	AL121761.1	-1.32853	1.56264e-06	1.31045e-05	6.44435	4.86092	9.90675	1.81567	1.22899	0.998568
ENSG00000124575	HIST1H1D	-1.33115	8.2326e-14	1.61141e-12	28.2552	16.0617	27.7592	7.31181	6.85278	7.79514
ENSG00000180573	HIST1H2AC	-1.33582	4.88556e-18	1.31606e-16	10.8794	8.94061	10.0231	3.3584	3.24018	2.68961
ENSG00000124479	NDP	-1.34561	1.08655e-33	6.06845e-32	31.6585	23.3466	25.2944	9.77648	7.51018	8.5879
ENSG00000019991	HGF	-1.3496	1.17995e-65	1.62841e-63	23.8863	18.3773	19.8312	6.70255	6.68713	7.01416
ENSG00000189184	PCDH18	-1.34983	3.09258e-10	4.25565e-09	1.30344	0.961422	1.39098	0.337989	0.330912	0.348534
ENSG00000121068	TBX2	-1.35119	1.61127e-68	2.30727e-66	34.1415	34.7357	31.682	11.1692	10.1382	11.7793
ENSG00000162643	WDR63	-1.36392	1.97337e-13	3.72475e-12	3.29857	3.7062	3.72988	0.922902	1.11958	1.10743
ENSG00000232774	FLJ22447	-1.36434	2.64326e-09	3.26889e-08	3.46583	3.28726	4.01974	1.20898	0.876786	0.69815
ENSG00000256802	AC022613.1	-1.38375	4.34107e-07	4.00367e-06	0.969476	1.48539	1.04579	0.24659	0.200294	0.19529
ENSG00000164761	TNFRSF11B	-1.38836	1.03042e-16	2.54203e-15	6.16316	5.11745	5.55341	1.66442	1.78046	1.51039
ENSG00000196155	PLEKHG4	-1.38932	1.635e-18	4.55243e-17	3.77457	3.82762	3.51141	1.24926	0.853651	1.20922
ENSG00000273983	HIST1H3G	-1.39191	5.21419e-07	4.75595e-06	1.32768	0.86562	1.17397	0.28453	0.150072	0.136568
ENSG00000140937	CDH11	-1.39207	1.8096e-18	5.02389e-17	2.39728	2.08492	2.24318	0.637588	0.739836	0.62517
ENSG00000150636	CCDC102B	-1.40245	1.36128e-09	1.74701e-08	2.34233	1.79055	2.0248	0.507374	0.454936	0.578379
ENSG00000242147	AL365356.5	-1.40341	1.08286e-18	3.05527e-17	24.9785	22.5724	20.8217	6.00955	7.18145	6.98509
ENSG00000153404	PLEKHG4B	-1.41117	5.42678e-32	2.83937e-30	24.6414	24.1505	25.7828	8.39785	8.03126	6.33407
ENSG00000187634	SAMD11	-1.41853	2.4631e-22	8.31734e-21	11.5307	12.0038	10.5193	3.61589	3.14682	3.29319
ENSG00000115844	DLX2	-1.41964	3.33194e-37	2.03387e-35	15.5886	14.9521	16.262	5.34325	4.45819	4.53391
ENSG00000186960	LINC01551	-1.42526	1.43388e-08	1.63327e-07	3.10626	2.59115	2.49838	0.592565	0.779273	0.417146
ENSG00000170345	FOS	-1.43684	5.84885e-34	3.28588e-32	32.1114	34.9434	23.4923	9.26096	8.93272	8.97691
ENSG00000242574	HLA-DMB	-1.4383	7.03838e-18	1.86954e-16	11.1588	10.0783	11.9038	3.71966	3.32813	2.30697
ENSG00000070808	CAMK2A	-1.44379	2.97346e-16	7.12321e-15	2.25902	2.15537	2.55344	0.693426	0.572787	0.682581
ENSG00000105880	DLX5	-1.4643	8.78865e-13	1.56312e-11	5.21196	4.70466	6.22091	1.07288	1.67422	1.46496
ENSG00000132669	RIN2	-1.47679	4.19855e-59	4.7596e-57	45.4107	36.9096	44.0232	11.9291	13.5257	12.3266
ENSG00000200312	RN7SKP255	-1.47907	1.74684e-08	1.97322e-07	24.0021	7.48872	24.5287	4.39562	2.78211	3.69214
ENSG00000205364	MT1M	-1.49013	1.02421e-11	1.62822e-10	8.3244	10.8096	8.53511	2.86784	1.66388	2.09192
ENSG00000146950	SHROOM2	-1.50359	1.91104e-31	9.89016e-30	3.71655	3.38855	3.43013	1.01424	1.05045	0.918301
ENSG00000029534	ANK1	-1.51709	7.19967e-23	2.49305e-21	2.81513	2.72621	3.31611	0.777256	0.787737	0.870091
ENSG00000227619	AL391056.1	-1.51717	1.6445e-11	2.5735e-10	3.09069	2.38904	2.57992	0.458929	0.710035	0.706717
ENSG00000248698	LINC01085	-1.54282	5.6984e-22	1.87761e-20	16.1269	12.8487	13.1846	4.06093	3.18224	3.8983
ENSG00000163017	ACTG2	-1.54688	1.24335e-08	1.42993e-07	2.77507	1.86532	1.98212	0.204924	0.523132	0.324584
ENSG00000250697	AC010343.3	-1.57946	4.10592e-10	5.56961e-09	10.8865	8.08146	10.9686	1.68481	1.955	2.03852
ENSG00000278272	HIST1H3C	-1.58277	7.7167e-12	1.2423e-10	22.4162	11.3975	23.9827	3.80109	4.58709	4.01376
ENSG00000127528	KLF2	-1.59957	8.45345e-34	4.73517e-32	13.109	12.8378	12.1076	3.40306	3.26674	3.34845
ENSG00000146072	TNFRSF21	-1.61855	5.05405e-83	9.92313e-81	24.5835	21.4136	21.6852	6.06183	5.92545	6.37347
ENSG00000132938	MTUS2	-1.65282	4.30668e-09	5.20106e-08	2.09884	1.54356	1.16994	0.279542	0.0810929	0.138367
ENSG00000110330	BIRC2	-1.71328	5.08646e-150	2.42179e-147	65.034	53.9917	60.2066	15.693	15.8656	14.3013
ENSG00000113494	PRLR	-1.75033	2.40212e-30	1.18519e-28	1.71392	1.62919	1.54102	0.38434	0.377841	0.352295
ENSG00000276600	RAB7B	-1.77968	2.61199e-26	1.05393e-24	5.40945	5.03801	5.39134	1.23291	1.07925	1.14201
ENSG00000221866	PLXNA4	-1.78874	1.22295e-42	8.65839e-41	15.7341	12.9823	14.8727	3.30556	3.51	3.2106
ENSG00000142627	EPHA2	-1.80946	1.87511e-97	4.52043e-95	20.5771	20.1479	20.6467	5.00661	4.98482	4.50289
ENSG00000150551	LYPD1	-1.84833	3.81608e-51	3.56261e-49	35.0969	30.9478	33.5028	6.96005	8.07622	7.1098
ENSG00000162595	DIRAS3	-1.87245	1.43805e-22	4.91701e-21	5.84323	5.33985	6.50143	1.13975	1.17558	1.08651
ENSG00000117318	ID3	-1.88724	1.75012e-21	5.63978e-20	9.49175	8.29108	7.65594	1.49851	1.50698	1.71421
ENSG00000023445	BIRC3	-1.91132	4.33172e-60	5.18853e-58	9.6843	7.30231	8.84183	1.93454	1.71496	1.87149
ENSG00000115738	ID2	-1.97342	8.86814e-83	1.7234e-80	35.2766	27.624	29.6833	6.49098	5.96869	6.74906
ENSG00000127084	FGD3	-2.03879	1.12259e-57	1.24301e-55	10.6766	10.2318	9.57682	2.07604	1.77388	1.9929
ENSG00000146197	SCUBE3	-2.07097	2.02123e-51	1.91514e-49	4.12149	3.72058	3.94629	0.628989	0.76931	0.796567
ENSG00000064195	DLX3	-2.19054	4.70619e-16	1.11203e-14	1.70262	1.54113	1.60613	0.143912	0.139159	0.0633182
ENSG00000187323	DCC	-2.23269	8.22877e-44	6.0743e-42	2.29449	1.97607	1.87769	0.336895	0.319846	0.299149
ENSG00000168477	TNXB	-2.39613	3.78159e-99	9.3533e-97	146.277	128.1	136.638	22.7449	19.7455	19.3474
ENSG00000125144	MT1G	-2.48346	4.64667e-21	1.48234e-19	14.2254	11.2091	14.1914	0.775347	0.71975	0.818726
ENSG00000125968	ID1	-2.56661	1.68833e-142	6.84133e-140	131.285	92.4464	107.257	15.3959	14.3649	15.0961
ENSG00000168874	ATOH8	-2.60541	1.60747e-64	2.15593e-62	11.8823	11.2061	10.8954	1.07523	1.48532	1.5544
