# Supplementary material for: Kunjin Virus, Zika Virus, and Yellow Fever Virus Infections Have Distinct Effects on the Coding Transcriptome and Proteome of Brain-Derived U87 Cells
Source: Viruses. 2023 Jun 23;15(7):1419. doi: 10.3390/v15071419 (PMC10385720; doi:10.3390/v15071419)
Supplement: Supplementary file 1 [file viruses-15-01419-s001.zip › TableS3.xlsx]

## Sheet: S3
Gene ID	Gene name	log2FoldChange	p-value	q-value	Mock-1 TPM	Mock-2 TPM	Mock-3 TPM	YFV-1 TPM	YFV-2 TPM	YFV-3 TPM
ENSG00000169248	CXCL11	6.46971	7.64585e-213	6.9817e-210	0.127488	0.416708	0.0868569	51.7047	45.5887	45.3652
ENSG00000271503	CCL5	6.12107	4.71155e-188	3.78601e-185	0.199938	0.490136	0.102162	44.5554	43.9358	41.9487
ENSG00000119922	IFIT2	5.73197	2.17253e-124	1.03914e-121	3.10425	4.59466	2.36763	497.688	506.7	541.754
ENSG00000119917	IFIT3	5.30101	0	0	11.9339	13.7772	12.0445	492.397	465.611	470.461
ENSG00000185745	IFIT1	5.06171	0	0	5.00259	5.4653	5.03826	170.063	162.968	184.493
ENSG00000138135	CH25H	4.97633	2.98311e-220	2.8537e-217	1.29289	1.13902	1.07352	45.4839	49.2693	38.6364
ENSG00000113504	SLC12A7	4.97468	6.2875e-106	2.3832e-103	0.0906681	0.0635051	0.0264735	4.34625	4.95068	4.84915
ENSG00000134321	RSAD2	4.95775	1.50222e-76	4.50419e-74	0.0581373	0.308794	0.237651	35.3428	32.8854	39.0423
ENSG00000269826	AC092327.2	4.39198	1.63069e-69	4.54985e-67	0.379058	0.092924	0.15495	13.3019	17.1261	17.5579
ENSG00000159200	RCAN1	4.37842	0	0	41.1321	34.5397	33.9933	739.014	665.632	747.824
ENSG00000081041	CXCL2	4.31404	0	0	47.5542	48.3903	43.3252	891.008	949.877	782.748
ENSG00000115008	IL1A	4.13986	6.42833e-166	4.45306e-163	1.54359	1.06426	1.33646	23.6407	27.9912	26.5611
ENSG00000073756	PTGS2	3.97327	0	0	11.6689	10.3566	9.62851	147.86	155.242	166.639
ENSG00000173110	HSPA6	3.94636	7.20756e-105	2.68134e-102	0.574504	0.668974	0.626249	13.3913	12.4862	10.611
ENSG00000169429	CXCL8	3.88964	0	0	148.925	128.137	136.064	1851.96	1887.06	1920.89
ENSG00000154451	GBP5	3.88082	1.0503e-82	3.34913e-80	0.116101	0.320193	0.296621	5.70613	4.31948	5.36091
ENSG00000277632	CCL3	3.8778	9.71994e-84	3.20105e-81	1.66903	0.861375	1.37649	29.1385	29.4371	24.0634
ENSG00000077522	ACTN2	3.76376	2.89666e-61	7.09646e-59	0.0562402	0.120636	0.162843	3.09722	2.75473	2.73108
ENSG00000136244	IL6	3.71626	0	0	37.6544	37.15	38.8549	482.177	463.271	447.49
ENSG00000178860	MSC	3.66073	3.23799e-228	3.42357e-225	5.32234	5.07859	4.72766	62.5993	71.589	54.4432
ENSG00000102794	ACOD1	3.56974	7.10199e-66	1.7834e-63	0.618011	0.358821	0.465367	7.16519	8.53196	8.64022
ENSG00000101255	TRIB3	3.55618	8.82397e-88	2.95441e-85	0.818582	0.602013	0.687823	10.0295	10.955	8.94686
ENSG00000163347	CLDN1	3.55054	1.0037e-49	1.92031e-47	0.0978987	0.167995	0.146735	2.80855	3.14441	3.36442
ENSG00000115267	IFIH1	3.54525	1.24266e-247	1.78313e-244	3.70924	3.3341	3.47311	39.8557	36.5353	42.6014
ENSG00000135114	OASL	3.53914	2.19487e-290	3.39175e-287	8.8753	9.7268	8.19503	102.489	109.599	85.8261
ENSG00000153993	SEMA3D	3.5384	1.43139e-49	2.66252e-47	0.298778	0.36622	0.348952	6.72377	6.39764	9.07033
ENSG00000118503	TNFAIP3	3.46967	0	0	8.29628	8.05592	7.58171	82.4002	83.5164	80.3798
ENSG00000172183	ISG20	3.41214	6.28428e-55	1.30149e-52	0.404356	0.901142	0.525925	7.57973	8.73704	11.4734
ENSG00000153064	BANK1	3.33616	3.70098e-43	5.76348e-41	0.0811669	0.174104	0.193545	2.96265	2.58527	3.11618
ENSG00000051108	HERPUD1	3.33453	0	0	18.1667	16.9561	15.108	147.909	168.226	157.727
ENSG00000162772	ATF3	3.30359	1.80919e-302	3.02873e-299	11.2067	11.9678	10.6525	111.599	105.362	97.1212
ENSG00000144802	NFKBIZ	3.30191	0	0	22.0895	22.5523	21.7499	204.098	193.372	210.646
ENSG00000175197	DDIT3	3.18116	1.16692e-233	1.37895e-230	20.6802	14.9869	17.226	159.688	150.542	146.92
ENSG00000261114	AC012181.2	3.16359	3.26661e-34	3.70751e-32	0.682738	0.358649	0.398696	9.24368	9.71135	10.8491
ENSG00000116761	CTH	3.10423	1.45896e-125	7.14857e-123	6.7217	6.1264	5.24484	46.1337	57.6948	50.5035
ENSG00000277089	AC243829.4	3.07302	1.71862e-29	1.65193e-27	0.522343	0.853665	0.474492	20.2924	16.0315	10.84
ENSG00000044574	HSPA5	2.99659	0	0	357.256	320.26	335.91	2643.97	2445.37	2312.49
ENSG00000163734	CXCL3	2.98318	4.55238e-156	2.8579e-153	24.0914	18.6993	24.6416	207.678	161.223	150.647
ENSG00000229677	AC018644.1	2.91814	1.59472e-30	1.6262e-28	1.60913	1.66891	1.09629	15.6943	13.1197	29.9002
ENSG00000136826	KLF4	2.85218	2.21093e-156	1.43275e-153	4.84891	5.67597	5.89681	41.6701	37.5339	34.9983
ENSG00000128590	DNAJB9	2.83945	1.31481e-220	1.32067e-217	9.21272	8.67688	8.688	57.3553	59.1807	61.1385
ENSG00000141682	PMAIP1	2.83461	2.6078e-205	2.18283e-202	32.9309	26.8431	25.4196	179.921	190.815	196.828
ENSG00000230647	AC022816.1	2.79502	1.05454e-29	1.02838e-27	0.937255	0.626626	0.812694	7.96608	9.12232	10.5386
ENSG00000135407	AVIL	2.77534	1.31586e-42	2.0334e-40	0.758538	0.958812	0.549086	5.55566	5.15186	7.59533
ENSG00000170689	HOXB9	2.75898	1.26718e-23	9.19006e-22	0.0527947	0.0970676	0.12589	1.79182	1.75224	1.79683
ENSG00000165312	OTUD1	2.75331	2.51646e-102	9.02734e-100	2.78631	2.47605	2.18304	15.404	16.7054	16.8458
ENSG00000108771	DHX58	2.75287	3.6264e-99	1.27808e-96	2.69386	2.85312	2.31641	16.8151	17.0808	17.8895
ENSG00000221869	CEBPD	2.75007	9.59711e-69	2.60536e-66	1.59486	1.83987	1.64051	12.0953	12.8566	10.695
ENSG00000146278	PNRC1	2.68975	1.91012e-208	1.66837e-205	13.134	13.1458	13.1748	76.4554	81.826	78.7558
ENSG00000235513	AL035681.1	2.67312	7.10537e-40	1.00521e-37	0.599813	0.568113	0.705847	5.16787	4.84553	4.63959
ENSG00000251011	TMEM108-AS1	2.65337	8.71834e-21	5.30735e-19	0.0280853	0.0688496	0.114806	1.76251	1.32304	1.84178
ENSG00000256152	AC027290.1	2.65025	2.23659e-43	3.53786e-41	5.22596	3.98185	5.38873	39.0729	27.9754	39.6291
ENSG00000111335	OAS2	2.63247	2.51717e-57	5.68174e-55	0.907213	0.810828	0.939994	6.48724	5.6254	5.53828
ENSG00000115009	CCL20	2.63162	2.5548e-25	2.07787e-23	1.02631	0.314494	0.815757	8.10564	7.96633	7.45453
ENSG00000243649	CFB	2.6194	1.73285e-34	1.98921e-32	0.406941	0.733524	0.521875	4.38405	3.5111	4.76898
ENSG00000215895	AL354702.1	2.57725	3.78591e-30	3.76511e-28	0.903547	0.681537	0.61558	4.36175	5.35772	7.41383
ENSG00000119698	PPP4R4	2.55244	7.33612e-104	2.67955e-101	3.61386	3.3222	3.30694	20.7823	16.5006	20.4845
ENSG00000105327	BBC3	2.52741	6.37487e-67	1.64186e-64	3.84683	3.78453	4.58643	25.6061	21.2972	24.9159
ENSG00000173114	LRRN3	2.52611	3.52208e-142	1.96542e-139	6.86065	7.78935	8.08981	41.8773	39.5277	42.1835
ENSG00000153253	SCN3A	2.51277	1.24988e-44	2.02491e-42	0.323004	0.267012	0.312179	1.91448	1.68084	2.04525
ENSG00000116717	GADD45A	2.48673	7.02059e-236	8.81479e-233	111.394	111.713	113.113	598.235	613.62	525.142
ENSG00000130766	SESN2	2.4586	4.86146e-186	3.75623e-183	12.4768	11.3668	10.7366	59.1061	62.7894	53.8206
ENSG00000182782	HCAR2	2.45238	2.66194e-25	2.15628e-23	0.39851	0.529168	0.452503	3.65774	3.66214	3.19778
ENSG00000124749	COL21A1	2.43655	8.76172e-19	4.68123e-17	0.0473976	0.0774618	0.118403	0.99149	0.845757	1.19346
ENSG00000187608	ISG15	2.41946	2.38988e-59	5.64828e-57	8.7379	8.12095	7.1306	43.1648	49.4483	36.3465
ENSG00000261556	SMG1P7	2.41867	1.0569e-59	2.55809e-57	3.29495	3.63483	3.97162	19.6714	15.5218	23.5644
ENSG00000204388	HSPA1B	2.41502	3.05567e-153	1.86016e-150	11.3465	10.1989	9.68124	53.9404	54.2317	46.7125
ENSG00000151014	NOCT	2.39361	6.4147e-146	3.68185e-143	13.5529	12.5447	12.3986	63.6145	68.2127	56.8024
ENSG00000137393	RNF144B	2.39222	2.67724e-40	3.89733e-38	0.528057	0.448098	0.608828	3.19074	3.08771	2.8998
ENSG00000231574	LINC02015	2.37053	2.30307e-47	4.05846e-45	1.31364	1.12994	1.53873	6.96579	6.90875	7.76711
ENSG00000139572	GPR84	2.35577	4.89693e-21	3.03625e-19	0.409839	0.390716	0.806637	4.95731	3.55905	4.57392
ENSG00000105939	ZC3HAV1	2.34861	3.25261e-238	4.35611e-235	33.3429	30.0602	31.8329	149.947	140.139	153.358
ENSG00000165030	NFIL3	2.33238	2.51558e-124	1.17524e-121	13.6615	12.4187	14.4511	68.8984	57.4911	65.3569
ENSG00000134259	NGF	2.32107	2.29037e-28	2.12034e-26	1.95629	1.51865	1.68822	10.1054	12.4272	8.33613
ENSG00000128965	CHAC1	2.31198	9.49548e-42	1.40261e-39	3.57414	3.68552	2.97615	17.8014	21.0766	14.2223
ENSG00000087074	PPP1R15A	2.30596	2.72238e-132	1.47811e-129	92.7304	94.1268	95.6926	498.435	457.426	352.233
ENSG00000206957	Y_RNA	2.29584	6.02984e-15	2.34301e-13	1.36158	0.834457	0.927632	20.9257	26.2394	31.647
ENSG00000115963	RND3	2.28644	3.45814e-181	2.57299e-178	153.397	151.344	145.763	642.405	648.334	728.749
ENSG00000125735	TNFSF14	2.25787	4.25193e-21	2.66097e-19	4.07269	6.92072	5.20256	30.1699	32.0585	41.7985
ENSG00000178607	ERN1	2.24197	1.29642e-130	6.85363e-128	3.3892	2.74115	3.20077	13.8212	14.2174	13.1028
ENSG00000249328	AC036214.1	2.24146	1.42823e-15	5.81982e-14	0.160563	0.0787224	0.196903	1.56285	1.75342	1.59941
ENSG00000059728	MXD1	2.22447	6.46383e-109	2.54612e-106	7.59955	6.24983	7.0391	31.8547	26.4986	32.8888
ENSG00000179428	AC073072.1	2.2206	3.8961e-17	1.83299e-15	0.399875	0.306335	0.953513	6.33763	3.47847	3.90027
ENSG00000176971	FIBIN	2.21607	5.49713e-31	5.75166e-29	1.82762	1.46472	1.02964	8.19239	6.6227	6.88536
ENSG00000260941	LINC00622	2.21145	3.81722e-36	4.70455e-34	2.34306	2.55283	2.33534	10.1694	11.1027	13.7229
ENSG00000279484	KLHL30-AS1	2.20504	1.77009e-15	7.11186e-14	0.109628	0.161248	0.119502	1.31979	0.962442	1.34683
ENSG00000156804	FBXO32	2.17649	4.63779e-117	1.98231e-114	20.2562	17.5783	20.4915	84.2602	78.9812	82.7768
ENSG00000267898	AC026803.2	2.17419	1.31591e-16	5.87453e-15	0.666622	0.919231	0.851559	5.22929	5.17438	7.33209
ENSG00000153234	NR4A2	2.17328	4.65319e-38	6.06999e-36	1.17919	1.68626	1.48625	6.16676	6.14408	7.86345
ENSG00000126562	WNK4	2.16746	3.26011e-15	1.28922e-13	0.0854831	0.104779	0.163069	1.02912	0.787081	1.30566
ENSG00000130203	APOE	2.14615	3.05499e-20	1.76864e-18	0.961245	0.900992	1.3483	5.14163	6.35645	7.04059
ENSG00000179362	HMGN2P46	2.13585	6.14371e-33	6.70767e-31	9.32777	6.82583	7.96739	30.8465	36.3691	44.0312
ENSG00000273129	PACERR	2.13298	1.34376e-13	4.43992e-12	0.24786	0.202538	0.394018	3.49185	3.27285	3.6349
ENSG00000241106	HLA-DOB	2.12273	1.6762e-13	5.48424e-12	0.199352	0.0610877	0.271635	2.61699	2.02761	1.90305
ENSG00000244468	AC093001.1	2.09751	3.81736e-14	1.3597e-12	0.372015	0.759979	1.43622	8.73492	8.36412	5.45566
ENSG00000162461	SLC25A34	2.08381	1.0289e-15	4.23556e-14	0.251213	0.475873	0.202268	1.75492	1.51594	2.46448
ENSG00000229474	PATL2	2.07655	1.65133e-22	1.13608e-20	1.28937	1.03856	1.28001	5.1899	4.89071	7.52276
ENSG00000164400	CSF2	2.06596	8.67471e-20	4.88141e-18	1.82587	2.55772	1.71784	10.69	12.3806	8.01134
ENSG00000119938	PPP1R3C	2.06262	3.72102e-109	1.49503e-106	10.6896	9.03279	9.78391	37.1994	38.6401	38.3173
ENSG00000163739	CXCL1	2.05231	5.20665e-66	1.324e-63	10.0281	8.93243	9.25086	39.6465	37.6774	34.228
ENSG00000110944	IL23A	2.0447	1.93642e-16	8.47512e-15	0.653347	1.04107	0.979266	5.27159	5.38611	4.71841
ENSG00000112096	SOD2	2.04044	1.70726e-160	1.14324e-157	493.294	408.579	435.205	1608.86	1649.15	1758.6
ENSG00000244321	LINC01326	2.03755	2.98586e-25	2.40895e-23	4.15886	3.32453	4.68128	18.8739	14.3258	21.9145
ENSG00000229204	PTGES3P3	2.0306	3.9223e-12	1.09286e-10	0.424608	0.693935	0.192855	4.89426	5.45519	5.16954
ENSG00000138646	HERC5	2.02812	9.92842e-119	4.43227e-116	11.4115	10.4726	10.8711	40.5972	39.4093	43.0077
ENSG00000134363	FST	2.02117	1.31979e-115	5.52362e-113	14.8457	12.8506	12.126	50.3088	49.336	48.9115
ENSG00000100219	XBP1	1.99516	6.57518e-170	4.71746e-167	49.4816	43.1023	45.4012	174.475	163.315	163.84
ENSG00000169359	SLC33A1	1.98423	9.24929e-130	4.76433e-127	25.5331	20.6439	21.6138	81.2977	82.1617	82.1399
ENSG00000205300	AL356414.1	1.98235	7.37775e-29	6.89357e-27	5.58186	5.00919	5.36478	20.8083	19.8493	24.7397
ENSG00000180573	HIST1H2AC	1.96324	5.01137e-77	1.52535e-74	10.8794	8.94061	10.0231	39.3201	35.7819	34.1401
ENSG00000131471	AOC3	1.95937	2.30846e-14	8.50911e-13	0.186193	0.165979	0.311363	1.49581	0.996719	1.34888
ENSG00000240775	AC021205.1	1.95523	5.82682e-13	1.78166e-11	1.37335	2.1643	2.13863	11.5584	8.8221	15.9603
ENSG00000250746	AC105250.1	1.95397	1.24083e-16	5.56407e-15	0.860918	0.852315	0.586538	3.09577	3.04879	4.72769
ENSG00000205835	GMNC	1.95241	2.27462e-14	8.39978e-13	0.298853	0.170945	0.298623	1.25032	1.36517	1.6704
ENSG00000179046	TRIML2	1.94956	2.17471e-28	2.02258e-26	3.04439	3.40989	3.11118	12.2349	10.9584	14.7272
ENSG00000048052	HDAC9	1.94572	5.9236e-72	1.69999e-69	3.06667	2.61226	3.18667	9.73787	10.392	11.87
ENSG00000204389	HSPA1A	1.94161	1.08018e-32	1.17296e-30	2.21336	3.10679	2.4565	9.60146	10.6254	9.66075
ENSG00000138685	FGF2	1.93699	2.01758e-122	9.21163e-120	81.791	69.953	76.7159	251.117	257.28	291.909
ENSG00000147174	GCNA	1.93666	1.04679e-37	1.34801e-35	3.18583	3.33422	2.48771	10.2005	10.3113	12.9991
ENSG00000095739	BAMBI	1.93272	3.12525e-13	9.93405e-12	0.36328	0.311697	0.396001	2.23327	1.90581	2.23155
ENSG00000168386	FILIP1L	1.92613	1.32437e-118	5.78374e-116	10.4525	9.62378	9.65274	36.4569	32.9152	34.2642
ENSG00000128228	SDF2L1	1.89713	6.30715e-64	1.56425e-61	25.8257	30.4935	27.7106	105.701	106.963	82.5396
ENSG00000050730	TNIP3	1.89701	4.53881e-78	1.42469e-75	10.049	9.88858	11.3592	34.2598	38.55	36.0223
ENSG00000163216	SPRR2D	1.89179	1.00918e-17	4.94476e-16	3.30382	2.94514	4.70637	22.9516	13.6128	12.2167
ENSG00000260971	AL359743.1	1.8574	1.67532e-12	4.83555e-11	0.707049	0.55713	0.550523	3.16938	2.48725	3.89885
ENSG00000125998	FAM83C	1.85628	2.06922e-11	5.35677e-10	0.173394	0.132833	0.191965	0.999317	0.905001	1.24144
ENSG00000147614	ATP6V0D2	1.85178	2.53509e-16	1.09995e-14	0.642253	0.889905	0.532684	3.0041	2.78036	2.82794
ENSG00000273272	U62317.5	1.84721	9.11844e-11	2.1627e-09	1.1315	0.693455	1.28481	7.97031	6.86474	8.1403
ENSG00000208028	MIR616	1.84595	1.08296e-10	2.55347e-09	2.72315	5.8412	3.24671	35.7481	24.0528	25.4306
ENSG00000099958	DERL3	1.83941	4.87505e-12	1.34157e-10	0.877921	0.880436	0.761245	3.88421	4.6142	4.9026
ENSG00000187479	C11orf96	1.8381	6.47981e-14	2.24824e-12	1.30519	0.575929	1.2449	6.55265	4.6952	3.64037
ENSG00000266304	LIVAR	1.82335	8.64073e-11	2.05668e-09	0.891083	0.873777	1.94268	10.0429	8.2046	6.9531
ENSG00000255114	AP003392.3	1.82281	3.66214e-25	2.93103e-23	9.00892	15.0579	12.1359	56.9032	42.3075	33.0576
ENSG00000107201	DDX58	1.82152	4.69578e-72	1.36715e-69	7.4125	6.92975	7.13645	23.9748	20.9162	25.486
ENSG00000049249	TNFRSF9	1.81367	3.59876e-38	4.7252e-36	3.94608	4.27033	4.26275	15.5258	14.9961	12.1583
ENSG00000261270	AC012181.3	1.78472	1.82198e-09	3.60964e-08	0.340962	1.53239	0.542022	9.4614	23.1195	17.0764
ENSG00000151012	SLC7A11	1.77665	1.30846e-53	2.65511e-51	4.19088	3.42168	3.50522	10.1736	11.622	13.7394
ENSG00000226312	CFLAR-AS1	1.76364	1.80568e-19	1.00205e-17	3.00441	3.21247	2.87435	12.4441	8.41798	11.7801
ENSG00000128573	FOXP2	1.76059	4.77398e-25	3.77577e-23	0.593371	0.766272	0.786863	2.32055	2.48441	2.55076
ENSG00000235448	LURAP1L-AS1	1.76019	1.02771e-11	2.73814e-10	1.28451	1.04963	1.05015	4.49661	5.50093	5.68679
ENSG00000265817	FSBP	1.7581	3.70316e-11	9.29909e-10	0.883375	0.505294	0.722205	2.86612	3.21562	4.30198
ENSG00000168209	DDIT4	1.75795	2.03083e-108	7.84563e-106	52.0832	50.5456	48.0295	148.748	168.33	148.163
ENSG00000130783	CCDC62	1.7565	3.35259e-12	9.39332e-11	0.269772	0.377903	0.301946	1.08587	1.44413	1.63155
ENSG00000266401	AP002478.1	1.74656	1.97947e-24	1.50627e-22	3.70401	3.16082	4.66371	16.3332	12.4993	11.0534
ENSG00000145050	MANF	1.73301	2.44205e-128	1.22646e-125	135.624	124.043	116.055	399.604	376.172	359.486
ENSG00000180353	HCLS1	1.73069	5.78249e-16	2.42009e-14	1.23406	1.09244	0.934171	4.03903	3.48655	4.35368
ENSG00000115602	IL1RL1	1.72542	2.23533e-12	6.37862e-11	0.598641	0.529944	0.566458	2.42787	2.17202	2.48467
ENSG00000269926	AL683820.1	1.71058	2.04507e-22	1.39266e-20	5.72023	5.72764	6.20251	25.2801	18.0278	16.0509
ENSG00000181617	FDCSP	1.7037	1.39093e-20	8.24261e-19	6.18898	6.24727	6.0354	20.5154	19.3587	21.7588
ENSG00000185437	SH3BGR	1.68498	3.01665e-75	8.91197e-73	29.6066	26.8314	25.6888	88.5922	80.2698	74.0022
ENSG00000125538	IL1B	1.66936	4.33748e-147	2.56281e-144	367.684	330.546	340.208	1031.79	1045.24	917.109
ENSG00000282988	HIST1H3D	1.65856	4.16393e-11	1.03526e-09	1.58323	1.05851	1.07864	5.06921	4.08354	5.73488
ENSG00000104321	TRPA1	1.65801	5.42476e-11	1.33225e-09	0.209634	0.273013	0.258866	1.42632	0.953876	0.696073
ENSG00000122641	INHBA	1.65149	6.4492e-51	1.25785e-48	3.50447	3.48322	3.53544	9.33618	10.2939	11.0768
ENSG00000125347	IRF1	1.64355	4.88145e-67	1.27355e-64	12.2462	12.6723	11.1763	35.9853	37.5771	30.3543
ENSG00000105559	PLEKHA4	1.64253	2.04788e-48	3.7063e-46	4.72646	5.05897	5.18543	15.2043	14.5157	14.036
ENSG00000256292	LINC02376	1.64231	5.0595e-22	3.33247e-20	7.09154	6.60612	8.56771	28.5791	20.5502	21.5061
ENSG00000169087	HSPBAP1	1.62827	1.94303e-44	3.09789e-42	8.82049	9.6102	8.13168	25.9554	23.5338	26.9051
ENSG00000271614	ATP2B1-AS1	1.62432	2.54952e-16	1.10382e-14	0.806221	0.689444	0.740879	2.59338	2.46906	2.2412
ENSG00000145777	TSLP	1.61122	6.75345e-57	1.50744e-54	33.4814	34.4271	33.1388	106.129	91.2088	88.6288
ENSG00000149428	HYOU1	1.60014	2.28271e-96	7.77243e-94	67.1263	60.671	61.9554	177.634	192.877	153.95
ENSG00000049192	ADAMTS6	1.59445	7.39049e-48	1.31387e-45	5.04564	4.48953	4.99083	13.1994	11.9745	15.5204
ENSG00000232133	IMPDH1P10	1.59051	3.2451e-15	1.28582e-13	1.85669	1.95068	1.6866	5.20878	5.6322	6.45856
ENSG00000173991	TCAP	1.58812	2.64155e-12	7.49522e-11	0.930827	0.865538	0.765373	2.63092	3.36773	2.69107
ENSG00000116701	NCF2	1.58396	2.0991e-10	4.76641e-09	0.523446	0.6416	0.503464	1.93231	2.43947	1.81474
ENSG00000093134	VNN3	1.5804	9.96119e-08	1.54406e-06	0.238873	0.195195	0.0271237	1.17274	0.895108	1.38802
ENSG00000102057	KCND1	1.57901	9.33811e-23	6.51928e-21	1.19841	1.29943	1.69574	4.36837	4.03011	4.08124
ENSG00000267892	AC022144.1	1.57814	3.0294e-10	6.75445e-09	0.517381	1.26833	0.881221	3.03703	3.00043	3.79374
ENSG00000259354	AC025580.2	1.57705	1.2355e-21	7.95511e-20	13.0543	18.4097	15.0142	41.7076	40.7267	53.3664
ENSG00000266258	LINC01909	1.5709	5.5249e-09	1.03342e-07	1.94975	1.79239	1.99253	9.57222	6.2624	8.4971
ENSG00000116741	RGS2	1.57071	2.51124e-33	2.7872e-31	7.97364	7.97961	7.70161	21.2644	21.18	23.7528
ENSG00000243978	RTL9	1.5656	5.66673e-34	6.39544e-32	2.00896	1.80066	1.75364	5.22628	5.4847	4.82576
ENSG00000271344	AC018638.6	1.55733	1.04757e-12	3.10851e-11	2.25854	2.83425	2.015	5.44079	7.25419	9.82049
ENSG00000131480	AOC2	1.55677	7.769e-11	1.86021e-09	0.513221	0.597614	0.594412	1.64324	2.11546	2.15143
ENSG00000165617	DACT1	1.55518	1.20926e-15	4.95772e-14	1.29952	1.13775	1.13831	4.04194	3.3221	3.54441
ENSG00000197632	SERPINB2	1.55404	1.86997e-83	6.059e-81	47.7087	42.2266	39.7591	115.293	123.048	108.278
ENSG00000272588	AC139887.4	1.55369	1.82819e-11	4.76349e-10	4.07714	4.06769	4.45728	12.5078	8.73024	20.7002
ENSG00000100867	DHRS2	1.55293	1.16751e-13	3.89603e-12	1.52535	1.37764	1.47677	3.95853	4.85629	4.93151
ENSG00000229400	AL596330.1	1.54892	8.07349e-11	1.92852e-09	1.71421	1.50082	2.00208	6.48178	6.03025	5.75966
ENSG00000270882	HIST2H4A	1.54654	1.53158e-07	2.27742e-06	0.350921	0.716888	0.478161	2.69661	3.88232	3.39851
ENSG00000180509	KCNE1	1.53682	2.24355e-08	3.87205e-07	1.20038	0.945859	0.700981	3.51397	3.48831	4.83986
ENSG00000203446	AC004988.1	1.53311	9.93779e-11	2.35148e-09	1.2315	0.613225	1.17986	3.54873	2.76057	4.02519
ENSG00000108342	CSF3	1.52712	1.24867e-55	2.64048e-53	114.702	109.523	109.879	296.586	349.704	242.47
ENSG00000281491	DNAJB5-AS1	1.52645	1.89366e-07	2.7849e-06	1.18477	0.335123	0.682995	3.85178	1.75632	6.96003
ENSG00000230532	AC091133.1	1.51266	8.70632e-21	5.30735e-19	15.1759	12.6907	12.6583	39.599	31.2808	41.6779
ENSG00000261618	AC083837.1	1.51154	1.58674e-08	2.77424e-07	0.250206	0.250923	0.371921	1.0196	1.3881	1.07625
ENSG00000128342	LIF	1.50653	4.24367e-114	1.73982e-111	88.626	85.3183	87.6292	223.208	237.353	212.94
ENSG00000120370	GORAB	1.50477	8.26707e-42	1.2302e-39	15.7445	14.2276	14.5849	36.8309	36.2072	43.8763
ENSG00000126217	MCF2L	1.50463	1.05526e-67	2.78936e-65	19.0677	20.3248	20.073	50.9033	52.4426	50.9784
ENSG00000117461	PIK3R3	1.50239	1.4356e-39	1.98894e-37	3.22216	2.63795	2.94079	7.22564	8.17526	7.79203
ENSG00000213626	LBH	1.50039	7.06059e-17	3.26821e-15	1.99822	1.05375	1.8521	4.79101	4.95037	4.39755
ENSG00000279078	SND1-IT1	1.49978	3.12974e-12	8.80578e-11	1.01569	1.44684	1.49618	3.86732	3.02718	5.1955
ENSG00000135253	KCP	1.49383	2.04967e-13	6.64127e-12	0.846283	1.02084	0.622326	1.85804	2.34425	2.98842
ENSG00000236882	LINC01554	1.49307	2.99843e-07	4.23299e-06	0.594946	0.104177	0.810665	2.7213	2.91185	2.89265
ENSG00000235781	AL662800.1	1.48886	2.46e-07	3.52489e-06	0.561309	0.393148	0.600939	2.87554	2.31797	2.66254
ENSG00000262001	DLGAP1-AS2	1.48292	5.99579e-45	9.8729e-43	13.1697	12.9657	11.9701	29.8354	32.717	35.3734
ENSG00000136695	IL36RN	1.47485	4.91796e-56	1.07388e-53	11.6911	9.98095	10.365	27.7231	26.8647	26.9954
ENSG00000153714	LURAP1L	1.47476	1.7598e-37	2.22344e-35	11.6251	12.2953	9.53591	27.7854	30.0957	28.0464
ENSG00000148677	ANKRD1	1.46743	2.06014e-08	3.56163e-07	0.345577	0.508299	0.800495	2.30147	1.92393	1.922
ENSG00000138642	HERC6	1.46286	2.7838e-38	3.6792e-36	5.5101	4.62106	5.1	13.1621	11.8762	13.9175
ENSG00000235643	LINC01647	1.46136	9.09128e-07	1.17375e-05	0.106207	0.130181	0.144716	1.42824	1.42136	0.705303
ENSG00000130787	HIP1R	1.45937	4.2363e-39	5.71161e-37	4.18412	4.01769	3.62244	9.7695	10.8353	9.45427
ENSG00000261286	ATP2C2-AS1	1.44346	1.90718e-10	4.35874e-09	0.613732	0.919436	0.836263	2.1834	1.94691	2.96242
ENSG00000249111	AC108517.1	1.44189	4.5948e-12	1.26967e-10	11.3115	10.2702	17.2682	49.6315	27.1365	37.2113
ENSG00000163393	SLC22A15	1.43606	1.22239e-31	1.29929e-29	3.13787	2.72953	2.9949	7.50045	6.88931	8.01833
ENSG00000149380	P4HA3	1.42934	1.64319e-09	3.28458e-08	0.662421	0.775038	0.717981	2.5837	2.12763	1.97456
ENSG00000136643	RPS6KC1	1.42838	1.4477e-33	1.61571e-31	4.93649	3.9932	3.96467	9.52326	10.5836	11.9941
ENSG00000214198	TTC41P	1.42783	2.60367e-08	4.47052e-07	0.327633	0.253634	0.352444	1.1484	0.775397	1.23102
ENSG00000069431	ABCC9	1.42754	3.09566e-56	6.83392e-54	36.5025	29.6465	35.4877	81.0881	81.3606	87.5172
ENSG00000175003	SLC22A1	1.42347	1.04146e-06	1.3326e-05	0.175732	0.301559	0.215506	0.945275	0.903096	1.45876
ENSG00000146374	RSPO3	1.42292	3.80454e-41	5.57879e-39	12.8722	9.95025	12.8531	33.4575	28.321	27.0806
ENSG00000228358	LINC02263	1.417	1.81961e-10	4.17763e-09	7.09826	7.51407	6.59454	13.0166	22.108	25.5779
ENSG00000102445	RUBCNL	1.41417	5.75065e-07	7.67097e-06	0.232153	0.426832	0.177935	1.0778	1.21168	1.03582
ENSG00000247400	DNAJC3-AS1	1.41017	4.0486e-15	1.58543e-13	1.49933	1.78033	1.72375	4.29051	3.86258	5.05617
ENSG00000169122	FAM110B	1.40667	1.17135e-12	3.45033e-11	0.892381	0.850743	1.05382	2.51438	2.92993	2.28815
ENSG00000120738	EGR1	1.40385	1.38722e-51	2.75919e-49	185.285	218.832	177.88	519.778	472.257	424.654
ENSG00000137628	DDX60	1.40045	1.19767e-29	1.16232e-27	4.57018	3.23658	3.93625	9.43732	8.50534	10.9409
ENSG00000197099	AC068631.1	1.39726	1.74097e-06	2.12352e-05	0.89746	0.628593	0.873476	5.25441	2.60802	3.93778
ENSG00000100906	NFKBIA	1.39609	7.50787e-69	2.0661e-66	49.6993	45.2715	50.1172	122.078	120.743	105.56
ENSG00000165694	FRMD7	1.38805	1.19017e-09	2.42733e-08	0.619675	0.497636	0.800687	2.24407	1.80731	1.64961
ENSG00000150628	SPATA4	1.38761	2.30806e-10	5.22147e-09	1.93173	2.15251	1.99405	5.77271	4.82573	6.41414
ENSG00000174521	TTC9B	1.38685	2.00543e-06	2.41056e-05	0.810461	0.29802	0.496946	3.32154	1.82218	2.48924
ENSG00000116833	NR5A2	1.38455	2.1122e-07	3.08965e-06	0.328565	0.295336	0.283543	1.17825	0.867707	1.05461
ENSG00000139112	GABARAPL1	1.38252	5.60124e-51	1.10317e-48	16.7321	16.3217	15.888	38.1263	39.6346	38.7745
ENSG00000176907	C8orf4	1.38168	2.12174e-39	2.91943e-37	20.0232	22.1111	17.6716	47.7594	44.9597	50.3214
ENSG00000249592	AC139887.2	1.38153	7.4196e-20	4.18686e-18	12.1569	12.7336	13.026	31.5641	28.2793	34.7698
ENSG00000139269	INHBE	1.38099	5.08448e-07	6.85623e-06	0.392708	0.275058	0.28666	1.04183	1.29137	1.11767
ENSG00000162944	RFTN2	1.37846	2.06209e-17	9.86318e-16	1.19354	0.860561	1.24365	2.89236	2.56822	2.94315
ENSG00000259867	AC105411.1	1.37605	3.32376e-08	5.62994e-07	3.43667	3.41004	3.12184	12.5755	8.58529	9.64515
ENSG00000243742	RPLP0P2	1.37532	1.33993e-18	7.04657e-17	7.02062	5.99766	6.66735	18.2555	16.2478	15.07
ENSG00000172361	CFAP53	1.37488	1.90363e-11	4.95363e-10	1.25593	2.03747	1.76165	4.58897	4.5085	4.53817
ENSG00000251155	SEPT14P4	1.37252	1.95603e-06	2.3558e-05	2.57595	2.70635	3.25925	8.48339	13.0015	14.9682
ENSG00000261101	AC234775.3	1.37159	5.00879e-07	6.77131e-06	1.66299	1.01918	1.27461	3.59411	5.78648	4.57276
ENSG00000258183	LINC02392	1.37004	5.02977e-10	1.08299e-08	3.95214	3.5941	4.60342	11.2662	11.8749	11.112
ENSG00000280670	CCDC163	1.36958	1.50406e-18	7.88904e-17	4.56844	3.89779	4.33302	11.874	10.7892	9.44352
ENSG00000138942	RNF185	1.36942	5.53073e-48	9.92026e-46	13.8889	12.2005	11.623	28.7868	32.119	28.0929
ENSG00000164683	HEY1	1.3667	1.69378e-10	3.90211e-09	1.24806	1.20197	0.890786	2.81628	3.24509	2.93539
ENSG00000205085	FAM71F2	1.35976	7.691e-12	2.07667e-10	2.85293	4.79967	3.31569	8.23903	9.04354	11.191
ENSG00000198855	FICD	1.35788	2.87284e-33	3.17101e-31	5.53751	5.06564	5.67287	12.2807	14.2113	12.2691
ENSG00000104870	FCGRT	1.35783	1.57942e-09	3.16511e-08	9.00875	11.415	8.98627	24.3899	22.383	34.9613
ENSG00000226592	AC004911.1	1.3561	3.81267e-06	4.30538e-05	0.469509	0.191829	0.693058	2.70591	2.01069	2.07862
ENSG00000163141	BNIPL	1.35002	1.46348e-06	1.81257e-05	0.292686	0.251126	0.378869	1.04958	0.940078	1.45776
ENSG00000185950	IRS2	1.34151	6.84629e-47	1.18565e-44	4.96198	4.95382	4.75446	11.949	12.121	10.0161
ENSG00000013392	RWDD2A	1.33524	1.17027e-18	6.20303e-17	2.23836	1.87368	2.0333	4.8478	4.52015	5.42314
ENSG00000123700	KCNJ2	1.33371	1.80277e-16	7.90738e-15	1.46515	1.0063	1.26495	2.76615	3.00204	3.33413
ENSG00000253227	AC090192.2	1.33249	4.90619e-07	6.64601e-06	2.22803	1.5172	1.6866	6.18259	5.96351	5.34299
ENSG00000263745	AP005230.1	1.33188	7.84701e-08	1.23832e-06	2.26326	1.77544	1.85033	4.75373	5.71856	6.68831
ENSG00000255921	AC026310.2	1.33185	7.44273e-08	1.18102e-06	1.88063	1.8441	2.2422	6.74401	4.93298	6.08836
ENSG00000272273	AL662797.2	1.33153	2.87765e-11	7.32688e-10	7.9101	9.37771	7.15602	26.5723	22.2133	14.6394
ENSG00000103316	CRYM	1.33113	1.02386e-16	4.65346e-15	4.93932	5.82578	4.66673	12.0551	11.0254	14.0411
ENSG00000146094	DOK3	1.32995	1.23242e-18	6.49821e-17	3.48435	4.81839	3.93615	9.49712	9.27831	10.4817
ENSG00000179148	ALOXE3	1.329	9.69026e-18	4.7596e-16	2.02933	2.12084	2.00837	4.84239	5.26015	4.73449
ENSG00000240244	GAPDHP33	1.32787	8.157e-06	8.66099e-05	0.201815	0.0824563	0.366653	1.03388	1.51248	1.89864
ENSG00000164211	STARD4	1.32762	2.66307e-31	2.81571e-29	36.4142	32.3053	33.1206	70.134	71.6908	93.6591
ENSG00000136010	ALDH1L2	1.32096	8.26312e-31	8.60093e-29	3.13973	3.75972	3.35965	7.81052	7.35267	8.52494
ENSG00000107864	CPEB3	1.31997	3.16597e-13	1.00476e-11	0.970344	0.82739	0.833547	2.10727	2.07776	2.29972
ENSG00000157557	ETS2	1.31977	2.47863e-59	5.7899e-57	22.131	18.5953	19.4245	43.897	48.5528	43.8889
ENSG00000133107	TRPC4	1.31534	1.07628e-17	5.26067e-16	2.79844	2.33733	2.81765	5.96282	6.17779	6.84563
ENSG00000158406	HIST1H4H	1.31517	1.4581e-13	4.78623e-12	6.20097	3.47691	6.24713	13.2644	13.7723	12.6496
ENSG00000117226	GBP3	1.31068	1.03372e-14	3.94798e-13	1.67078	1.85678	1.74538	4.67907	3.81609	4.27172
ENSG00000261716	AC239868.2	1.3091	3.79055e-14	1.35255e-12	1.65459	1.29059	1.4142	3.27494	2.94706	4.28276
ENSG00000074935	TUBE1	1.3085	1.58978e-34	1.84607e-32	15.5654	13.5159	16.0267	31.9698	33.1928	37.7015
ENSG00000168003	SLC3A2	1.30796	1.13763e-48	2.07762e-46	82.3949	70.022	65.374	163.564	183.082	145.029
ENSG00000273219	AC091736.1	1.29957	8.99271e-06	9.45835e-05	0.223943	0.274493	0.305142	4.87578	2.15785	3.71792
ENSG00000245685	AF250324.1	1.29843	5.17548e-06	5.70012e-05	0.568677	0.896195	0.83022	2.39305	2.52235	3.50674
ENSG00000274210	U1	1.29411	1.63215e-07	2.42304e-06	9.96275	8.14105	10.747	36.1521	21.7773	25.4995
ENSG00000111266	DUSP16	1.29404	6.98811e-45	1.14133e-42	8.07186	6.808	6.75477	15.7727	16.9922	15.577
ENSG00000227908	FLJ31104	1.29398	9.00918e-08	1.40845e-06	0.684657	0.583792	0.912624	2.47808	1.91222	1.85327
ENSG00000108691	CCL2	1.2937	9.43427e-25	7.34593e-23	21.0325	19.1088	20.8654	49.5024	52.147	38.9002
ENSG00000162616	DNAJB4	1.29294	4.36569e-35	5.25164e-33	13.2052	11.2659	10.8457	23.8642	26.8597	28.3982
ENSG00000273142	AC073335.2	1.2903	4.21424e-12	1.16933e-10	1.70197	2.25595	2.04942	3.87795	4.32239	6.32479
ENSG00000153879	CEBPG	1.28854	1.11544e-55	2.38384e-53	21.2839	17.9814	19.4245	42.141	42.664	45.2567
ENSG00000279608	AL353795.3	1.2882	1.70553e-07	2.52486e-06	0.453779	0.336652	0.341699	1.03998	0.639251	1.45717
ENSG00000006459	KDM7A	1.2873	1.10881e-22	7.65463e-21	1.47166	1.24465	1.31846	3.05336	2.78882	3.35336
ENSG00000105655	ISYNA1	1.28585	9.48216e-09	1.70687e-07	0.876065	1.03917	0.904913	2.64213	2.05743	2.65085
ENSG00000099251	HSD17B7P2	1.28482	2.41025e-06	2.84653e-05	0.864281	0.73341	0.905891	2.89499	2.91834	2.37308
ENSG00000128422	KRT17	1.28336	1.55236e-05	0.000155927	0.179627	0.385304	0.0917842	0.977729	1.15389	1.08104
ENSG00000108786	HSD17B1	1.28314	6.97571e-09	1.28349e-07	0.465168	0.536629	0.475374	1.24408	1.06929	1.48777
ENSG00000233912	AC026202.2	1.28037	1.54586e-05	0.000155352	0.407657	0.874431	0.347168	1.95787	2.61871	2.96098
ENSG00000104856	RELB	1.27951	2.34792e-24	1.77321e-22	6.05609	5.22907	5.32514	13.9077	11.9456	11.8126
ENSG00000126759	CFP	1.2752	7.01133e-08	1.11875e-06	1.14498	1.46191	1.36512	3.17723	3.26895	4.15824
ENSG00000236754	AC007666.1	1.27517	7.87065e-06	8.38354e-05	1.75949	1.16127	1.29094	3.98684	3.76754	7.19045
ENSG00000273597	AL355377.1	1.27193	1.45501e-05	0.000146883	0.16484	0.303072	0.308836	1.16113	0.926534	1.23151
ENSG00000279901	AC092117.2	1.26793	2.71282e-06	3.16112e-05	0.410608	0.654279	0.671386	1.89316	2.06617	1.53381
ENSG00000211445	GPX3	1.26783	7.22589e-06	7.75433e-05	0.584367	0.306974	0.369688	1.71066	1.29597	1.38596
ENSG00000260103	AC012435.1	1.26589	1.23358e-05	0.000125986	2.86045	2.8049	1.36416	9.525	7.34998	9.26044
ENSG00000164185	ZNF474	1.26498	1.07295e-05	0.00011082	0.138795	0.467841	0.401879	0.933231	1.52313	1.26735
ENSG00000108509	CAMTA2	1.26096	5.07502e-39	6.79681e-37	34.5574	38.66	36.1772	73.3352	77.7813	88.677
ENSG00000111012	CYP27B1	1.26063	2.31819e-10	5.23516e-09	1.23731	1.74738	1.3011	3.54825	3.13897	3.63948
ENSG00000233785	AC131011.1	1.25979	1.21799e-05	0.00012452	0.712334	0.748392	1.03995	2.60659	3.59534	3.20997
ENSG00000272669	AL021707.6	1.25751	6.41399e-10	1.36062e-08	6.25213	8.34457	5.77404	16.3704	15.47	17.2997
ENSG00000184545	DUSP8	1.25682	1.10232e-09	2.25964e-08	0.806657	0.559663	0.622154	1.53992	1.77615	1.56663
ENSG00000136689	IL1RN	1.25645	7.37443e-14	2.53673e-12	3.66055	4.11678	2.90528	9.18302	8.32306	7.11104
ENSG00000124635	HIST1H2BJ	1.25339	3.21553e-16	1.37148e-14	26.4937	27.5412	25.5898	53.9034	77.0164	50.5271
ENSG00000227603	AL583839.1	1.25155	1.83163e-05	0.000179929	0.49404	0.968891	0.673173	2.78402	2.22153	3.36286
ENSG00000233393	AP000688.2	1.24994	5.53933e-09	1.03461e-07	1.10839	1.00106	1.0731	2.68968	2.65442	2.59076
ENSG00000159885	ZNF222	1.24903	7.7268e-14	2.64887e-12	3.67301	4.18799	3.89908	7.93137	9.00803	9.96235
ENSG00000179532	DNHD1	1.24887	5.73233e-18	2.86459e-16	3.74785	3.57587	3.39484	7.33632	7.18158	9.38633
ENSG00000240038	AMY2B	1.24738	2.66069e-08	4.56453e-07	1.03578	1.07722	1.34718	3.57766	2.25148	3.07444
ENSG00000279522	AC008536.3	1.24575	1.11475e-07	1.70428e-06	1.27807	1.14881	1.01587	3.27373	2.91914	2.75843
ENSG00000146457	WTAP	1.24357	1.30883e-58	3.0222e-56	26.332	23.5835	23.0255	51.9366	51.3888	52.9029
ENSG00000222937	SNORD63B	1.24317	1.94573e-08	3.37334e-07	38.8049	29.206	29.2204	84.5747	53.9366	102.853
ENSG00000131737	KRT34	1.24251	4.67715e-14	1.64841e-12	3.82553	3.39716	3.11161	7.19921	8.6094	7.64732
ENSG00000178381	ZFAND2A	1.23851	7.59632e-30	7.48052e-28	23.5688	24.0089	21.265	50.4787	49.444	49.1096
ENSG00000270210	AC104695.2	1.23698	2.25571e-06	2.67502e-05	1.67118	1.50935	1.55804	4.16802	3.67262	5.62204
ENSG00000203837	PNLIPRP3	1.23054	7.84637e-18	3.90163e-16	5.63932	4.77444	5.26794	10.9081	10.0835	13.5852
ENSG00000232810	TNF	1.22989	2.98798e-05	0.000277511	0.040717	0.44917	0.360622	1.30368	1.13342	1.14918
ENSG00000203288	TDRKH-AS1	1.21391	9.07038e-07	1.1718e-05	1.71916	1.5172	1.45235	3.52284	4.78553	3.99583
ENSG00000139597	N4BP2L1	1.21342	4.34384e-05	0.000387665	0.531272	0.0930276	0.62049	1.55524	1.54388	2.70907
ENSG00000009413	REV3L	1.21322	1.91774e-38	2.55135e-36	8.58243	7.72747	8.55988	16.3773	16.6557	19.4872
ENSG00000105136	ZNF419	1.21235	8.88392e-20	4.97635e-18	5.58023	4.60788	4.90228	11.0587	9.96777	11.6048
ENSG00000168685	IL7R	1.21069	1.76545e-46	2.98034e-44	13.6806	11.7634	13.7799	28.9439	26.5633	27.2038
ENSG00000184956	MUC6	1.20817	4.36053e-05	0.000388918	0.312766	2.1724	0.710285	2.13637	3.90667	6.75034
ENSG00000252503	RNU6-531P	1.20228	5.30357e-05	0.000461626	3.96575	3.24061	0.450307	10.1581	14.1529	16.4599
ENSG00000155961	RAB39B	1.20053	1.76321e-23	1.26504e-21	5.3056	4.52603	4.68715	10.0308	9.59208	11.1637
ENSG00000163659	TIPARP	1.20027	1.54659e-45	2.58913e-43	22.2505	18.8124	18.6973	39.8233	41.2845	43.2624
ENSG00000167797	CDK2AP2	1.20005	2.50413e-22	1.69379e-20	24.6748	22.4708	19.6126	49.4967	55.9121	37.2225
ENSG00000237927	AL078604.2	1.20004	1.21294e-05	0.00012413	0.408473	0.542397	0.417434	1.52583	1.09331	1.44107
ENSG00000280388	AC006330.1	1.19954	6.46581e-07	8.56806e-06	0.754145	0.924374	1.00423	2.06342	2.20203	2.58944
ENSG00000206073	SERPINB4	1.19945	1.71878e-05	0.000170595	0.469239	0.671017	0.34633	1.95315	1.33969	1.26593
ENSG00000105499	PLA2G4C	1.19877	3.40345e-08	5.74554e-07	1.6613	1.18784	1.46195	4.29968	2.70502	3.4189
ENSG00000262580	AC087741.1	1.19595	2.03648e-07	2.9862e-06	3.16447	2.09663	2.97169	6.134	6.31812	7.8805
ENSG00000166592	RRAD	1.19454	3.57883e-47	6.25175e-45	42.9628	40.3357	37.129	81.8386	86.2625	81.5889
ENSG00000141505	ASGR1	1.19088	3.64153e-07	5.04168e-06	1.54828	2.79083	2.10966	3.79089	4.63164	7.33339
ENSG00000251201	TMED7-TICAM2	1.18848	9.99525e-08	1.54815e-06	0.702849	0.789707	0.571955	1.50026	1.79762	1.60445
ENSG00000166598	HSP90B1	1.18729	6.23364e-68	1.6697e-65	1359.56	1269.34	1353.97	2908.2	2559.76	2727.44
ENSG00000183486	MX2	1.18581	2.5186e-14	9.24976e-13	2.33824	2.45267	2.34359	5.18305	4.76608	5.46834
ENSG00000244380	AC134772.1	1.18216	5.00485e-05	0.000438284	0.616795	1.22853	0.420218	1.48115	3.13671	3.13602
ENSG00000270127	AC027020.2	1.18148	2.67736e-05	0.000251805	0.399122	0.419325	0.213651	1.35094	0.885148	0.922942
ENSG00000143322	ABL2	1.18136	2.6937e-58	6.14929e-56	47.8021	43.0796	46.7687	90.9038	95.0787	96.2582
ENSG00000136697	IL1F10	1.18109	7.17695e-05	0.000603483	0.337692	0.24835	0.13804	1.03798	1.08463	1.68192
ENSG00000137331	IER3	1.17473	3.32941e-27	2.90802e-25	435.441	474.606	448.057	1033.16	1090.38	713.322
ENSG00000189423	USP32P3	1.17415	2.47934e-06	2.91442e-05	1.63063	1.92732	1.07126	3.28176	3.49161	4.73757
ENSG00000070669	ASNS	1.17238	7.59883e-50	1.46782e-47	48.937	45.1559	42.4248	96.2131	88.8188	93.3696
ENSG00000104881	PPP1R13L	1.17229	2.44163e-12	6.94758e-11	2.57691	2.45667	2.40086	4.73892	4.7161	6.54528
ENSG00000101306	MYLK2	1.17226	1.51552e-07	2.25855e-06	0.736252	0.87236	1.05337	1.98017	2.04946	2.3428
ENSG00000173451	THAP2	1.17018	2.54999e-14	9.31396e-13	1.54833	1.44526	1.34698	2.65415	3.22612	3.32193
ENSG00000198590	C3orf35	1.16497	1.90509e-05	0.000186417	0.587836	0.495361	0.600733	1.08223	1.6914	1.98236
ENSG00000128272	ATF4	1.16422	4.75895e-45	7.90104e-43	177.099	154.894	159.266	355.246	363.786	282.142
ENSG00000237596	AL138828.1	1.16002	2.28751e-07	3.30365e-06	1.52156	2.02486	1.6586	5.01094	3.02534	4.22219
ENSG00000278000	AC139100.2	1.15976	6.91619e-05	0.000584516	1.02994	0.631208	0.771857	2.37432	2.53617	3.50531
ENSG00000223496	EXOSC6	1.15853	5.56675e-56	1.20248e-53	20.5478	17.8164	18.1673	38.755	39.0185	36.3185
ENSG00000284052	AC006460.2	1.15839	5.08526e-07	6.85623e-06	0.373585	0.457912	0.469885	1.08574	1.04608	1.00191
ENSG00000131652	THOC6	1.15361	1.55411e-16	6.86163e-15	9.19983	9.67401	9.17076	18.4799	17.211	22.5085
ENSG00000213199	ASIC3	1.1507	1.96306e-08	3.39966e-07	2.55246	3.32414	2.20088	5.56752	4.7396	7.54823
ENSG00000155660	PDIA4	1.14994	6.77072e-42	1.01505e-39	266.314	232.454	251.307	577.301	513.31	424.888
ENSG00000203761	MSTO2P	1.14944	1.936e-13	6.28308e-12	5.38204	5.3169	4.21402	10.8538	9.07329	11.2358
ENSG00000225128	LINC00972	1.14778	0.00011107	0.000880542	0.563799	1.03659	0.576169	3.61037	2.8672	2.57407
ENSG00000166750	SLFN5	1.14663	1.12089e-49	2.12429e-47	39.7244	35.5744	39.6912	76.4831	72.1851	81.6403
ENSG00000258791	LINC00520	1.14444	3.82228e-07	5.27375e-06	4.91975	3.58556	4.52945	10.3879	10.6769	9.6027
ENSG00000105835	NAMPT	1.14437	1.35494e-51	2.72193e-49	277.513	233.195	245.911	483.486	491.794	534.439
ENSG00000145632	PLK2	1.1441	3.10045e-42	4.75458e-40	20.3358	19.0911	18.4519	39.5701	36.988	39.363
ENSG00000248138	AC097515.1	1.13559	8.30999e-05	0.000686146	0.787949	1.93161	2.25466	6.05489	3.54313	6.67161
ENSG00000135248	FAM71F1	1.13476	6.4896e-05	0.000553117	0.278522	0.731552	0.406618	1.57972	1.10758	1.55236
ENSG00000154736	ADAMTS5	1.13417	7.69034e-35	9.08772e-33	8.63023	6.66791	7.47396	14.339	15.0801	15.9644
ENSG00000259408	AC010809.2	1.13146	7.77645e-05	0.000645808	0.637574	0.607825	0.820486	1.99603	1.89613	2.58746
ENSG00000121690	DEPDC7	1.13135	2.74723e-11	7.0126e-10	3.1193	3.24989	3.2143	6.69159	6.38704	7.1207
ENSG00000197976	AKAP17A	1.12799	8.97104e-30	8.79118e-28	10.1937	11.0078	9.97516	21.2593	22.1692	18.9023
ENSG00000261159	AC112484.4	1.12503	4.57168e-05	0.000405806	0.924526	1.13321	1.20249	2.90635	3.05947	3.20935
ENSG00000142552	RCN3	1.12389	1.2003e-13	3.99221e-12	5.51394	7.47948	6.38624	13.3234	11.492	15.013
ENSG00000234617	SNRK-AS1	1.1203	4.89449e-05	0.00043012	1.27591	1.4522	1.05554	4.08523	2.63448	3.70697
ENSG00000174844	DNAH12	1.11785	0.000150589	0.00115289	0.308847	0.540802	0.150297	1.24316	0.897511	1.3185
ENSG00000267938	EIF1P6	1.1112	0.000185616	0.00138722	1.0315	1.5172	0.702752	3.17056	4.85916	4.79499
ENSG00000152518	ZFP36L2	1.11031	4.10383e-42	6.24559e-40	20.1435	18.2523	18.6832	40.456	37.8643	33.6566
ENSG00000091640	SPAG7	1.10771	2.60643e-09	5.06879e-08	223.863	246.05	209.004	420.605	427.892	584.966
ENSG00000183891	TTC32	1.10667	1.14332e-13	3.82165e-12	14.1311	12.9397	12.9687	23.4211	25.4527	31.8098
ENSG00000109771	LRP2BP	1.1054	5.76173e-08	9.31194e-07	0.661087	0.777898	0.729639	1.40548	1.38725	1.86582
ENSG00000109320	NFKB1	1.10453	1.35626e-44	2.17968e-42	20.8545	18.4933	20.7981	41.3301	37.727	38.2826
ENSG00000138696	BMPR1B	1.10091	3.94365e-09	7.50226e-08	2.57132	2.70148	2.44699	4.91361	5.68067	5.55638
ENSG00000148386	LCN9	1.09617	0.000131037	0.00101952	1.04335	1.119	1.59937	3.84172	3.90967	3.78915
ENSG00000130066	SAT1	1.09546	1.19409e-49	2.24188e-47	161.55	138.209	141.904	288.823	273.448	289.393
ENSG00000251136	AF117829.1	1.09438	1.76312e-13	5.7499e-12	11.9249	11.6715	11.0952	22.9089	21.2469	25.2644
ENSG00000271204	AC016831.5	1.09184	1.56608e-07	2.32699e-06	1.87498	2.29821	2.55482	5.15196	3.39435	5.99932
ENSG00000270194	AC097359.2	1.09103	4.40374e-08	7.28121e-07	1.42543	1.46764	1.55382	3.21305	2.8691	3.38412
ENSG00000106823	ECM2	1.09073	5.18187e-07	6.97711e-06	0.755731	0.797662	0.943936	1.98954	1.6407	1.89943
ENSG00000259398	AC090970.1	1.0866	0.000261769	0.00188415	0.538882	1.76139	0.489516	3.91092	2.50009	5.06972
ENSG00000133134	BEX2	1.08591	8.06447e-15	3.10954e-13	12.6888	11.0826	11.0777	21.1164	23.3467	24.3458
ENSG00000163661	PTX3	1.08474	9.2832e-47	1.59393e-44	56.4804	49.068	51.1946	102.18	96.7818	101.355
ENSG00000273320	AC007032.1	1.08437	0.000223563	0.00163315	0.965656	0.295907	0.548246	2.06124	1.80926	2.20439
ENSG00000179406	LINC00174	1.08412	5.70433e-11	1.3924e-09	4.84771	7.10451	5.63615	11.4724	11.7342	12.291
ENSG00000121073	SLC35B1	1.08396	2.03898e-29	1.95052e-27	28.7698	29.9154	25.3449	53.6119	59.2284	49.4522
ENSG00000224032	EPB41L4A-AS1	1.08069	3.50234e-28	3.18364e-26	11.5224	12.7729	11.5876	24.3992	23.6159	21.3398
ENSG00000090520	DNAJB11	1.08025	2.07645e-35	2.51288e-33	115.794	117.6	126.728	266.283	220.219	207.915
ENSG00000172748	ZNF596	1.08005	3.69472e-15	1.45173e-13	4.33919	4.14675	4.44275	8.2261	7.7953	9.44248
ENSG00000160570	DEDD2	1.07905	1.89336e-19	1.04781e-17	18.8401	19.8343	19.1354	35.3795	44.3016	33.2454
ENSG00000164879	CA3	1.07834	3.73835e-05	0.000339971	0.545878	0.95585	0.796935	1.64793	2.08727	1.90964
ENSG00000140105	WARS	1.07627	2.08704e-59	4.99124e-57	72.6527	66.0307	65.1841	130.913	129.759	126.671
ENSG00000254812	AC067930.3	1.07625	0.000145081	0.00111377	0.779156	1.6713	1.06167	2.86893	3.9624	2.99136
ENSG00000163568	AIM2	1.07573	4.16236e-30	4.1191e-28	33.0783	26.1898	26.8301	56.1614	52.9785	55.659
ENSG00000172216	CEBPB	1.07489	4.44884e-28	4.0258e-26	69.9592	57.8785	55.7291	118.365	135.075	99.3809
ENSG00000260911	AC135050.3	1.07087	0.000148401	0.00113744	1.52301	1.8668	2.38653	4.48631	4.40259	7.20628
ENSG00000238160	AC116366.2	1.07013	2.18238e-05	0.000210475	2.40278	1.30895	2.54644	5.81269	4.57332	4.72784
ENSG00000171522	PTGER4	1.06888	4.4844e-08	7.39631e-07	1.31023	1.21533	0.832336	2.53975	2.27477	2.08707
ENSG00000157429	ZNF19	1.06782	1.00278e-06	1.28722e-05	0.677822	0.986602	0.938022	1.89898	1.79157	1.93415
ENSG00000054598	FOXC1	1.06253	3.36806e-17	1.58829e-15	3.98933	3.27405	3.21422	7.17516	6.64807	6.40714
ENSG00000132256	TRIM5	1.0592	4.06689e-39	5.52025e-37	18.5963	17.1482	18.2711	35.6425	33.713	32.7854
ENSG00000254835	RNF185-AS1	1.05728	9.16653e-05	0.000744026	4.44833	2.37062	3.03062	10.8988	6.62612	7.54569
ENSG00000130513	GDF15	1.05459	1.90022e-09	3.76093e-08	5.11443	4.80614	5.26536	12.0087	10.9514	7.87778
ENSG00000114315	HES1	1.05129	1.13343e-06	1.43928e-05	2.11935	2.43869	1.85644	3.26826	5.09378	4.99062
ENSG00000176046	NUPR1	1.05118	2.63675e-19	1.45521e-17	4.01923	4.57674	3.98064	8.21382	8.85858	6.96108
ENSG00000225828	FAM229A	1.0509	2.12817e-05	0.000206137	14.0853	22.6598	15.4605	31.3184	39.3759	48.1492
ENSG00000117525	F3	1.05043	4.97771e-40	7.14266e-38	58.7668	48.07	53.4985	101.372	95.7985	102.966
ENSG00000261824	LINC00662	1.04807	1.20443e-20	7.17974e-19	14.4792	16.0786	13.0095	26.8376	26.0261	29.414
ENSG00000259959	AC107068.1	1.0464	5.98078e-11	1.45282e-09	2.34086	2.03816	2.12275	3.47356	4.16549	4.99861
ENSG00000101222	SPEF1	1.04474	0.000171034	0.00129266	0.476075	0.689634	0.589722	1.49659	1.29742	1.7604
ENSG00000233799	AC139887.1	1.0435	0.000415113	0.00283646	2.39714	0.587646	1.95979	5.83316	6.92943	4.37772
ENSG00000102466	FGF14	1.0432	4.63591e-19	2.51705e-17	24.9653	21.793	21.9042	42.4743	42.7067	44.5829
ENSG00000114423	CBLB	1.04172	2.68542e-30	2.71093e-28	6.14229	6.33156	6.64064	12.1481	11.8371	11.8608
ENSG00000237133	AC020594.1	1.0405	0.000468234	0.00314162	0.607846	1.24175	1.3804	4.15192	3.03697	5.04575
ENSG00000214293	APTR	1.03992	7.78263e-11	1.86125e-09	16.8576	13.6692	13.3402	24.7455	31.3763	28.8483
ENSG00000172432	GTPBP2	1.03896	1.79476e-34	2.04858e-32	40.204	38.3091	40.9352	72.385	70.0926	79.8835
ENSG00000197536	C5orf56	1.03809	9.20954e-09	1.66078e-07	1.21493	1.08621	1.51911	3.1852	2.21891	2.33738
ENSG00000261644	AC007728.2	1.03766	3.56056e-08	5.98131e-07	3.73603	4.43396	3.8382	8.20258	7.04747	8.71315
ENSG00000116711	PLA2G4A	1.03756	4.97298e-18	2.49133e-16	5.74273	4.99448	5.30864	10.4372	9.6945	10.2264
ENSG00000145365	TIFA	1.03547	4.74807e-28	4.27731e-26	8.02854	7.25004	7.73585	14.1855	14.5775	14.1859
ENSG00000213411	RBM22P2	1.03522	0.000452536	0.00305874	0.187855	0.598673	0.230372	1.0586	0.643597	1.49702
ENSG00000162624	LHX8	1.03452	1.72362e-09	3.42491e-08	2.59293	2.366	2.31614	4.28019	5.27454	4.68745
ENSG00000143457	GOLPH3L	1.03417	2.78288e-39	3.80308e-37	26.5584	23.551	25.9483	49.6816	45.4511	46.0178
ENSG00000240291	AL450384.2	1.03201	1.18615e-05	0.000121574	3.06122	1.38668	2.85634	5.02858	4.70241	6.24233
ENSG00000261488	AC128688.2	1.0304	4.66458e-05	0.000412442	0.773622	0.948247	1.07808	1.71138	1.80712	2.83146
ENSG00000179476	C14orf28	1.02819	2.42354e-08	4.17193e-07	1.59084	1.5198	1.51418	3.41571	2.98062	2.81591
ENSG00000197588	KLKP1	1.02762	7.17782e-05	0.000603483	2.54025	5.39699	4.26895	11.4953	7.25247	9.6999
ENSG00000272341	AL137003.2	1.02454	3.5619e-07	4.94621e-06	1.28805	1.34855	1.38944	2.81814	2.72933	2.62849
ENSG00000162892	IL24	1.02372	0.00036557	0.00253764	0.563255	0.230132	0.383742	0.961836	1.16588	1.15331
ENSG00000262429	AC004771.4	1.02144	1.29469e-10	3.02782e-09	22.5006	19.8007	22.7977	51.9078	32.2743	41.7857
ENSG00000132003	ZSWIM4	1.02065	3.14612e-16	1.34473e-14	3.14742	3.02843	3.3773	6.18758	5.88019	5.91774
ENSG00000280852	AC025048.6	1.02031	0.000606176	0.00391936	0.778933	0.763805	0.955227	3.19233	1.83469	4.26753
ENSG00000104899	AMH	1.01929	3.6052e-09	6.87796e-08	4.42362	5.60594	3.52459	7.63396	8.70956	9.61583
ENSG00000126709	IFI6	1.01898	5.73113e-12	1.55795e-10	13.5995	12.2773	14.203	26.908	29.8176	20.2796
ENSG00000115594	IL1R1	1.01752	1.06169e-37	1.35849e-35	45.0662	37.3833	40.6781	76.0436	74.6641	74.6662
ENSG00000272993	AC239868.4	1.01709	2.79828e-05	0.000261464	2.84508	3.23819	3.04596	6.24648	5.22178	8.266
ENSG00000235823	OLMALINC	1.01673	5.63897e-12	1.53706e-10	3.55217	3.60103	4.05771	7.21741	6.51954	7.60446
ENSG00000134152	KATNBL1	1.01536	2.70326e-30	2.71529e-28	24.4913	21.3459	21.5752	39.6583	40.0303	43.5977
ENSG00000104312	RIPK2	1.01504	4.81704e-37	6.04809e-35	40.3234	38.3014	36.4131	69.7727	76.0034	64.6609
ENSG00000154781	CCDC174	1.01377	7.01351e-25	5.50369e-23	12.7052	14.0357	12.3748	25.6425	22.9778	23.3492
ENSG00000152439	ZNF773	1.0137	8.10507e-08	1.27604e-06	2.16418	2.65268	1.89571	3.80122	4.76648	4.49122
ENSG00000120519	SLC10A7	1.01289	8.05667e-17	3.71217e-15	6.79321	5.87055	6.20974	10.6719	11.6944	12.5966
ENSG00000134245	WNT2B	1.01272	1.2202e-09	2.48354e-08	1.55333	1.96961	1.76379	3.15559	3.59371	3.39401
ENSG00000069493	CLEC2D	1.01271	8.36117e-10	1.737e-08	17.1304	19.0061	13.8843	31.207	28.9336	34.692
ENSG00000170454	KRT75	1.01069	2.74805e-16	1.18467e-14	7.70481	7.06495	6.91216	13.4458	15.2387	11.6931
ENSG00000272379	AL008729.2	1.00924	7.70769e-05	0.000641159	3.89434	3.71263	2.75145	7.94319	5.86805	9.09946
ENSG00000271198	VDAC3P1	1.0092	0.000676296	0.00432128	0.160374	0.68801	0.218523	0.821582	1.80287	1.79722
ENSG00000211448	DIO2	1.0086	4.13568e-23	2.93575e-21	4.38394	4.05393	4.65782	8.34378	8.12764	7.69284
ENSG00000144445	KANSL1L	1.00768	2.87397e-18	1.47284e-16	6.81171	6.67942	6.81083	12.5822	11.0933	13.7458
ENSG00000276980	AC008760.2	1.00604	1.22963e-09	2.5002e-08	4.61891	6.83074	5.50696	11.1238	11.0729	10.2106
ENSG00000181381	DDX60L	1.00411	6.7352e-22	4.40728e-20	11.2982	10.7818	11.5371	20.9122	18.9761	21.7086
ENSG00000071537	SEL1L	1.00336	5.73623e-36	7.02653e-34	33.5054	27.0481	30.7372	54.6815	52.5538	57.9782
ENSG00000162298	SYVN1	1.00306	5.64749e-27	4.89019e-25	15.7191	15.3918	14.9411	27.3691	31.066	25.5572
ENSG00000273017	AP000240.1	1.00275	4.17856e-06	4.6765e-05	6.64183	6.10579	5.45061	11.4063	12.6058	12.7811
ENSG00000164406	LEAP2	1.00223	2.30246e-05	0.000220573	0.864884	0.908665	1.26266	1.89888	2.08344	2.5128
ENSG00000264247	LINC00909	1.00101	1.78851e-20	1.05365e-18	6.29448	5.56948	5.92334	11.4121	10.7404	10.4828
ENSG00000141696	P3H4	-1.00062	3.93745e-18	1.98742e-16	19.2448	18.7616	16.3132	7.39757	8.7982	7.32286
ENSG00000060656	PTPRU	-1.00111	4.06853e-12	1.13047e-10	6.97811	5.20713	5.87215	2.4356	3.11976	2.15152
ENSG00000075275	CELSR1	-1.00473	3.28488e-12	9.21648e-11	3.51367	2.77075	3.53765	1.54353	1.66266	1.01039
ENSG00000163823	CCR1	-1.00932	1.24026e-12	3.64264e-11	9.35491	7.21627	9.09276	4.0576	3.65906	3.25117
ENSG00000170439	METTL7B	-1.01257	3.91087e-17	1.83564e-15	35.8047	30.8483	30.0679	14.4351	16.041	11.1973
ENSG00000188064	WNT7B	-1.01666	1.41495e-25	1.16975e-23	67.4701	65.0301	65.3726	30.3329	32.7481	22.9514
ENSG00000021762	OSBPL5	-1.01907	7.98684e-13	2.40191e-11	5.40475	5.43789	5.20549	2.45766	2.14873	2.16288
ENSG00000164251	F2RL1	-1.02133	8.52634e-13	2.55269e-11	10.1697	7.59379	10.2734	4.64097	3.7545	3.49321
ENSG00000139291	TMEM19	-1.02342	2.73682e-18	1.40974e-16	10.1214	7.31073	7.96286	3.6265	3.54761	3.61079
ENSG00000108175	ZMIZ1	-1.02648	5.55963e-40	7.92109e-38	187.854	171.997	189.233	84.7618	83.8704	69.8535
ENSG00000240764	PCDHGC5	-1.03133	4.29413e-08	7.12933e-07	2.5331	1.84188	2.11579	0.953101	0.904005	0.74843
ENSG00000135441	BLOC1S1	-1.03173	1.5311e-09	3.07891e-08	25.8147	25.4605	26.013	13.5322	10.0268	8.37221
ENSG00000261934	PCDHGA9	-1.04294	8.88926e-06	9.36917e-05	1.08015	1.197	1.37098	0.568509	0.459407	0.331631
ENSG00000115738	ID2	-1.04565	2.28056e-20	1.33181e-18	35.2766	27.624	29.6833	13.7038	14.6061	10.7696
ENSG00000176692	FOXC2	-1.0491	5.63471e-20	3.21579e-18	24.7084	25.8052	25.5408	12.6368	10.8581	8.69247
ENSG00000049239	H6PD	-1.05016	5.99395e-29	5.62675e-27	14.2846	12.8715	13.5375	6.15226	6.3311	4.81601
ENSG00000177628	GBA	-1.05189	1.13358e-21	7.32236e-20	69.34	68.162	74.152	34.509	32.2546	22.7002
ENSG00000173546	CSPG4	-1.05238	1.73321e-15	6.99165e-14	9.36494	9.14073	8.93462	4.12785	4.66549	2.65499
ENSG00000100234	TIMP3	-1.05251	6.59837e-27	5.68904e-25	63.9775	56.0781	64.4783	29.8473	27.4556	20.8941
ENSG00000169851	PCDH7	-1.0526	1.33167e-17	6.4618e-16	6.09422	5.24062	6.10837	2.43823	2.76701	2.0924
ENSG00000132561	MATN2	-1.06154	2.53919e-14	9.29138e-13	10.7249	8.85843	10.3382	4.21623	4.73616	3.37324
ENSG00000181104	F2R	-1.06245	4.94274e-22	3.26627e-20	13.6906	11.6243	12.7644	5.27389	4.92405	5.59353
ENSG00000176678	FOXL1	-1.08609	5.55315e-42	8.38777e-40	307.278	256.702	268.777	114.234	117.855	112.738
ENSG00000242574	HLA-DMB	-1.09309	8.12522e-11	1.93857e-09	11.1588	10.0783	11.9038	5.07723	3.45835	4.42836
ENSG00000223764	AL645608.1	-1.09829	5.34615e-05	0.000464327	3.63742	2.28949	2.14327	0.881347	0.42101	1.06088
ENSG00000119771	KLHL29	-1.09938	5.99529e-26	5.06048e-24	18.9706	18.5252	18.4243	7.61049	8.35468	6.83138
ENSG00000101638	ST8SIA5	-1.10027	1.06096e-16	4.78957e-15	10.2784	9.91861	9.51944	3.57259	4.19728	4.02617
ENSG00000177706	FAM20C	-1.10611	2.00917e-32	2.17002e-30	82.0621	73.3689	75.6556	32.7958	35.6326	25.8955
ENSG00000146950	SHROOM2	-1.11594	4.23881e-15	1.65668e-13	3.71655	3.38855	3.43013	1.571	1.5387	1.06383
ENSG00000163449	TMEM169	-1.12444	2.14286e-06	2.55174e-05	3.2975	3.5302	4.12344	1.71066	1.29597	0.796926
ENSG00000168477	TNXB	-1.1257	5.81039e-24	4.27564e-22	146.277	128.1	136.638	51.136	62.6437	49.6393
ENSG00000166546	BEAN1	-1.12627	9.91864e-07	1.27483e-05	2.62084	2.78669	2.6891	1.17278	0.912782	0.733928
ENSG00000166147	FBN1	-1.12638	4.95067e-54	1.01484e-51	67.0713	54.3932	62.4743	25.1129	25.8566	23.3446
ENSG00000189337	KAZN	-1.12739	3.03954e-13	9.70768e-12	4.85261	4.40105	4.60183	2.0261	1.84597	1.50503
ENSG00000124479	NDP	-1.12767	1.04965e-20	6.33596e-19	31.6585	23.3466	25.2944	11.1966	11.5505	9.01728
ENSG00000197852	FAM212B	-1.13124	8.25599e-35	9.69909e-33	43.9699	42.3091	44.7445	19.2525	19.0205	14.3881
ENSG00000179627	ZBTB42	-1.13658	1.48461e-06	1.83421e-05	5.02498	4.26408	4.1806	1.73267	2.01746	0.842272
ENSG00000279822	AC016397.2	-1.13936	1.80512e-06	2.19378e-05	2.74511	2.39738	2.5248	0.703148	0.991915	0.826039
ENSG00000148411	NACC2	-1.14086	6.74567e-26	5.67003e-24	10.6871	8.28687	10.1061	3.97661	4.14998	3.3673
ENSG00000136720	HS6ST1	-1.15058	1.68722e-11	4.43067e-10	3.70709	3.12125	3.28094	1.19804	1.37243	1.17914
ENSG00000085063	CD59	-1.15723	1.04678e-39	1.47055e-37	280.55	205.228	224.034	97.0889	96.3969	85.1434
ENSG00000185585	OLFML2A	-1.15959	2.01136e-12	5.76409e-11	3.0275	2.81467	2.99663	1.33149	1.19868	0.806101
ENSG00000108821	COL1A1	-1.16061	1.32052e-55	2.76332e-53	98.5796	94.1452	96.1883	39.5073	41.0292	33.7246
ENSG00000187244	BCAM	-1.17085	8.46353e-06	8.94862e-05	1.56864	1.678	1.49618	0.365272	0.396957	0.591877
ENSG00000144711	IQSEC1	-1.17174	3.49308e-22	2.33131e-20	7.65482	6.95777	8.06943	3.06367	3.17022	2.50093
ENSG00000165300	SLITRK5	-1.17281	9.31538e-26	7.79736e-24	2.42943	2.30948	2.11455	0.867731	0.963725	0.800778
ENSG00000214357	NEURL1B	-1.17603	8.6571e-22	5.64651e-20	7.79528	6.13591	6.40917	3.05621	2.45267	2.27141
ENSG00000172935	MRGPRF	-1.17833	2.3452e-07	3.37243e-06	2.37622	3.13104	2.99497	0.798865	1.11303	0.88763
ENSG00000163485	ADORA1	-1.18075	4.67696e-19	2.53249e-17	8.29985	7.869	7.52134	2.86878	3.23325	2.8057
ENSG00000118898	PPL	-1.19974	1.13052e-21	7.32236e-20	7.58986	7.03436	8.43912	3.39448	2.99007	2.32741
ENSG00000064195	DLX3	-1.21357	2.53299e-06	2.97401e-05	1.70262	1.54113	1.60613	0.469667	0.645021	0.304415
ENSG00000125398	SOX9	-1.22358	3.71067e-29	3.51621e-27	24.1877	24.1297	24.0991	10.0673	9.95435	7.05687
ENSG00000160293	VAV2	-1.22617	1.34516e-36	1.66808e-34	17.264	15.5018	16.2968	6.78369	6.23189	5.37262
ENSG00000233695	GAS6-AS1	-1.24418	8.19293e-16	3.39356e-14	4.05774	5.98703	4.14353	1.66738	1.66855	1.66445
ENSG00000165507	C10orf10	-1.25082	9.86304e-10	2.03792e-08	4.14644	3.78224	4.22646	1.64666	1.17005	1.20069
ENSG00000074181	NOTCH3	-1.25318	2.52221e-23	1.80315e-21	4.1322	3.45073	3.70709	1.30286	1.4775	1.26994
ENSG00000197467	COL13A1	-1.26813	1.55687e-37	1.9795e-35	114.14	110.885	103.747	42.8283	42.0163	34.4886
ENSG00000003137	CYP26B1	-1.31848	5.49197e-19	2.95786e-17	5.09943	4.92623	4.52432	1.75266	1.83529	1.32731
ENSG00000129038	LOXL1	-1.32203	2.64004e-43	4.14342e-41	32.8195	32.0041	30.2945	11.4196	11.0388	10.6805
ENSG00000070808	CAMK2A	-1.35224	5.93317e-13	1.81142e-11	2.25902	2.15537	2.55344	0.624667	0.906969	0.639281
ENSG00000187323	DCC	-1.37076	7.33624e-20	4.16321e-18	2.29449	1.97607	1.87769	0.719661	0.651739	0.610825
ENSG00000062282	DGAT2	-1.38482	1.85804e-14	6.92508e-13	5.59666	4.9146	5.63408	2.06832	1.43092	1.50238
ENSG00000152291	TGOLN2	-1.39651	7.79101e-72	2.20442e-69	127.392	110.339	121.014	42.2843	42.9457	34.6395
ENSG00000106991	ENG	-1.45727	1.24691e-39	1.73953e-37	37.9855	35.9817	36.5112	12.284	13.5961	8.96404
ENSG00000165424	ZCCHC24	-1.489	3.45496e-32	3.71159e-30	9.90312	10.0223	9.75811	2.75953	3.69686	2.5453
ENSG00000125968	ID1	-1.5207	1.20792e-34	1.41081e-32	131.285	92.4464	107.257	34.718	38.501	25.066
ENSG00000256006	AC084117.1	-1.59913	3.60933e-08	6.05746e-07	8.12881	12.766	9.51861	1.62669	1.08787	1.2652
ENSG00000146197	SCUBE3	-1.665	5.25772e-32	5.61821e-30	4.12149	3.72058	3.94629	1.1413	1.1429	0.832198
ENSG00000183876	ARSI	-1.85183	1.47063e-46	2.50368e-44	16.0768	15.6114	16.0185	4.11249	4.26849	2.79074
