# Supplementary material for: Kunjin Virus, Zika Virus, and Yellow Fever Virus Infections Have Distinct Effects on the Coding Transcriptome and Proteome of Brain-Derived U87 Cells
Source: Viruses. 2023 Jun 23;15(7):1419. doi: 10.3390/v15071419 (PMC10385720; doi:10.3390/v15071419)
Supplement: Supplementary file 1 [file viruses-15-01419-s001.zip › TableS4.xlsx]

## Sheet: S4
Gene ID	Gene name	log2FoldChange	p-value	q-value	Mock-1 TPM	Mock-2 TPM	Mock-3 TPM	SINV-1 TPM	SINV-2 TPM	SINV-3 TPM
ENSG00000119917	IFIT3	2.4394	1.84705e-234	2.71147e-230	11.9339	13.7772	12.0445	74.9778	79.3019	82.3383
ENSG00000169248	CXCL11	2.07085	5.36448e-39	5.62504e-36	0.127488	0.416708	0.0868569	5.58954	5.41708	5.42102
ENSG00000185745	IFIT1	2.01585	9.80013e-87	4.79553e-83	5.00259	5.4653	5.03826	26.0014	24.6624	27.9661
ENSG00000197588	KLKP1	1.96193	4.29777e-38	4.20608e-35	2.54025	5.39699	4.26895	43.7482	28.6216	42.3833
ENSG00000119922	IFIT2	1.84897	1.02927e-31	6.04387e-29	3.10425	4.59466	2.36763	36.5795	37.946	40.2279
ENSG00000271503	CCL5	1.54951	1.32543e-22	3.60321e-20	0.199938	0.490136	0.102162	3.64198	5.94209	4.31157
ENSG00000269826	AC092327.2	1.53963	1.46624e-22	3.84365e-20	0.379058	0.092924	0.15495	4.66295	6.94931	5.80254
ENSG00000162772	ATF3	1.50186	1.85135e-68	4.52965e-65	11.2067	11.9678	10.6525	36.5758	35.418	36.6872
ENSG00000134321	RSAD2	1.46614	3.32368e-21	7.6237e-19	0.0581373	0.308794	0.237651	5.35462	5.579	7.06313
ENSG00000138135	CH25H	1.45636	6.7553e-22	1.6257e-19	1.29289	1.13902	1.07352	5.04659	6.134	6.67564
ENSG00000118503	TNFAIP3	1.4315	2.05254e-84	7.53283e-81	8.29628	8.05592	7.58171	23.3766	23.0156	24.7959
ENSG00000148677	ANKRD1	1.40612	5.85995e-19	1.0753e-16	0.345577	0.508299	0.800495	3.76059	3.61322	4.07248
ENSG00000116761	CTH	1.40016	4.71708e-30	2.4731e-27	6.7217	6.1264	5.24484	17.8855	22.1346	21.7766
ENSG00000203446	AC004988.1	1.38448	3.69076e-19	7.0364e-17	1.2315	0.613225	1.17986	4.55204	6.2837	5.28329
ENSG00000100292	HMOX1	1.35904	5.66592e-114	4.15879e-110	112.178	109.393	98.5322	278.99	308.675	298.245
ENSG00000136695	IL36RN	1.34329	2.03304e-64	4.26357e-61	11.6911	9.98095	10.365	29.0581	28.9927	32.4386
ENSG00000170454	KRT75	1.32425	2.0961e-43	2.56423e-40	7.70481	7.06495	6.91216	19.6462	22.4078	20.6505
ENSG00000136235	GPNMB	1.2034	1.12032e-51	1.64463e-48	11.7753	10.552	10.8707	26.8497	29.4082	28.3712
ENSG00000203837	PNLIPRP3	1.17238	2.09868e-28	9.62768e-26	5.63932	4.77444	5.26794	12.9281	13.323	15.3976
ENSG00000073756	PTGS2	1.14008	8.86033e-48	1.18245e-44	11.6689	10.3566	9.62851	22.7274	25.3294	28.7022
ENSG00000115008	IL1A	1.13051	3.61448e-14	3.65935e-12	1.54359	1.06426	1.33646	4.16892	4.79017	4.49294
ENSG00000103316	CRYM	1.118	4.34176e-19	8.06798e-17	4.93932	5.82578	4.66673	14.3745	13.5483	13.7
ENSG00000135253	KCP	1.10712	2.05913e-14	2.13979e-12	0.846283	1.02084	0.622326	2.27531	2.80902	2.5459
ENSG00000115267	IFIH1	1.09729	1.37417e-25	4.58474e-23	3.70924	3.3341	3.47311	8.22581	8.63646	9.31316
ENSG00000135114	OASL	1.09545	6.95848e-36	5.67503e-33	8.8753	9.7268	8.19503	19.6621	21.9242	22.1488
ENSG00000261364	AC063923.2	1.0804	6.39305e-12	4.44787e-10	2.2032	1.17022	2.00136	7.22732	7.67859	6.69168
ENSG00000197632	SERPINB2	1.07267	9.82923e-61	1.60326e-57	47.7087	42.2266	39.7591	91.1017	98.8383	103.68
ENSG00000108932	SLC16A6	1.04902	1.75928e-37	1.61414e-34	11.8554	10.6627	11.6784	26.6618	24.9925	26.3435
ENSG00000140465	CYP1A1	1.0435	2.2081e-11	1.46674e-09	0.203372	0.249278	0.103917	1.5636	1.31078	1.29716
ENSG00000271216	LINC01050	1.03555	2.70552e-16	3.61064e-14	8.72343	9.36973	10.9061	24.3385	23.9583	26.3315
ENSG00000175197	DDIT3	1.01075	1.27617e-22	3.60272e-20	20.6802	14.9869	17.226	37.4239	41.6191	43.4636
ENSG00000178726	THBD	1.01019	1.50647e-17	2.35266e-15	2.65156	2.29537	2.33714	5.28474	6.66982	5.6777
ENSG00000146197	SCUBE3	-1.36269	2.21881e-34	1.48055e-31	4.12149	3.72058	3.94629	1.36149	1.38271	1.31947
