# Supplementary material for: Kunjin Virus, Zika Virus, and Yellow Fever Virus Infections Have Distinct Effects on the Coding Transcriptome and Proteome of Brain-Derived U87 Cells
Source: Viruses. 2023 Jun 23;15(7):1419. doi: 10.3390/v15071419 (PMC10385720; doi:10.3390/v15071419)
Supplement: Supplementary file 1 [file viruses-15-01419-s001.zip › TableS5.xlsx]

## Sheet: S5a
Gene ID	Gene symbol	Chromosome	Strand	longExonStart	longExonEnd	shortES	shortEE	flankingES	flankingEE	p-value	FDR	Mock-1 PSI	Mock-2 PSI	Mock-3 PSI	KUNV-1 PSI	KUNV-2 PSI	KUNV-3 PSI	∆PSI
ENSG00000150455	TIRAP	11	+	126291272	126291569	126291424	126291569	126290802	126290961	3.01628e-05	0.0045089	0.653	1	0.43	0	0.22	0	0.621
ENSG00000006025	OSBPL7	17	-	47814520	47814707	47814520	47814614	47815214	47815352	0.000600415	0.0341453	1	1	0	0	0.142	0	0.619
ENSG00000160352	ZNF714	19	+	21098811	21098910	21098814	21098910	21098184	21098311	7.72237e-07	0.000404034	0	1	0.853	0	0	0	0.618
ENSG00000179818	PCBP1-AS1	2	-	70050139	70050268	70050139	70050252	70051202	70051305	1.11222e-06	0.000505345	0.46	1	1	0.46	0.146	0	0.618
ENSG00000169231	THBS3	1	-	155201956	155202114	155201956	155202034	155202260	155202401	0.000133129	0.0128987	0	0	0.133	0.728	1	0.211	-0.602
ENSG00000115282	TTC31	2	+	74491943	74492055	74492003	74492055	74491480	74491666	1.18705e-06	0.000505345	0	0.232	0.232	0.752	0.829	0.548	-0.555
ENSG00000157578	LCA5L	21	-	39429130	39429394	39429130	39429211	39435419	39435542	4.10474e-05	0.00596556	0.251	1	0.501	0	0.1	0	0.551
ENSG00000139636	LMBR1L	12	-	49101249	49101323	49101249	49101263	49101471	49101549	5.95154e-07	0.000345983	1	1	0.809	0.447	0.377	0.377	0.536
ENSG00000100109	TFIP11	22	-	26511118	26511317	26511118	26511153	26512098	26512175	0.000161757	0.0142036	0	0	1	0.519	1	1	-0.506
ENSG00000167377	ZNF23	16	-	71454041	71454218	71454041	71454168	71456071	71456121	1.37919e-06	0.000515422	1	1	1	1	0.139	0.393	0.489
ENSG00000085276	MECOM	3	-	169121055	169121212	169121055	169121209	169122579	169122727	0.000393127	0.0260359	0	0	0.392	0	1	0.795	-0.468
ENSG00000120341	SEC16B	1	-	177960790	177960942	177960790	177960939	177961589	177961734	9.63025e-05	0.0112579	0	0	0.492	0.492	0.392	1	-0.464
ENSG00000167549	CORO6	17	-	29614755	29615857	29614755	29615854	29615944	29616175	1.09455e-05	0.00211593	0.195	0	0	0.659	0.326	0.592	-0.461
ENSG00000148143	ZNF462	9	+	106932262	106932549	106932265	106932549	106930524	106930689	1.81458e-08	1.89878e-05	0.492	0.744	0.421	1	1	1	-0.448
ENSG00000137070	IL11RA	9	+	34660803	34660936	34660853	34660936	34660503	34660600	0.000319825	0.0222943	0.795	0.564	0.178	0	0.206	0	0.444
ENSG00000135926	TMBIM1	2	-	218284038	218284266	218284038	218284136	218292465	218292534	0.000120752	0.0121495	1	0.293	1	0.293	0.383	0.293	0.441
ENSG00000175061	LRRC75A-AS1	17	+	16463163	16463247	16463166	16463247	16462832	16462941	2.21378e-05	0.00373629	0.53	0.708	0.708	0.122	0.287	0.225	0.437
ENSG00000104763	ASAH1	8	-	18064456	18064474	18064456	18064471	18067219	18067298	5.28257e-05	0.00727326	0.492	0.492	0.564	1	0.829	1	-0.427
ENSG00000173253	DMRT2	9	+	1055721	1057552	1056215	1057552	1053721	1053824	0.000422206	0.0268296	0.44	0	0.524	1	0.239	1	-0.425
ENSG00000234127	TRIM26	6	-	30198665	30199264	30198665	30199153	30204655	30204765	0.000110368	0.0113225	1	1	1	0.405	0.405	1	0.397
ENSG00000181513	ACBD4	17	+	45137721	45137830	45137759	45137830	45137367	45137454	5.26231e-05	0.00727326	0.414	0.261	0.515	0.68	1	0.68	-0.39
ENSG00000220785	MTMR9LP	1	-	32234951	32235210	32234951	32235113	32239294	32239425	1.13238e-05	0.00211593	0.745	1	1	0.267	0.709	0.63	0.38
ENSG00000137802	MAPKBP1	15	+	41815258	41815799	41815623	41815799	41814549	41814739	6.45347e-06	0.00140686	0.763	0.502	0.461	1	0.816	1	-0.363
ENSG00000113761	ZNF346	5	+	177050702	177050936	177050750	177050936	177041777	177041870	9.29301e-05	0.0112579	0.568	1	1	1	0.397	0.116	0.352
ENSG00000122678	POLM	7	-	44074130	44074233	44074130	44074220	44074397	44074530	0.000164305	0.0142036	0.467	0	0	0.637	0.467	0.412	-0.35
ENSG00000017260	ATP2C1	3	+	130992930	130993001	130992950	130993001	130975331	130975488	0.000158881	0.0142036	0.381	0.523	0.252	0.165	0.044	0.055	0.297
ENSG00000125122	LRRC29	16	-	67210047	67211073	67210047	67210322	67223825	67223927	0.000759227	0.0411809	0.179	1	1	0.304	0.496	0.496	0.294
ENSG00000099797	TECR	19	+	14563140	14563257	14563173	14563257	14562524	14562575	0.000251473	0.0196374	0.269	0	0	0.197	0.595	0.356	-0.293
ENSG00000172183	ISG20	15	+	88650234	88652310	88652169	88652310	88639342	88639594	0.000109972	0.0113225	1	1	1	0.775	0.723	0.641	0.287
ENSG00000131051	RBM39	20	-	35734185	35735081	35734185	35734257	35738967	35739017	0.000200253	0.0163707	0.9	0.775	0.763	0.525	0.484	0.576	0.284
ENSG00000167925	GHDC	17	-	42190184	42190359	42190184	42190270	42190623	42190757	0.000324565	0.0222943	0.761	0.67	0.462	0.877	0.862	1	-0.282
ENSG00000130299	GTPBP3	19	+	17341043	17341322	17341106	17341322	17339433	17339599	0.000828358	0.0442242	0.794	1	0.919	0.372	0.704	0.806	0.277
ENSG00000144524	COPS7B	2	+	231801139	231801207	231801154	231801207	231798858	231798964	0.000401149	0.0262351	0.563	0.546	0.896	1	0.936	0.896	-0.276
ENSG00000104763	ASAH1	8	-	18064456	18064471	18064456	18064468	18067219	18067298	0.000529895	0.0318668	0.659	0.492	0.592	0	1	0	0.248
ENSG00000175197	DDIT3	12	-	57517268	57517542	57517268	57517438	57517705	57517753	6.01892e-08	5.2485e-05	0.392	0.349	0.254	0.103	0.086	0.108	0.233
ENSG00000069702	TGFBR3	1	-	91719892	91720230	91719892	91720227	91721954	91722144	0.000297717	0.0219388	0.744	0.659	0.756	1	1	0.829	-0.223
ENSG00000175197	DDIT3	12	-	57517268	57517595	57517268	57517438	57517705	57517753	1.58799e-08	1.89878e-05	0.366	0.297	0.232	0.087	0.075	0.096	0.212
ENSG00000103066	PLA2G15	16	+	68255705	68255990	68255890	68255990	68255281	68255380	7.43826e-05	0.00926595	1	0.549	0.656	1	0.833	1	-0.209
ENSG00000114120	SLC25A36	3	+	140966933	140967036	140966999	140967036	140963126	140963227	0.000109111	0.0113225	1	1	0.954	0.744	0.754	0.84	0.205
ENSG00000153914	SREK1	5	+	66156064	66158932	66158808	66158932	66153462	66153596	5.66096e-06	0.00133992	1	0.887	1	0.78	0.752	0.778	0.192
ENSG00000100395	L3MBTL2	22	+	41213850	41214026	41213892	41214026	41209695	41209933	2.38352e-07	0.000178151	0	0	0.018	0.121	0.314	0.13	-0.182
ENSG00000178694	NSUN3	3	+	94084106	94084450	94084354	94084450	94064436	94064546	0.000150647	0.0138278	1	1	0.926	0.853	0.919	0.611	0.181
ENSG00000102878	HSF4	16	+	67167460	67167599	67167474	67167599	67167119	67167222	6.8079e-05	0.00890473	0	0	0	0.055	0.126	0.332	-0.171
ENSG00000130332	LSM7	19	-	2324124	2324196	2324124	2324192	2328386	2328477	5.20826e-06	0.0012976	0.876	0.812	0.792	0.672	0.648	0.654	0.169
ENSG00000166012	TAF1D	11	-	93733349	93733505	93733349	93733397	93734624	93734660	0.000100151	0.0112579	0.378	0.432	0.457	0.284	0.218	0.279	0.162
ENSG00000085276	MECOM	3	-	169115382	169116739	169115382	169115767	169121055	169121209	0.000607678	0.0341868	0.855	0.826	1	0.577	0.64	1	0.155
ENSG00000234545	FAM133B	7	-	92577654	92577717	92577654	92577676	92578149	92578182	1.85615e-06	0.00060696	0.868	0.884	0.946	0.767	0.738	0.749	0.148
ENSG00000134744	ZCCHC11	1	-	52436754	52436975	52436754	52436963	52438219	52438335	0.000328108	0.0222943	0.056	0.12	0.158	0.271	0.293	0.208	-0.146
ENSG00000189362	NEMP2	2	-	190518951	190519183	190518951	190519022	190525262	190525378	7.39612e-05	0.00926595	0.733	0.946	0.742	1	0.927	0.923	-0.143
ENSG00000013441	CLK1	2	-	200856890	200857884	200856890	200856985	200857972	200858089	0.000425623	0.0268296	1	1	0.896	0.695	0.837	0.948	0.139
ENSG00000110074	FOXRED1	11	+	126273315	126273454	126273338	126273454	126272968	126273079	0.000273834	0.0207638	1	1	0.906	0.878	0.717	0.898	0.138
ENSG00000138380	CARF	2	+	202924296	202924415	202924356	202924415	202917876	202918043	0.000307934	0.02207	0	1	0.645	1	0.232	0	0.138
ENSG00000196295	AC005154.1	7	-	30563730	30563998	30563730	30563893	30568832	30568989	5.89034e-06	0.00133992	1	1	1	0.944	0.812	0.861	0.128
ENSG00000160058	BSDC1	1	-	32383829	32384048	32383829	32383997	32394079	32394140	0.000307477	0.02207	1	0.72	0.469	0.563	1	1	-0.125
ENSG00000213085	CFAP45	1	-	159876555	159876789	159876555	159876749	159877348	159877462	5.11196e-09	8.91525e-06	0.047	0.091	0.041	0.193	0.175	0.182	-0.124
ENSG00000187239	FNBP1	9	-	129923843	129923996	129923843	129923939	129924959	129925157	6.34654e-05	0.00851413	1	1	0.963	1	0.816	0.787	0.12
ENSG00000187239	FNBP1	9	-	129923843	129924026	129923843	129923939	129924959	129925157	0.000103864	0.0113212	1	1	0.97	1	0.852	0.77	0.116
ENSG00000175061	LRRC75A-AS1	17	+	16439527	16439703	16439580	16439703	16439326	16439414	1.36472e-05	0.00246215	0.769	0.749	0.74	0.659	0.658	0.6	0.114
ENSG00000140983	RHOT2	16	+	668352	668411	668357	668411	668150	668236	0.000436029	0.0271584	1	0.895	0.979	0.816	0.884	0.855	0.106
ENSG00000099622	CIRBP	19	+	1270866	1271036	1270927	1271036	1269330	1269410	0.000269566	0.0207407	0.178	0.246	0.14	0.241	0.307	0.327	-0.104
ENSG00000100211	CBY1	22	+	38670766	38670989	38670883	38670989	38668016	38668132	0.000408868	0.0264099	0.035	0.18	0.092	0.241	0.164	0.209	-0.102

## Sheet: S5b
Gene ID	Gene symbol	Chromosome	Strand	longExonStart	longExonEnd	shortES	shortEE	flankingES	flankingEE	p-value	FDR	Mock-1 PSI	Mock-2 PSI	Mock-3 PSI	KUNV-1 PSI	KUNV-2 PSI	KUNV-3 PSI	∆PSI
ENSG00000234684	SDCBP2-AS1	20	+	1325420	1325782	1325420	1325529	1373077	1373178	1.41628e-08	1.2488e-05	0	0.082	0.082	1	0.516	1	-0.784
ENSG00000129158	SERGEF	11	-	18010070	18010139	18010074	18010139	18007940	18008076	1.2117e-11	2.13683e-08	0.324	0.193	0.277	1	1	1	-0.735
ENSG00000072756	TRNT1	3	+	3127019	3128018	3127019	3127289	3129013	3129188	4.38782e-12	1.54759e-08	0.381	0.343	0.252	1	1	1	-0.675
ENSG00000131061	ZNF341	20	+	33757147	33757343	33757147	33757322	33758715	33758806	0.000105234	0.0142754	1	0	1	0.213	0	0	0.596
ENSG00000179532	DNHD1	11	+	6533680	6534173	6533680	6533806	6538611	6538810	0.000407765	0.0359546	1	1	1	0.091	0.546	0.584	0.593
ENSG00000250510	GPR162	12	+	6823467	6824765	6823467	6823763	6825483	6825673	6.70088e-09	7.878e-06	1	1	1	0.275	0.659	0.335	0.577
ENSG00000160326	SLC2A6	9	-	133473414	133474088	133473979	133474088	133473104	133473250	2.84527e-06	0.00125441	0.359	0.387	0.197	0.528	1	1	-0.528
ENSG00000223960	AC009948.1	2	+	178426365	178426703	178426365	178426661	178430769	178430889	0.000125878	0.015905	0.407	0.186	0.407	1	0.673	0.892	-0.522
ENSG00000104957	CCDC130	19	+	13731759	13731950	13731759	13731931	13732174	13732285	0.000135989	0.0165391	1	1	0.172	0.293	0.453	0	0.475
ENSG00000173064	HECTD4	12	-	112264083	112264212	112264089	112264212	112261304	112261429	0.000228547	0.0244268	0.319	0.19	0	1	0.319	0.585	-0.465
ENSG00000239665	AL157392.3	10	+	13652845	13653148	13652845	13652882	13654352	13654427	0.000617273	0.0483805	1	1	1	0.204	0.686	1	0.37
ENSG00000162066	AMDHD2	16	+	2528451	2528718	2528451	2528559	2528993	2529095	3.01118e-05	0.00531021	1	1	0.687	0.562	0.524	0.494	0.369
ENSG00000079263	SP140	2	+	230244987	230245080	230244987	230245071	230245862	230245940	5.96056e-06	0.00233588	0.845	1	1	0.438	0.577	0.732	0.366
ENSG00000002016	RAD52	12	-	949601	949665	949605	949665	932974	933076	9.59277e-05	0.0135335	0.742	0.742	0.418	1	1	1	-0.366
ENSG00000154134	ROBO3	11	+	124877518	124877752	124877518	124877658	124877936	124878131	1.128e-05	0.00282659	1	1	0.748	1	0.331	0.331	0.362
ENSG00000185621	LMLN	3	+	197960199	197960440	197960199	197960319	197974376	197974474	0.000336386	0.0304214	1	1	1	1	0.737	0.178	0.362
ENSG00000100209	HSCB	22	+	28744614	28744709	28744614	28744704	28751240	28751288	0.000298496	0.028632	0.425	0.558	0.509	0.095	0.285	0.056	0.352
ENSG00000188917	TRMT2B	X	-	101051250	101051733	101051643	101051733	101042041	101042312	9.5919e-05	0.0135335	0.487	0.726	0.336	0.773	0.814	1	-0.346
ENSG00000170222	ADPRM	17	+	10704909	10705615	10704909	10705527	10706437	10706554	0.000169866	0.0193263	0.174	0.204	0.28	0.47	0.463	0.495	-0.257
ENSG00000168564	CDKN2AIP	4	+	183445534	183445665	183445534	183445634	183446087	183448198	1.96425e-05	0.00384883	0.461	0.428	0.507	0.238	0.226	0.188	0.248
ENSG00000172888	ZNF621	3	+	40524877	40525274	40524877	40525038	40525778	40525864	0.000162894	0.0191509	1	1	1	0.755	0.832	0.716	0.232
ENSG00000228889	UBAC2-AS1	13	-	99200365	99200710	99200637	99200710	99196376	99197802	5.08486e-05	0.00779752	1	1	1	1	0.786	0.527	0.229
ENSG00000100888	CHD8	14	-	21430800	21431858	21431810	21431858	21428963	21429335	0.000300364	0.028632	0.728	0.667	0.788	1	0.91	0.932	-0.22
ENSG00000186166	CCDC84	11	+	119011220	119011311	119011220	119011283	119011938	119012003	0.000201035	0.0221578	0	0.087	0.106	0.315	0.309	0.187	-0.206
ENSG00000134825	TMEM258	11	-	61790374	61790602	61790422	61790602	61789784	61789990	0.000262222	0.0272017	1	1	1	1	0.783	0.605	0.204
ENSG00000151148	UBE3B	12	+	109477652	109478109	109477652	109477776	109481636	109481742	0.000461845	0.03973	1	0.704	0.712	1	0.924	1	-0.169
ENSG00000166888	STAT6	12	-	57110042	57110110	57110076	57110110	57108162	57108299	0.000580366	0.0465216	0.936	1	0.969	0.868	0.848	0.704	0.162
ENSG00000198740	ZNF652	17	-	49316825	49317983	49317365	49317983	49312697	49312845	0.000543159	0.0445517	0.951	0.942	0.938	0.889	0.791	0.756	0.132
ENSG00000088179	PTPN4	2	+	119915178	119916690	119915178	119915242	119920068	119920241	0.000126266	0.015905	0.042	0.011	0.035	0.13	0.078	0.264	-0.128
ENSG00000132676	DAP3	1	+	155689090	155689243	155689090	155689174	155709772	155709824	1.0146e-05	0.00282659	0.205	0.189	0.173	0.327	0.327	0.291	-0.126
ENSG00000141504	SAT2	17	-	7627362	7627802	7627552	7627802	7627142	7627226	1.28226e-05	0.00282659	1	1	1	0.871	0.889	0.888	0.117
ENSG00000182400	TRAPPC6B	14	-	39159449	39159550	39159482	39159550	39158284	39158402	4.17941e-05	0.00670035	0.028	0	0.032	0.052	0.137	0.203	-0.111

## Sheet: S5c
Gene ID	Gene symbol	Chromosome	Strand	1stExonStart	1stExonEnd	2ndExonStart	2ndExonEnd	upstreamES	upstreamEE	downstreamES	downstreamEE	p-value	FDR	Mock-1 PSI	Mock-2 PSI	Mock-3 PSI	KUNV-1 PSI	KUNV-2 PSI	KUNV-3 PSI	∆PSI
ENSG00000105048	TNNT1	19	-	55145543	55145565	55146680	55146707	55137960	55138074	55147007	55147021	2.09522e-11	1.03808e-07	0.324	0	0.242	1	1	1	-0.811
ENSG00000136231	IGF2BP3	7	-	23362526	23362675	23416128	23416219	23361689	23361741	23418775	23418824	2.06778e-07	0.000409794	0	0	0.468	1	0.568	1	-0.7
ENSG00000196535	MYO18A	17	-	29124652	29124688	29125892	29125967	29122165	29122253	29127851	29128544	0.000109763	0.0199133	0.821	1	0.728	0.235	0.434	0	0.627
ENSG00000132823	OSER1	20	-	44207284	44207319	44207553	44207593	44206880	44206998	44210011	44210076	2.67884e-05	0.0088482	0	0	0	0.391	0.435	1	-0.609
ENSG00000148180	GSN	9	+	121282438	121282550	121297765	121297842	121281471	121281562	121300055	121300126	1.4059e-06	0.00132887	0	0.172	0	0.768	1	0.216	-0.604
ENSG00000067191	CACNB1	17	-	39185130	39185150	39185949	39186104	39184783	39184864	39186495	39186572	0.000195995	0.0289776	1	1	0.405	0	0.312	0.312	0.594
ENSG00000244219	TMEM225B	7	+	99606747	99606894	99607672	99607810	99600204	99600285	99610392	99610762	8.92552e-06	0.00384535	0	0	1	0.658	1	1	-0.553
ENSG00000182796	TMEM198B	12	+	55831256	55831349	55832958	55833038	55830840	55831083	55833446	55833541	7.04107e-05	0.015265	1	0.65	1	0.482	0.582	0	0.529
ENSG00000141380	SS18	18	-	26080304	26080423	26082362	26082528	26078075	26078160	26087500	26087577	0.000432377	0.0476047	1	1	1	0.45	0.621	0.45	0.493
ENSG00000148737	TCF7L2	10	+	113158666	113158717	113159919	113159992	113158020	113158069	113160618	113160691	4.25124e-06	0.00280837	0.776	1	1	0.658	0.366	0.278	0.491
ENSG00000144504	ANKMY1	2	-	240507559	240507691	240511860	240512001	240500451	240500565	240512801	240512942	0.000170233	0.027207	0	0.194	0	0.658	1	0	-0.488
ENSG00000172671	ZFAND4	10	-	45651965	45652033	45652983	45653059	45648293	45648534	45663541	45663842	0.000180769	0.0279881	0.323	1	0.543	0	0	0.488	0.459
ENSG00000206562	METTL6	3	-	15414729	15414914	15415497	15415583	15411335	15411437	15415771	15415860	0.0002532	0.0330126	0.489	0.342	0.342	0.953	0.588	0.953	-0.44
ENSG00000166473	PKD1L2	16	-	81177806	81177983	81179644	81179786	81175604	81175750	81181150	81181327	2.42469e-05	0.0082849	0.697	1	1	0.535	0.187	0.697	0.426
ENSG00000139644	TMBIM6	12	+	49744412	49744542	49749617	49749856	49741956	49742115	49752463	49752549	4.33983e-05	0.0112903	0.599	0.427	0.817	0.332	0	0.332	0.393
ENSG00000113558	SKP1	5	-	134170950	134171038	134173700	134173766	134167169	134167243	134173925	134174022	9.41212e-07	0.00116581	0.901	1	1	0.406	0.533	0.799	0.388
ENSG00000157554	ERG	21	-	38392375	38392444	38400573	38400645	38391658	38391715	38402556	38402637	0.000265501	0.0337288	0.831	0.495	0.329	0.797	1	1	-0.381
ENSG00000144228	SPOPL	2	+	138550156	138550294	138550482	138550604	138501931	138502119	138550973	138551054	0.000222081	0.0309944	0.723	0.788	0.643	0.249	0.482	0.318	0.368
ENSG00000130649	CYP2E1	10	+	133531584	133531734	133532123	133532284	133527496	133527572	133532691	133532868	8.60018e-05	0.0163883	0.611	0	0.411	0	0	0	0.341
ENSG00000166444	ST5	11	-	8811246	8811335	8831555	8831688	8750620	8750725	8839309	8839350	5.04013e-05	0.0118911	0.287	0.392	0.446	0	0.167	0	0.319
ENSG00000165121	AL353743.1	9	+	85822879	85823080	85829462	85829606	85815965	85816263	85837758	85837965	7.11358e-05	0.015265	1	1	0.906	0.518	0.707	0.738	0.314
ENSG00000168003	SLC3A2	11	+	62882504	62882618	62882666	62882807	62881698	62882066	62882907	62882999	2.2176e-06	0.00169032	0	0	0	0.361	0.152	0.404	-0.306
ENSG00000120948	TARDBP	1	+	11015523	11015646	11016122	11016254	11013715	11013965	11016843	11017007	0.000184111	0.028067	0.532	0.472	0.455	0.135	0.29	0.177	0.286
ENSG00000124831	LRRFIP1	2	+	237720771	237720822	237727875	237727935	237719522	237719567	237748363	237748399	1.55117e-06	0.00132887	0.504	0.393	0.425	0.71	0.729	0.729	-0.282
ENSG00000213337	ANKRD39	2	-	96853400	96853604	96854337	96854441	96848268	96848444	96857887	96858014	4.44367e-05	0.0112903	0.463	0.443	0.403	0.165	0.193	0.168	0.261
ENSG00000143786	CNIH3	1	+	224583163	224583267	224661312	224661443	224566198	224566264	224680957	224681026	8.11519e-05	0.0160519	0.587	0.46	0.911	0.773	0.945	1	-0.253
ENSG00000159720	ATP6V0D1	16	-	67445811	67445965	67452237	67452360	67444527	67444706	67453543	67453715	0.000390519	0.0444788	0	0.364	0	0.364	0.45	0.222	-0.224
ENSG00000005801	ZNF195	11	-	3361975	3362032	3362545	3362602	3361742	3361889	3370974	3371070	5.55032e-05	0.0127903	1	0	0.667	0	0	1	0.222
ENSG00000178852	EFCAB13	17	+	47370436	47370508	47374471	47374966	47345015	47345098	47377765	47377903	4.73248e-06	0.00293089	0	0	0	0.304	0.235	0.093	-0.211
ENSG00000140859	KIFC3	16	-	57785463	57785666	57790929	57791066	57772222	57772288	57794998	57795141	0.000209719	0.0301175	0.159	0.177	0.171	0.411	0.366	0.36	-0.21
ENSG00000069869	NEDD4	15	-	55869578	55869681	55872414	55872476	55862912	55863079	55873957	55874008	0.000124219	0.0212221	0.403	0.655	0.447	0.736	0.735	0.656	-0.207
ENSG00000137821	LRRC49	15	+	70872907	70873223	70893583	70893640	70853377	70853469	70895848	70895936	1.60929e-06	0.00132887	0.14	0.03	0.039	0.208	0.275	0.315	-0.196
ENSG00000196151	WDSUB1	2	-	159259809	159259843	159275545	159275638	159257944	159257985	159279760	159279945	0.000100979	0.0188793	1	0.773	1	1	0.605	0.671	0.166
ENSG00000112357	PEX7	6	+	136869889	136870003	136872197	136872253	136846072	136846181	136898141	136898241	7.24044e-05	0.015265	0.264	0	0.23	0	0	0	0.165
ENSG00000148357	HMCN2	9	+	130427496	130427619	130428357	130428489	130427312	130427375	130429556	130429685	0.000212917	0.0301399	0.229	0	0.385	0	0.148	0	0.155
ENSG00000125885	MCM8	20	+	5972006	5972037	5973055	5973196	5967829	5968025	5977875	5978017	0.000128625	0.0216025	0.24	0.233	0.228	0.15	0.045	0.054	0.151
ENSG00000197275	RAD54B	8	-	94411120	94411315	94458267	94458436	94404076	94404239	94467404	94467555	4.64651e-05	0.0115106	0.48	0.475	0.468	0.329	0.344	0.324	0.142
ENSG00000047932	GOPC	6	-	117575176	117575352	117578899	117579064	117573466	117573632	117602003	117602364	3.57485e-05	0.0107343	0.447	0.479	0.466	0.585	0.563	0.671	-0.142
ENSG00000003509	NDUFAF7	2	+	37241577	37241791	37242634	37242693	37237756	37237835	37243862	37243973	2.79926e-07	0.000462298	0.981	1	0.965	0.874	0.816	0.854	0.134
ENSG00000148180	GSN	9	+	121282438	121282550	121300055	121300126	121281469	121281562	121301962	121302167	0.000189747	0.028488	0	0.074	0	0.262	0.21	0	-0.133
ENSG00000234741	GAS5	1	-	173865856	173866206	173866760	173866796	173865248	173865282	173866990	173867043	1.03928e-12	1.02982e-08	0.855	0.758	0.739	0.928	0.919	0.898	-0.131
ENSG00000131051	RBM39	20	-	35739392	35739547	35740524	35740597	35738967	35739017	35740823	35740887	5.35425e-09	1.76851e-05	0.663	0.721	0.651	0.8	0.828	0.791	-0.128
ENSG00000165359	INTS6L	X	+	135556167	135556300	135569336	135569431	135551993	135552146	135572814	135573033	0.000248546	0.0330126	0.952	1	0.971	0.833	0.885	0.842	0.121
ENSG00000149716	ORAOV1	11	-	69667894	69668012	69671748	69671819	69665562	69667587	69673215	69673321	0.000456361	0.049153	0.475	0.451	0.429	0.336	0.362	0.308	0.116
ENSG00000175203	DCTN2	12	-	57538252	57538347	57538518	57538524	57535748	57535845	57546027	57546096	0.000115768	0.0204765	0.952	0.933	1	0.827	0.846	0.889	0.108
ENSG00000134247	PTGFRN	1	+	116966910	116967330	116974215	116974323	116961242	116961668	116984679	116984985	6.4481e-06	0.00354968	0.42	0.365	0.459	0.321	0.308	0.299	0.105
ENSG00000108219	TSPAN14	10	+	80463087	80463127	80468546	80468687	80454352	80454371	80489216	80489314	8.26163e-05	0.0160519	0.174	0	0.141	0	0	0	0.105
ENSG00000169379	ARL13B	3	+	94036551	94036754	94039879	94039988	94035330	94035436	94043014	94043240	0.00027978	0.0346543	0.68	0.62	0.714	0.569	0.587	0.551	0.102

## Sheet: S5d
Gene ID	Gene symbol	Chromosome	Strand	riExonStart	riExonEnd	upstreamES	upstreamEE	downstreamES	downstreamEE	p-value	FDR	Mock-1 PSI	Mock-2 PSI	Mock-3 PSI	KUNV-1 PSI	KUNV-2 PSI	KUNV-3 PSI	∆PSI
ENSG00000226312	CFLAR-AS1	2	-	201148733	201149200	201148733	201148871	201149124	201149200	5.90107e-09	1.16104e-06	0.211	0.211	0.211	1	1	1	-0.789
ENSG00000203896	LIME1	20	+	63738007	63738499	63738007	63738060	63738182	63738499	0.000983508	0.0258007	0	0	0.364	1	1	0.462	-0.699
ENSG00000186862	PDZD7	10	-	101021797	101022385	101021797	101021945	101022208	101022385	3.58928e-05	0.00235397	1	1	1	1	0	0	0.667
ENSG00000185664	PMEL	12	-	55956948	55957671	55956948	55957059	55957185	55957671	1.91085e-08	3.13299e-06	1	1	1	0.095	0.458	0.458	0.663
ENSG00000131037	EPS8L1	19	+	55083377	55083644	55083377	55083519	55083615	55083644	1.47494e-06	0.000165826	0.746	1	1	0.246	0.197	0.449	0.618
ENSG00000182400	TRAPPC6B	14	-	39158284	39159550	39158284	39158402	39159449	39159550	0.00010046	0.0048939	1	1	0.288	0.168	0.124	0.195	0.6
ENSG00000100219	XBP1	22	-	28796046	28796192	28796046	28796121	28796147	28796192	0	0	0.838	0.93	0.894	0.353	0.216	0.307	0.595
ENSG00000231711	LINC00899	22	-	46042573	46043699	46042573	46042640	46043562	46043699	5.94325e-05	0.00324815	1	0.154	0.083	1	1	1	-0.588
ENSG00000167964	RAB26	16	+	2152819	2153222	2152819	2152885	2152988	2153222	2.03814e-06	0.000211055	0	0	0.321	0	1	1	-0.56
ENSG00000139133	ALG10	12	+	34022472	34024159	34022472	34022744	34023961	34024159	0.00184286	0.0421607	1	1	1	1	0.174	0.174	0.551
ENSG00000014914	MTMR11	1	-	149933609	149933942	149933609	149933698	149933854	149933942	5.16548e-05	0.00294582	1	1	0.69	0.426	0.156	0.464	0.548
ENSG00000156042	CFAP70	10	-	73293262	73297173	73293262	73293388	73297041	73297173	6.91403e-06	0.000591451	0.228	0.094	0.508	0.469	1	1	-0.546
ENSG00000161996	WDR90	16	+	653745	655147	653745	653803	655028	655147	2.25625e-06	0.00022765	1	1	0.741	0.082	0.715	0.399	0.515
ENSG00000106610	STAG3L4	7	+	67308576	67309139	67308576	67308652	67308934	67309139	1.79403e-05	0.00138624	1	1	0.689	0.33	0.552	0.27	0.512
ENSG00000162572	SCNN1D	1	+	1287507	1287836	1287507	1287596	1287672	1287836	5.31622e-06	0.000475439	0	1	0	1	1	0.523	-0.508
ENSG00000157353	FUK	16	+	70466881	70467966	70466881	70467471	70467885	70467966	9.30644e-05	0.00463555	1	1	1	1	0.353	0.154	0.498
ENSG00000114859	CLCN2	3	-	184355693	184357094	184355693	184355778	184356992	184357094	0.000372823	0.0126471	0.26	0.22	0.26	1	0.174	1	-0.478
ENSG00000100462	PRMT5	14	-	22928125	22928615	22928125	22928241	22928496	22928615	1.63858e-07	2.30279e-05	1	1	1	0.515	0.443	0.65	0.464
ENSG00000165359	INTS6L	X	+	135569336	135573033	135569336	135569431	135572814	135573033	1.21275e-09	2.80716e-07	1	1	1	0.575	0.656	0.427	0.447
ENSG00000089685	BIRC5	17	+	78215965	78216781	78215965	78216066	78216663	78216781	6.73502e-07	7.79479e-05	1	1	0.819	0.606	0.595	0.286	0.444
ENSG00000088340	FER1L4	20	-	35559340	35560638	35559340	35559627	35560122	35560638	0.000351743	0.0122725	1	0.633	0.767	0.277	0.463	0.385	0.425
ENSG00000160298	C21orf58	21	-	46314870	46315547	46314870	46315049	46315473	46315547	3.56526e-05	0.00235397	0.588	1	1	0.416	0.286	0.641	0.415
ENSG00000102225	CDK16	X	+	47226993	47227223	47226993	47227099	47227159	47227223	0.00014244	0.00636935	0	1	0.168	1	1	0.377	-0.403
ENSG00000142541	RPL13A	19	+	49489849	49490297	49489849	49489912	49490231	49490297	0.000402866	0.0135494	0.634	0.782	0.682	0.264	0.402	0.239	0.398
ENSG00000105650	PDE4C	19	-	18220402	18220923	18220402	18220515	18220873	18220923	0.000282293	0.010681	1	0.505	0.197	1	0.88	1	-0.393
ENSG00000188878	FBF1	17	-	75920006	75920429	75920006	75920107	75920273	75920429	2.17924e-05	0.0016491	0.517	0.699	0.555	0.185	0.214	0.197	0.392
ENSG00000196155	PLEKHG4	16	+	67277509	67280806	67277509	67280543	67280710	67280806	4.57084e-05	0.00268452	1	1	0.796	0.453	0.681	0.516	0.382
ENSG00000167962	ZNF598	16	-	2002520	2003728	2002520	2002732	2003615	2003728	0.000161627	0.00698903	0.306	1	0.551	1	1	1	-0.381
ENSG00000213983	AP1G2	14	-	23561961	23562415	23561961	23562066	23562287	23562415	2.05453e-07	2.78778e-05	1	1	1	0.688	0.469	0.726	0.372
ENSG00000102317	RBM3	X	+	48575560	48576083	48575560	48575667	48575814	48576083	0.000100739	0.0048939	1	0.794	0.637	0.447	0.478	0.396	0.37
ENSG00000239389	PCDHA13	5	+	141009626	141012344	141009626	141009728	141010165	141012344	0.00102252	0.0263082	1	1	1	0.511	0.395	1	0.365
ENSG00000122678	POLM	7	-	44074130	44074530	44074130	44074233	44074397	44074530	9.02538e-05	0.00455319	0.418	1	1	0.264	1	0.082	0.357
ENSG00000167995	BEST1	11	+	61958145	61959578	61958145	61958298	61959497	61959578	0.000940578	0.0250079	0.555	0.461	0.663	1	0.901	0.844	-0.355
ENSG00000255717	SNHG1	11	-	62854887	62855216	62854887	62854938	62855132	62855216	1.50269e-12	8.44725e-10	0.549	0.552	0.605	0.243	0.243	0.179	0.347
ENSG00000127084	FGD3	9	+	93032768	93034681	93032768	93032873	93034543	93034681	4.35427e-05	0.00263601	1	0.576	1	0.498	0.455	0.594	0.343
ENSG00000110811	P3H3	12	+	6833591	6834049	6833591	6833644	6833924	6834049	0.000226298	0.00894963	0.426	0.426	0.553	1	0.426	1	-0.34
ENSG00000140474	ULK3	15	-	74842279	74842676	74842279	74842420	74842538	74842676	0.000809583	0.0225284	0.081	0.637	0.523	1	0.687	0.568	-0.338
ENSG00000175197	DDIT3	12	-	57517268	57517753	57517268	57517438	57517705	57517753	3.33067e-16	2.62124e-13	0.518	0.569	0.489	0.198	0.168	0.208	0.334
ENSG00000154134	ROBO3	11	+	124877518	124878131	124877518	124877658	124877936	124878131	1.79665e-05	0.00138624	1	1	0.799	1	0.488	0.313	0.333
ENSG00000185379	RAD51D	17	-	35106127	35106481	35106127	35106249	35106385	35106481	3.80892e-05	0.00241744	0.287	0	1	0.287	1	1	-0.333
ENSG00000099958	DERL3	22	-	23834502	23837154	23834502	23834932	23837063	23837154	5.73062e-05	0.00317605	1	1	1	0.498	0.802	0.708	0.331
ENSG00000110455	ACCS	11	+	44077844	44078784	44077844	44077922	44078683	44078784	4.54489e-05	0.00268452	0.69	0.499	0.662	1	0.84	1	-0.33
ENSG00000185507	IRF7	11	-	615096	615647	615096	615259	615344	615647	0.00166507	0.0390004	0	0.438	0.609	0	0.061	0	0.329
ENSG00000170889	RPS9	19	+	54206275	54206724	54206275	54206462	54206552	54206724	3.65551e-06	0.000342486	0.802	1	0.906	0.503	0.537	0.721	0.316
ENSG00000182902	SLC25A18	22	+	17579744	17581159	17579744	17579964	17581036	17581159	0.000826192	0.0227347	0.106	1	0.24	1	0.283	1	-0.312
ENSG00000234741	GAS5	1	-	173863900	173864304	173863900	173864075	173864256	173864304	6.14486e-05	0.00326757	0.682	0.723	0.803	0.278	0.585	0.417	0.309
ENSG00000196118	CCDC189	16	-	30759341	30759724	30759341	30759458	30759653	30759724	0.000154148	0.0067397	0.348	0.876	0.41	1	0.562	1	-0.309
ENSG00000173818	ENDOV	17	+	80415452	80415821	80415452	80415518	80415649	80415821	0.000287813	0.0107861	1	1	0.292	0.508	0.34	0.553	0.297
ENSG00000196756	SNHG17	20	-	38421005	38422241	38421005	38421098	38422091	38422241	0.000197782	0.00836854	0.698	0.838	0.684	0.433	0.459	0.441	0.296
ENSG00000170889	RPS9	19	+	54206552	54207647	54206552	54206724	54207397	54207647	0.000102365	0.00489779	0.527	0.71	0.659	0.283	0.262	0.484	0.289
ENSG00000124155	PIGT	20	+	45416516	45418979	45416516	45416694	45418771	45418979	0.000133119	0.0061529	0.568	1	0.322	1	0.707	1	-0.272
ENSG00000175197	DDIT3	12	-	57517268	57517753	57517268	57517424	57517705	57517753	0.000224539	0.00894963	0.848	0.901	0.697	0.527	0.493	0.612	0.271
ENSG00000183401	CCDC159	19	+	11354579	11354943	11354579	11354696	11354872	11354943	0.00166237	0.0390004	0.641	0.699	0.49	0.382	0.365	0.282	0.267
ENSG00000163781	TOPBP1	3	-	133598174	133598630	133598174	133598462	133598555	133598630	0.000779357	0.0219055	0.383	0.665	0.499	1	0.599	0.713	-0.255
ENSG00000007392	LUC7L	16	-	227241	228402	227241	227336	228332	228402	1.29552e-05	0.00106206	1	0.828	1	0.584	0.786	0.701	0.252
ENSG00000234741	GAS5	1	-	173864256	173864506	173864256	173864304	173864483	173864506	3.27384e-06	0.000322064	0.672	0.719	0.607	0.343	0.47	0.439	0.249
ENSG00000103507	BCKDK	16	+	31110400	31111219	31110400	31110499	31111090	31111219	0.00197916	0.0445029	0.669	0.708	0.586	1	1	0.708	-0.248
ENSG00000188542	DUSP28	2	+	240561329	240564014	240561329	240561519	240563673	240564014	0.000353304	0.0122725	1	1	1	0.67	0.734	0.865	0.244
ENSG00000013441	CLK1	2	-	200859679	200861466	200859679	200859746	200861237	200861466	3.16388e-05	0.00214653	0.758	0.728	0.673	0.44	0.395	0.6	0.241
ENSG00000107331	ABCA2	9	-	137010972	137011309	137010972	137011105	137011185	137011309	0.000459924	0.015041	0.151	0.263	0.416	0	0.118	0	0.237
ENSG00000103202	NME4	16	+	398207	399123	398207	398385	398989	399123	0.000602417	0.0179584	0.209	1	1	0.543	0.514	0.442	0.237
ENSG00000110844	PRPF40B	12	+	49631859	49632880	49631859	49631925	49632854	49632880	4.76803e-05	0.00275915	0.575	1	0.74	1	1	1	-0.228
ENSG00000173137	ADCK5	8	+	144391579	144391866	144391579	144391711	144391782	144391866	0.000864182	0.023615	0.273	0.772	0.273	1	1	0	-0.227
ENSG00000092199	HNRNPC	14	-	21263310	21263829	21263310	21263336	21263666	21263829	0.000701628	0.0200088	0.648	0.522	0.548	0.854	0.791	0.752	-0.226
ENSG00000104763	ASAH1	8	-	18064456	18067298	18064456	18064471	18067219	18067298	0.000330476	0.012041	0.737	0.812	0.68	1	0.899	1	-0.223
ENSG00000270629	NBPF14	1	-	148595542	148595890	148595542	148595752	148595854	148595890	0.000895413	0.0239691	0.322	1	0.655	0	0.322	1	0.218
ENSG00000182796	TMEM198B	12	+	55832958	55833541	55832958	55833038	55833446	55833541	0.000561109	0.0170628	1	0.72	1	0.479	0.786	0.821	0.211
ENSG00000203875	SNHG5	6	-	85677794	85678032	85677794	85677868	85677953	85678032	0.000536672	0.0168944	0.902	0.846	0.871	0.6	0.682	0.708	0.21
ENSG00000185033	SEMA4B	15	+	90224967	90225397	90224967	90225178	90225281	90225397	0.00188795	0.0427259	0	0.045	0	0.321	0	0.355	-0.21
ENSG00000188130	MAPK12	22	-	50255614	50256199	50255614	50255694	50256084	50256199	0.0011833	0.0294702	0.583	0.728	0.589	0.713	0.808	1	-0.207
ENSG00000160972	PPP1R16A	8	+	144500095	144500391	144500095	144500199	144500266	144500391	0.000239293	0.00923155	0.427	0.316	0.42	0.233	0.124	0.203	0.201
ENSG00000164548	TRA2A	7	-	23521706	23522432	23521706	23521840	23522120	23522432	4.05773e-05	0.00253447	0.79	0.848	0.829	0.621	0.565	0.691	0.197
ENSG00000255717	SNHG1	11	-	62853800	62854064	62853800	62853833	62854017	62854064	1.79872e-08	3.07738e-06	0.36	0.335	0.466	0.159	0.203	0.212	0.196
ENSG00000234741	GAS5	1	-	173865856	173866206	173865856	173865894	173866176	173866206	5.61975e-09	1.16104e-06	0.367	0.369	0.48	0.208	0.204	0.235	0.19
ENSG00000110619	CARS	11	-	3001969	3002600	3001969	3002174	3002540	3002600	0.00202082	0.0450213	0.663	0.755	0.862	1	0.877	0.959	-0.185
ENSG00000175061	LRRC75A-AS1	17	+	16439326	16439703	16439326	16439414	16439580	16439703	8.13831e-09	1.52497e-06	0.531	0.549	0.499	0.369	0.346	0.314	0.183
ENSG00000234741	GAS5	1	-	173865228	173865547	173865228	173865282	173865509	173865547	2.97567e-07	3.90309e-05	0.514	0.579	0.559	0.329	0.418	0.358	0.182
ENSG00000156976	EIF4A2	3	+	186784563	186786051	186784563	186784696	186785882	186786051	4.64827e-11	2.03233e-08	0.336	0.323	0.424	0.201	0.156	0.198	0.176
ENSG00000139372	TDG	12	+	103982798	103983389	103982798	103982934	103983294	103983389	0.000200793	0.00840553	1	0.379	1	1	0.263	0.588	0.176
ENSG00000100867	DHRS2	14	+	23639793	23643219	23639793	23639895	23643151	23643219	0.000881438	0.0237902	1	1	0.407	0.443	0.435	1	0.176
ENSG00000234741	GAS5	1	-	173866527	173866796	173866527	173866567	173866760	173866796	1.11022e-16	1.09218e-13	0.299	0.355	0.319	0.138	0.147	0.165	0.174
ENSG00000134668	SPOCD1	1	-	31793277	31793897	31793277	31793428	31793746	31793897	0.00100035	0.0260687	0.508	0.509	0.439	0.305	0.314	0.318	0.173
ENSG00000143549	TPM3	1	-	154170648	154172978	154170648	154170711	154172907	154172978	0.00124938	0.0309203	0.832	0.775	0.877	1	1	1	-0.172
ENSG00000178498	DTX3	12	+	57605988	57606252	57605988	57606029	57606189	57606252	0.00175727	0.0406756	1	1	0.88	0.732	0.793	0.841	0.171
ENSG00000234741	GAS5	1	-	173865228	173865547	173865228	173865282	173865470	173865547	5.63789e-08	8.87403e-06	0.485	0.481	0.505	0.337	0.283	0.345	0.169
ENSG00000131876	SNRPA1	15	-	101285725	101287010	101285725	101285801	101286907	101287010	0.00179058	0.0412044	0.4	0.422	0.394	0.237	0.227	0.265	0.162
ENSG00000096746	HNRNPH3	10	+	68337198	68338687	68337198	68337333	68338502	68338687	7.87286e-08	1.1474e-05	0.527	0.584	0.567	0.394	0.427	0.391	0.155
ENSG00000137955	RABGGTB	1	+	75789951	75790274	75789951	75790057	75790151	75790274	8.10963e-10	2.27049e-07	0.935	0.937	0.926	0.788	0.816	0.745	0.15
ENSG00000165819	METTL3	14	-	21503172	21503829	21503172	21503577	21503663	21503829	1.53854e-05	0.00123554	0.075	0.141	0.121	0.205	0.324	0.249	-0.147
ENSG00000100722	ZC3H14	14	+	88609266	88609803	88609266	88609403	88609726	88609803	0.000690071	0.0200088	0.474	0.373	0.429	0.248	0.248	0.364	0.139
ENSG00000175061	LRRC75A-AS1	17	+	16439580	16440253	16439580	16439703	16440184	16440253	1.17161e-09	2.80716e-07	0.307	0.327	0.23	0.138	0.144	0.184	0.133
ENSG00000112655	PTK7	6	+	43142171	43143620	43142171	43142299	43143416	43143620	0.00168624	0.0392624	0.048	0.109	0.077	0.21	0.169	0.244	-0.13
ENSG00000108465	CDK5RAP3	17	+	47971121	47971407	47971121	47971171	47971361	47971407	0.000474686	0.0153106	1	1	1	0.801	0.88	0.936	0.128
ENSG00000100395	L3MBTL2	22	+	41217122	41219536	41217122	41217202	41219418	41219536	3.26791e-10	1.16902e-07	0.043	0.054	0.058	0.205	0.178	0.156	-0.128
ENSG00000072135	PTPN18	2	+	130370556	130370782	130370556	130370623	130370704	130370782	0.000560502	0.0170628	0.096	0	0	0.056	0.186	0.233	-0.126
ENSG00000171680	PLEKHG5	1	-	6474450	6475138	6474450	6474587	6475046	6475138	0.00188928	0.0427259	0.034	0.091	0.143	0.16	0.294	0.191	-0.126
ENSG00000132781	MUTYH	1	-	45332762	45333170	45332762	45332834	45333096	45333170	0.001272	0.0310889	1	0.645	0.637	1	1	0.645	-0.121
ENSG00000137802	MAPKBP1	15	+	41812515	41813101	41812515	41812653	41812918	41813101	0.000568039	0.0170628	0.045	0	0.036	0.171	0.147	0.114	-0.117
ENSG00000168256	NKIRAS2	17	+	42022398	42022640	42022398	42022472	42022564	42022640	0.000214758	0.0088955	0.898	0.858	0.91	0.756	0.801	0.76	0.116
ENSG00000110719	TCIRG1	11	+	68047646	68047972	68047646	68047804	68047881	68047972	1.70338e-09	3.72377e-07	0.172	0.213	0.209	0.03	0.097	0.124	0.114
ENSG00000197989	SNHG12	1	-	28579532	28579981	28579532	28579587	28579911	28579981	2.33379e-05	0.00173273	0.92	0.918	0.926	0.79	0.903	0.729	0.114
ENSG00000162191	UBXN1	11	-	62677517	62677832	62677517	62677563	62677780	62677832	0.000183295	0.00783983	0.954	1	1	0.728	0.894	1	0.111
ENSG00000164068	RNF123	3	+	49720799	49721105	49720799	49720894	49721019	49721105	0.000248015	0.00947514	0.698	0.736	0.699	0.772	0.835	0.847	-0.107
ENSG00000168591	TMUB2	17	+	44188934	44189588	44188934	44189299	44189410	44189588	0.000960146	0.0253569	0.883	0.848	0.947	1	1	1	-0.107
ENSG00000135476	ESPL1	12	+	53288537	53289303	53288537	53288699	53289089	53289303	0.000353631	0.0122725	0.105	0.078	0.208	0	0.043	0.031	0.106
ENSG00000234741	GAS5	1	-	173864256	173865282	173864256	173864704	173865228	173865282	0.000486675	0.0155697	0.458	0.482	0.466	0.328	0.406	0.356	0.105
ENSG00000108465	CDK5RAP3	17	+	47975513	47976013	47975513	47975638	47975868	47976013	0.00226302	0.0494735	0.866	0.817	0.892	0.962	0.959	0.968	-0.105
ENSG00000140983	RHOT2	16	+	670891	671203	670891	671000	671114	671203	0.000546506	0.0170628	1	0.853	0.841	1	1	1	-0.102

## Sheet: S5e
Gene ID	Gene symbol	Chromosome	Strand	exonStart	exonEnd	upstreamES	upstreamEE	downstreamES	downstreamEE	p-value	FDR	Mock-1 PSI	Mock-2 PSI	Mock-3 PSI	KUNV-1 PSI	KUNV-2 PSI	KUNV-3 PSI	∆PSI
ENSG00000250802	ZBED3-AS1	5	+	77105655	77105689	77087486	77087619	77118319	77118521	2.91334e-12	1.98934e-08	1	1	1	0	0	0	1
ENSG00000130958	SLC35D2	9	-	96343903	96343996	96324090	96324169	96360153	96360221	4.21885e-15	4.60926e-11	1	1	1	0.199	0	0	0.934
ENSG00000108433	GOSR2	17	+	46931104	46931207	46929519	46929584	46935028	46935169	1.70038e-07	0.00016015	0	0	0.485	1	1	1	-0.838
ENSG00000065665	SEC61A2	10	+	12167752	12167893	12162212	12162289	12169257	12169961	1.23264e-08	2.24451e-05	0	0.664	0	1	1	1	-0.779
ENSG00000135740	SLC9A5	16	+	67255392	67255471	67255020	67255184	67256468	67256689	9.47421e-08	0.00010944	0	0.212	0	1	0.518	1	-0.769
ENSG00000132823	OSER1	20	-	44207284	44207319	44206880	44206998	44207553	44207593	1.73592e-09	4.74141e-06	1	1	1	0.42	0.367	0	0.738
ENSG00000172671	ZFAND4	10	-	45652983	45653059	45648293	45648534	45663541	45663842	3.35937e-09	7.46953e-06	0.523	1	1	0	0	0.354	0.723
ENSG00000158156	XKR8	1	+	27964184	27964235	27963636	27963693	27966502	27966710	3.33492e-06	0.00154841	0.155	0	0	1	0.3	1	-0.715
ENSG00000072756	TRNT1	3	+	3127945	3128018	3126979	3127289	3129013	3129188	7.78259e-11	3.54283e-07	0.358	0.271	0.251	1	1	1	-0.707
ENSG00000128309	MPST	22	+	37023751	37023927	37019695	37019774	37024191	37024810	0.000100705	0.0180961	0.146	0	0.256	1	0.462	1	-0.687
ENSG00000079263	SP140	2	+	230253315	230253417	230250980	230251061	230255451	230255532	7.12882e-11	3.54024e-07	1	1	1	0.487	0.262	0.203	0.683
ENSG00000178498	DTX3	12	+	57605988	57606029	57604622	57604858	57606189	57606252	2.67504e-06	0.00136569	0	0	0.147	1	0.58	0.58	-0.671
ENSG00000230084	AC006059.1	3	-	42632628	42632695	42623763	42623812	42653993	42654388	1.66473e-07	0.000159543	0	0.367	0	1	1	0.367	-0.667
ENSG00000235703	LINC00894	X	+	149943650	149943762	149942183	149942329	149944017	149944100	0.000105837	0.0184126	0	0	0	0	1	1	-0.667
ENSG00000119912	IDE	10	-	92480792	92480916	92478644	92478789	92483254	92483337	5.49794e-06	0.00233942	0.176	0	0.124	1	0.299	1	-0.666
ENSG00000197249	SERPINA1	14	-	94388800	94389010	94382591	94383241	94390456	94390693	0.000107012	0.0184992	0.169	1	1	0.132	0.092	0	0.648
ENSG00000118058	KMT2A	11	+	118439023	118439122	118436761	118436944	118468774	118468844	4.50172e-08	6.64636e-05	0.658	1	0.862	0.491	0.088	0	0.647
ENSG00000204271	SPIN3	X	-	56978291	56978498	56975141	56977196	56978579	56978660	2.1427e-06	0.00121926	1	1	0.552	0	0.235	0.381	0.645
ENSG00000270011	ZNF559-ZNF177	19	+	9338493	9338582	9324694	9324780	9341101	9341184	0.000148668	0.0230064	1	1	0.433	0	0.504	0	0.643
ENSG00000203808	BVES-AS1	6	+	105154393	105154491	105147275	105147380	105168738	105168983	0.000349607	0.0409828	0.592	0	0.492	1	1	1	-0.639
ENSG00000143110	C1orf162	1	+	111477650	111477775	111477333	111477428	111477982	111478512	0.000324974	0.0387325	1	1	1	0	0.629	0.459	0.637
ENSG00000272146	ARF4-AS1	3	+	57600058	57600169	57597795	57598051	57600742	57600927	4.46553e-06	0.00201602	1	1	0.475	0.163	0.405	0	0.636
ENSG00000136536	MARCH7	2	+	159714556	159714598	159712488	159712606	159743060	159743253	5.31966e-06	0.00230633	1	1	0.314	0	0.407	0	0.636
ENSG00000244005	NFS1	20	-	35692248	35692370	35681964	35681981	35696376	35696460	3.05773e-05	0.00806931	0	0	0.301	0.632	0.563	1	-0.631
ENSG00000069869	NEDD4	15	-	55872414	55872476	55862912	55863079	55915283	55915654	5.91042e-05	0.0128947	0.374	0	0.285	1	0.544	1	-0.628
ENSG00000151150	ANK3	10	-	60145967	60146021	60138516	60139087	60166590	60166653	5.37063e-08	7.52259e-05	0	0.387	0	0.558	0.688	1	-0.62
ENSG00000129158	SERGEF	11	-	18010074	18010139	18007940	18008076	18012850	18012924	2.2231e-09	5.52007e-06	0.54	0.701	0.594	0	0	0	0.612
ENSG00000133640	LRRIQ1	12	+	85098866	85098994	85055546	85057184	85104003	85104077	7.40035e-05	0.0150403	0	0.173	1	1	1	1	-0.609
ENSG00000143643	TTC13	1	-	230940439	230940556	230933778	230933861	230945388	230945454	5.92485e-05	0.0128947	1	1	1	0.18	1	0	0.607
ENSG00000115170	ACVR1	2	-	157826527	157826646	157799428	157799500	157875795	157875840	2.3342e-08	3.68119e-05	0.179	1	0	1	1	1	-0.607
ENSG00000137434	C6orf52	6	-	10686965	10687056	10683186	10683232	10694493	10694609	1.06314e-11	6.4529e-08	0.223	0.386	0.573	1	1	1	-0.606
ENSG00000132740	IGHMBP2	11	+	68930322	68930434	68929182	68929357	68933298	68933381	9.48602e-06	0.00352512	0.184	0	0.575	1	0.575	1	-0.605
ENSG00000180185	FAHD1	16	+	1838015	1838134	1826966	1827865	1839261	1840207	1.20298e-06	0.000764007	0.567	1	1	0	0.466	0.304	0.599
ENSG00000105372	RPS19	19	+	41863870	41863985	41861111	41861212	41864173	41864899	2.4348e-07	0.00021112	0	0	0.471	0.69	1	0.571	-0.597
ENSG00000171914	TLN2	15	+	62722352	62722487	62719766	62719880	62724975	62725104	1.55744e-05	0.00509451	0.378	0.288	0.549	1	1	1	-0.595
ENSG00000158006	PAFAH2	1	-	25990726	25990863	25984459	25984528	25998024	25998157	2.61793e-05	0.00737163	0.501	0.547	0.167	1	1	1	-0.595
ENSG00000186951	PPARA	22	+	46188722	46188822	46151887	46151970	46198344	46198591	0.000176026	0.0257736	0.242	0	1	1	1	1	-0.586
ENSG00000267787	AC027097.2	18	+	57734025	57734096	57641558	57642052	57735150	57735592	0.000120188	0.0203897	1	1	1	0.53	0.718	0	0.584
ENSG00000122033	MTIF3	13	-	27449851	27449918	27445087	27445137	27450063	27450143	1.79063e-05	0.00561366	0.367	1	0.367	0	0	0	0.578
ENSG00000177106	EPS8L2	11	+	706673	706801	706230	706288	709329	709451	0.000217078	0.0298698	1	0.295	0	1	1	1	-0.568
ENSG00000177106	EPS8L2	11	+	706676	706801	706116	706288	709329	709451	0.000234407	0.031308	1	0.298	0	1	1	1	-0.567
ENSG00000148737	TCF7L2	10	+	113158666	113158717	113158020	113158069	113159919	113159992	2.9613e-09	7.03334e-06	1	1	1	0.682	0.391	0.243	0.561
ENSG00000147443	DOK2	8	-	21912228	21912510	21910672	21910857	21913538	21913860	1.37717e-05	0.00468226	0.33	0	1	1	1	1	-0.557
ENSG00000196428	TSC22D2	3	+	150423048	150423120	150411178	150411308	150438197	150438354	2.6962e-05	0.00747642	0.627	1	1	0.219	0.529	0.219	0.553
ENSG00000137434	C6orf52	6	-	10686965	10687164	10683186	10683232	10694493	10694533	2.25173e-11	1.23005e-07	0.265	0.525	0.578	1	1	1	-0.544
ENSG00000232480	TGFB2-AS1	1	-	218345174	218345388	218344195	218344462	218345602	218345678	7.40632e-05	0.0150403	1	0.643	0.796	0.131	0	0.678	0.543
ENSG00000151881	TMEM267	5	-	43476113	43476258	43453657	43454043	43479889	43479987	1.11564e-06	0.000761802	0.608	0.493	0.28	1	1	1	-0.54
ENSG00000120963	ZNF706	8	-	101204649	101204693	101202332	101202447	101205434	101205682	2.27914e-06	0.0012576	0.575	0.404	0.184	1	1	0.772	-0.536
ENSG00000236088	COX10-AS1	17	-	13865078	13865266	13790268	13790313	13880301	13880371	0.000284476	0.0356861	0	1	0.397	1	1	1	-0.534
ENSG00000122515	ZMIZ2	7	+	44749814	44749980	44748861	44748991	44756187	44756299	1.03351e-07	0.000112916	0.662	0.151	0.588	1	1	1	-0.533
ENSG00000121775	TMEM39B	1	+	32076762	32076846	32075602	32075822	32091674	32092011	1.03569e-06	0.000725344	0.258	0.343	0.567	1	1	0.758	-0.53
ENSG00000168026	TTC21A	3	+	39126260	39126390	39125331	39125532	39128330	39128488	6.23676e-05	0.0134132	1	1	1	0	0.42	1	0.527
ENSG00000012817	KDM5D	Y	-	19739527	19739662	19735620	19735750	19741317	19741488	0.00014624	0.022695	1	1	1	0.709	0.168	0.549	0.525
ENSG00000157578	LCA5L	21	-	39444643	39444745	39444134	39444201	39445724	39445775	2.65518e-06	0.00136569	0.192	0	0.322	0.768	0.322	1	-0.525
ENSG00000174939	ASPHD1	16	+	29906078	29906127	29905787	29905959	29919530	29919864	0.000191083	0.0271125	0	0	1	1	1	0.566	-0.522
ENSG00000138347	MYPN	10	+	68109604	68109723	68106116	68106183	68121437	68122340	4.08098e-05	0.0100874	0.098	0.304	0.259	1	0.636	0.567	-0.514
ENSG00000115310	RTN4	2	-	54973820	54973867	54972186	54973198	54982514	54982653	4.40876e-05	0.0106565	1	0.726	1	0.398	0.398	0.398	0.511
ENSG00000183668	PSG9	19	-	43258856	43259135	43258201	43258456	43261859	43262138	0.000318244	0.0382081	1	1	1	1	0.271	0.199	0.51
ENSG00000148396	SEC16A	9	-	136445051	136445111	136443822	136443900	136446854	136446949	6.15312e-08	8.00301e-05	1	1	1	0.377	0.784	0.312	0.509
ENSG00000104863	LIN7B	19	+	49115824	49116024	49115259	49115331	49116262	49116472	0.000420483	0.0458801	0	0	0.486	0	1	1	-0.505
ENSG00000170791	CHCHD7	8	+	56216679	56216754	56216388	56216506	56217330	56217441	1.2055e-06	0.000764007	0.423	0.524	0.256	0.869	0.846	1	-0.504
ENSG00000249306	LINC01411	5	+	174517758	174517905	174427638	174427750	174526227	174526448	1.59951e-07	0.000156029	0.224	0.698	0.574	1	1	1	-0.501
ENSG00000175029	CTBP2	10	-	125160318	125160520	125038996	125039155	125160826	125161170	6.15871e-10	1.97901e-06	1	1	1	0.727	0.439	0.349	0.495
ENSG00000249306	LINC01411	5	+	174524061	174524161	174427638	174427750	174526227	174526448	5.16771e-07	0.000397601	0.456	0.742	0.324	1	1	1	-0.493
ENSG00000111788	AC009533.1	12	+	9312616	9312695	9311730	9311831	9312874	9313029	7.65345e-06	0.00298632	0.212	0.617	0.386	1	0.683	1	-0.489
ENSG00000173890	GPR160	3	+	170077122	170077923	170038914	170039043	170079773	170079897	1.37998e-05	0.00468226	0.34	1	0.198	1	1	1	-0.487
ENSG00000170629	DPY19L2P2	7	-	103258443	103258592	103257603	103257724	103271731	103271869	3.08414e-06	0.00149389	0.364	0.604	0.728	0	0.276	0	0.473
ENSG00000179818	PCBP1-AS1	2	-	70059642	70059680	70051202	70051305	70083537	70083687	7.93928e-06	0.00305422	0.414	0.68	0.739	0	0.414	0	0.473
ENSG00000144228	SPOPL	2	+	138550482	138550604	138501800	138502119	138550973	138551054	1.06683e-07	0.00011427	0.35	0.364	0.866	1	1	1	-0.473
ENSG00000077157	PPP1R12B	1	+	202443086	202443127	202442525	202442572	202445045	202445228	2.2693e-05	0.00666477	0.257	1	0	1	1	0.675	-0.473
ENSG00000273345	AC104109.4	5	-	134312291	134312380	134308573	134308727	134319357	134319497	2.90606e-05	0.00782016	0.471	0.337	0.67	1	0.884	1	-0.469
ENSG00000197548	ATG7	3	+	11281036	11281102	11272308	11272430	11282192	11282438	0.000416199	0.045654	0.493	0.28	0.368	0.538	1	1	-0.466
ENSG00000006837	CDKL3	5	-	134350248	134350427	134321790	134321903	134370997	134371041	5.61013e-06	0.00233942	1	0	0.185	1	1	0.576	-0.464
ENSG00000135622	SEMA4F	2	+	74657852	74657951	74657564	74657624	74673456	74673576	2.59456e-06	0.00136569	0.194	0.591	0.491	1	1	0.658	-0.461
ENSG00000181381	DDX60L	4	-	168377727	168377843	168375376	168375524	168378353	168378475	8.46986e-05	0.0160482	0.128	0.307	0	0.608	0.489	0.702	-0.455
ENSG00000124508	BTN2A2	6	+	26385142	26385362	26383791	26383915	26388012	26388159	0.000294824	0.0365201	0.371	0.541	0.228	0.726	0.772	1	-0.453
ENSG00000086758	HUWE1	X	-	53625785	53626034	53625156	53625258	53627409	53627515	0.000306979	0.0375069	0.212	0.447	0.564	1	0.574	1	-0.45
ENSG00000267279	AC090409.1	18	-	61604935	61605111	61592493	61592623	61606465	61606657	0.000139766	0.0222594	1	1	1	1	0.314	0.34	0.449
ENSG00000140105	WARS	14	-	100375282	100375350	100361707	100361921	100376259	100376307	6.48803e-09	1.26579e-05	0.257	0.193	0.095	0.596	0.633	0.662	-0.449
ENSG00000140526	ABHD2	15	+	89103902	89104044	89102499	89102576	89113724	89113824	0.000286132	0.0356861	1	1	1	0.541	1	0.116	0.448
ENSG00000128881	TTBK2	15	-	42872610	42872758	42840359	42840433	42878548	42878684	0.000100297	0.0180822	0.434	0.657	0.434	1	0.86	1	-0.445
ENSG00000178852	EFCAB13	17	+	47347807	47347951	47345015	47345098	47370436	47370508	4.75344e-05	0.0110583	1	0.438	1	0.072	0.394	0.661	0.437
ENSG00000113758	DBN1	5	-	177472118	177472397	177468843	177468899	177472775	177473198	1.47349e-05	0.00490806	0.498	0.248	0.498	0.554	1	1	-0.437
ENSG00000160326	SLC2A6	9	-	133473414	133473600	133473104	133473250	133473979	133474088	4.78206e-06	0.00209859	0.498	0.598	0.293	0.698	1	1	-0.436
ENSG00000174306	ZHX3	20	-	41238687	41238796	41204244	41205066	41267462	41267612	7.84547e-06	0.00303954	1	1	0.696	0.433	0.579	0.379	0.435
ENSG00000058600	POLR3E	16	+	22298952	22299036	22297419	22297537	22305155	22305206	0.000221746	0.0303592	1	0.511	1	0.207	1	0	0.435
ENSG00000147118	ZNF182	X	-	47988523	47988617	47983284	47983411	48002594	48002653	0.000104553	0.0183058	0	0.09	0.331	0.397	0.464	0.865	-0.435
ENSG00000177990	DPY19L2	12	-	63624039	63624131	63621237	63621337	63626468	63626526	8.17947e-07	0.000587921	0.538	0.667	0.5	1	1	1	-0.432
ENSG00000167889	MGAT5B	17	+	76932644	76932775	76926596	76926730	76937987	76938143	5.37316e-05	0.0119317	1	0.553	0.861	0.452	0.216	0.452	0.431
ENSG00000143363	PRUNE1	1	+	151018556	151018669	151017811	151017904	151024610	151024795	2.03289e-07	0.00018031	1	1	0.878	0.692	0.512	0.391	0.428
ENSG00000185090	MANEAL	1	+	37796743	37796820	37795736	37795846	37799843	37801133	5.40669e-05	0.0119575	1	1	0.902	0.352	0.656	0.62	0.425
ENSG00000198768	APCDD1L	20	-	58513816	58513987	58470608	58470747	58514658	58515131	0.000187524	0.0268165	0.091	0.149	0.065	0.512	0.31	0.759	-0.425
ENSG00000042062	RIPOR3	20	-	50608911	50608955	50608612	50608738	50609292	50609356	1.32528e-05	0.0045532	0.474	0.575	0.504	1	1	0.826	-0.424
ENSG00000062485	CS	12	-	56298608	56298691	56286281	56286620	56300159	56300316	2.34547e-05	0.00681523	0.513	0.612	0.116	0.513	1	1	-0.424
ENSG00000179818	PCBP1-AS1	2	-	70053730	70053792	70051202	70051305	70059642	70059680	0.000143856	0.0225169	1	0.374	0	1	0.642	1	-0.423
ENSG00000144642	RBMS3	3	+	28756757	28756968	28576272	28576496	28757108	28757241	0.000312734	0.0378797	0.132	0	0.092	0.548	0.191	0.752	-0.422
ENSG00000158887	MPZ	1	-	161306707	161306921	161306328	161306464	161307257	161307424	8.57848e-06	0.00323184	1	0.376	1	0.474	0.213	0.429	0.42
ENSG00000106100	NOD1	7	-	30435997	30436081	30429373	30429457	30446140	30446224	1.59208e-06	0.000966342	0.785	0.611	0.343	1	1	1	-0.42
ENSG00000161714	PLCD3	17	-	45112862	45113012	45108966	45112704	45113121	45113257	6.1138e-09	1.23696e-05	1	1	1	0.695	0.701	0.347	0.419
ENSG00000115827	DCAF17	2	+	171457970	171458075	171453123	171453213	171468887	171469030	4.83797e-08	6.95484e-05	1	1	1	0.584	0.637	0.521	0.419
ENSG00000141644	MBD1	18	-	50274185	50274353	50273563	50273863	50275128	50275245	1.12997e-07	0.000118706	0.85	1	1	0.498	0.586	0.515	0.417
ENSG00000129158	SERGEF	11	-	18010074	18010139	18007940	18008076	18012950	18013012	3.78502e-07	0.000313279	0.369	0.439	0.439	0	0	0	0.416
ENSG00000005243	COPZ2	17	-	48032685	48032741	48029124	48029176	48033862	48033944	0.000275751	0.0348691	0.237	1	0.237	1	0.713	1	-0.413
ENSG00000253524	AC124290.1	8	-	36034866	36034948	36004319	36004592	36093977	36094009	1.85761e-05	0.00570087	0.442	1	1	1	0.209	0	0.411
ENSG00000243789	JMJD7	15	+	41829103	41829292	41828112	41828188	41834739	41834804	2.85854e-05	0.00773036	1	0.068	0.396	1	0.696	1	-0.411
ENSG00000025293	PHF20	20	+	35847349	35847434	35801490	35801605	35863012	35863400	5.17336e-05	0.0115349	0.565	1	0.206	1	1	1	-0.41
ENSG00000161277	THAP8	19	-	36039943	36040136	36039322	36039718	36054134	36054762	1.59132e-07	0.000156029	0.894	1	0.86	0.452	0.573	0.502	0.409
ENSG00000107758	PPP3CB	10	-	73439871	73439901	73438197	73438420	73446491	73446576	4.168e-05	0.0102101	1	0.79	0.883	0.335	0.514	0.601	0.408
ENSG00000214193	SH3D21	1	+	36307917	36307963	36307769	36307825	36308388	36308475	0.000142986	0.0224987	0.182	0.571	0.333	0.75	0.893	0.667	-0.408
ENSG00000132780	NASP	1	+	45600384	45600457	45583988	45584205	45602254	45602365	8.84247e-05	0.0165992	0.494	0.661	0.193	0.736	1	0.796	-0.395
ENSG00000274211	SOCS7	17	+	38364751	38364856	38361710	38361775	38366286	38366417	0.000379154	0.0430569	0.348	0.539	0.503	0.918	0.658	1	-0.395
ENSG00000151746	BICD1	12	+	32338785	32338979	32337498	32337706	32367669	32367745	1.79702e-06	0.00106702	0.53	0.491	0.732	1	0.903	1	-0.383
ENSG00000143363	PRUNE1	1	+	151018466	151018669	151017811	151017904	151024610	151024795	1.1511e-06	0.000764007	1	1	0.909	0.819	0.625	0.329	0.379
ENSG00000140105	WARS	14	-	100375282	100375406	100361707	100361921	100376259	100376285	2.6529e-07	0.000226438	0.284	0.199	0.134	0.534	0.606	0.605	-0.376
ENSG00000187994	RINL	19	-	38876330	38876781	38873885	38873988	38878231	38878273	1.99748e-05	0.00602852	1	1	1	1	0.442	0.442	0.372
ENSG00000138380	CARF	2	+	202924356	202924415	202917876	202918043	202941859	202941980	5.12354e-05	0.0114735	1	0.169	0.268	1	1	0.549	-0.371
ENSG00000204580	DDR1	6	+	30885624	30885680	30884537	30884710	30888687	30888814	0.00023012	0.0309625	1	1	0.914	0.383	0.592	0.848	0.364
ENSG00000174442	ZWILCH	15	+	66518882	66518969	66515525	66515644	66520589	66520657	0.000141692	0.0224312	1	0.435	0.474	1	1	1	-0.364
ENSG00000228106	AL392172.1	1	+	222823855	222823945	222815058	222815078	222835118	222835215	0.00022518	0.0305234	0.503	0.202	0.82	0.78	0.835	1	-0.363
ENSG00000284116	AL772307.1	9	-	39988443	39988564	39983792	39984410	40106357	40106611	9.88472e-07	0.000701263	1	1	1	1	0.618	0.302	0.36
ENSG00000135740	SLC9A5	16	+	67255392	67255930	67255020	67255184	67256468	67256689	0.00013516	0.0219091	0.554	0.539	0.637	1	0.809	1	-0.36
ENSG00000162066	AMDHD2	16	+	2528649	2528718	2528451	2528559	2528993	2529095	3.55184e-05	0.00906665	1	1	0.8	0.533	0.557	0.632	0.359
ENSG00000112739	PRPF4B	6	+	4062556	4062760	4062103	4062299	4063073	4063119	0.000154201	0.0236463	0.765	1	0.906	0.503	0.631	0.461	0.359
ENSG00000178950	GAK	4	-	859361	859493	850935	851084	859605	859722	4.78442e-05	0.0110583	0.43	0.59	0.609	0.86	0.906	0.927	-0.355
ENSG00000095637	SORBS1	10	-	95414493	95414655	95410632	95410777	95421960	95422073	0.000101781	0.0181458	1	1	1	1	0.312	0.644	0.348
ENSG00000131370	SH3BP5	3	-	15273115	15273405	15269712	15269877	15275667	15275909	0.000452475	0.0485606	0.457	0.707	0.529	1	0.735	1	-0.347
ENSG00000165195	PIGA	X	-	15331819	15331992	15325913	15326046	15335500	15335544	0.000387119	0.0436925	0.488	0.465	0.52	0.792	0.834	0.884	-0.346
ENSG00000248161	AC098487.1	4	-	102430396	102430498	102419696	102419794	102431061	102431290	7.44941e-05	0.0150407	0.322	0	1	0.587	0.768	1	-0.344
ENSG00000132953	XPO4	13	-	20862968	20863123	20862716	20862858	20868595	20868701	0.000168078	0.0248824	0.427	0.598	0.383	1	0.427	1	-0.34
ENSG00000154175	ABI3BP	3	-	100824857	100824941	100808160	100808235	100828392	100828452	0.000419667	0.0458801	0.511	1	1	0.343	0.647	0.511	0.337
ENSG00000147586	MRPS28	8	-	80028694	80028796	80002998	80003120	80030053	80030232	0.000143328	0.0224987	0.81	0.487	0.487	1	0.791	1	-0.336
ENSG00000140987	ZSCAN32	16	-	3390009	3390183	3384083	3384941	3393648	3393814	7.48909e-05	0.0150407	0.509	1	1	0.548	0.509	0.447	0.335
ENSG00000136122	BORA	13	+	72734959	72735005	72727748	72728007	72737961	72738043	3.31656e-05	0.00854593	0.4	0.5	0.667	1	1	0.571	-0.335
ENSG00000008277	ADAM22	7	+	88186614	88186701	88181957	88182024	88193115	88193239	6.86627e-05	0.0143162	0.339	1	1	1	0	0.339	0.333
ENSG00000229951	FLJ31356	2	-	28387760	28387911	28384408	28387133	28394547	28394672	0.000355207	0.0414613	0	1	1	0	1	0	0.333
ENSG00000186409	CCDC30	1	+	42480460	42480566	42463353	42463657	42482662	42482816	1.14793e-05	0.00412552	1	1	0.875	0.537	0.719	0.63	0.33
ENSG00000165195	PIGA	X	-	15331873	15331992	15325913	15326046	15335500	15335554	9.22831e-05	0.0169166	0.495	0.604	0.577	0.859	0.897	0.906	-0.329
ENSG00000069849	ATP1B3	3	+	141902135	141902227	141877528	141877562	141903619	141903748	0.000343383	0.0404267	0.429	0.667	0.385	0.714	0.75	1	-0.328
ENSG00000197415	VEPH1	3	-	157493186	157493293	157489054	157489160	157495211	157495506	3.12028e-06	0.00149519	0	0.093	0	0.48	0.278	0.316	-0.327
ENSG00000149100	EIF3M	11	+	32587045	32587144	32583837	32583929	32593865	32593949	1.1274e-05	0.00407858	0.885	1	1	0.707	0.783	0.419	0.325
ENSG00000112739	PRPF4B	6	+	4062556	4062633	4062212	4062299	4063073	4063119	0.000114016	0.0194636	0.838	1	0.92	0.671	0.6	0.521	0.322
ENSG00000089639	GMIP	19	-	19634506	19634703	19633802	19634190	19634791	19634929	2.03916e-05	0.006076	0.544	0.417	0.87	0.836	0.955	1	-0.32
ENSG00000143549	TPM3	1	-	154171412	154171488	154170648	154170711	154172907	154172978	0.000275692	0.0348691	0.793	0.523	0.732	1	1	1	-0.317
ENSG00000205726	ITSN1	21	+	33826817	33826863	33819240	33819323	33829623	33829745	0.000349588	0.0409828	0.526	0.516	0.426	0.182	0.214	0.125	0.316
ENSG00000148357	HMCN2	9	+	130428357	130428489	130427312	130427375	130429556	130429685	0.00022462	0.0305232	0.59	0.507	0.673	1	0.711	1	-0.314
ENSG00000166169	POLL	10	-	101587121	101587200	101585861	101586156	101588203	101588248	5.54523e-05	0.0122145	0.843	1	1	1	0.43	0.473	0.313
ENSG00000130958	SLC35D2	9	-	96343903	96343996	96324090	96324169	96351102	96351171	0.000164321	0.0243923	0.665	0.599	1	0.332	1	0	0.311
ENSG00000173114	LRRN3	7	+	111097026	111097133	111091005	111091504	111099880	111099962	6.34842e-06	0.00260748	0.316	0.291	0.276	0.622	0.661	0.532	-0.311
ENSG00000106100	NOD1	7	-	30433095	30433179	30429373	30429457	30446140	30446224	1.18907e-05	0.00424544	0.758	0.773	0.54	1	1	1	-0.31
ENSG00000205485	AC004980.1	7	+	76615493	76615663	76551463	76551522	76621115	76621388	0.000249674	0.0325511	1	1	1	0.695	1	0.381	0.308
ENSG00000204599	TRIM39	6	+	30327646	30327696	30326956	30326995	30328888	30329041	3.19997e-05	0.00832404	0	0.245	0	0.393	0.327	0.447	-0.307
ENSG00000123106	CCDC91	12	+	28226139	28226199	28225794	28225861	28255580	28255662	0.00013456	0.0218768	0.645	0.679	0.602	1	1	0.845	-0.306
ENSG00000183597	TANGO2	22	+	20053436	20053551	20052464	20052584	20061529	20061681	6.09302e-05	0.0131559	0.471	0.471	0.78	0.78	1	0.852	-0.303
ENSG00000139620	KANSL2	12	-	48661194	48661243	48660365	48660619	48662559	48662592	0.000106512	0.0184712	0.395	1	1	1	0.246	0.246	0.301
ENSG00000163638	ADAMTS9	3	-	64568367	64568535	64561577	64561751	64594257	64594434	0.000270273	0.0345766	1	1	1	0.553	0.667	0.876	0.301
ENSG00000172954	LCLAT1	2	+	30459551	30459722	30447256	30447404	30525586	30525755	0.000257748	0.0331295	0.189	0.512	0.677	1	0.259	1	-0.294
ENSG00000151092	NGLY1	3	-	25737333	25737455	25733871	25733982	25751097	25751263	3.90752e-05	0.00970254	1	0.751	1	0.417	0.858	0.601	0.292
ENSG00000186638	KIF24	9	-	34297016	34297114	34286616	34286704	34306251	34306441	0.000231173	0.0310278	0.708	0.708	0.564	1	0.853	1	-0.291
ENSG00000267787	AC027097.2	18	+	57731413	57732023	57641558	57642052	57735150	57735592	0.00014455	0.022561	1	1	1	0.598	0.696	0.846	0.287
ENSG00000167377	ZNF23	16	-	71456071	71456121	71454041	71454168	71456763	71456828	0.000251222	0.032675	0	0	0.139	0	0.66	0.341	-0.287
ENSG00000222009	BTBD19	1	+	44812457	44812522	44812038	44812098	44812995	44813064	8.41762e-05	0.0160482	0	0	0.089	0.227	0.227	0.494	-0.286
ENSG00000140105	WARS	14	-	100375282	100375350	100369086	100369258	100376259	100376307	5.07311e-05	0.0114516	0.247	0.38	0.416	0.597	0.587	0.7	-0.28
ENSG00000168234	TTC39C	18	+	24069156	24069271	24066011	24066140	24114553	24114647	0.000229446	0.030948	0.69	0.229	0.816	1	0.571	1	-0.279
ENSG00000145332	KLHL8	4	-	87185250	87185799	87183202	87183389	87195323	87195690	0.000397214	0.0444644	0.534	0.721	0.607	1	0.697	1	-0.278
ENSG00000130023	ERMARD	6	+	169776454	169776673	169775939	169776065	169779181	169779295	1.20638e-06	0.000764007	1	1	1	0.711	0.674	0.785	0.277
ENSG00000108846	ABCC3	17	+	50665152	50665245	50659181	50659368	50667553	50667757	0.000145202	0.0225982	1	0.57	0.599	1	1	1	-0.277
ENSG00000167555	ZNF528	19	+	52414938	52415039	52406514	52406643	52415123	52415353	4.57187e-05	0.0108981	0.087	0	0	0.222	0.588	0.106	-0.276
ENSG00000140105	WARS	14	-	100375282	100375403	100369086	100369258	100376259	100376311	2.73692e-05	0.00749715	0.211	0.329	0.374	0.548	0.546	0.644	-0.275
ENSG00000145332	KLHL8	4	-	87185250	87185571	87183202	87183389	87195323	87195690	0.000410856	0.0453129	0.514	0.743	0.661	1	0.743	1	-0.275
ENSG00000271254	AC240274.1	KI270711.1	-	27336	27439	26290	26505	29278	29488	0.000175298	0.025742	0.739	1	1	0.557	0.623	0.739	0.273
ENSG00000152117	AC073869.1	2	+	131519813	131519942	131519534	131519666	131520096	131520421	4.55754e-05	0.0108981	0	0	0	0.357	0.384	0.077	-0.273
ENSG00000144228	SPOPL	2	+	138550156	138550294	138501800	138502119	138550973	138551054	5.51932e-06	0.00233942	0.583	0.681	0.921	1	1	1	-0.272
ENSG00000164099	PRSS12	4	-	118305944	118306003	118303277	118303879	118308435	118308577	7.46561e-05	0.0150407	1	1	0.931	1	0.569	0.549	0.271
ENSG00000140859	KIFC3	16	-	57790929	57791066	57772222	57772288	57794998	57795141	2.18222e-06	0.00122895	0.069	0.127	0.145	0.367	0.469	0.319	-0.271
ENSG00000113387	SUB1	5	+	32536637	32536695	32531848	32531916	32571090	32571174	0.000176457	0.0257736	0.064	0.081	0.187	0.505	0.368	0.273	-0.271
ENSG00000143363	PRUNE1	1	+	151018556	151018669	151017811	151017904	151027232	151027327	0.000150801	0.0232706	1	0.374	0.574	1	1	0.759	-0.27
ENSG00000124831	LRRFIP1	2	+	237727875	237727935	237720771	237720822	237748363	237748399	2.04658e-05	0.006076	0.663	0.652	0.695	0.414	0.426	0.364	0.269
ENSG00000153551	CMTM7	3	+	32452391	32452473	32441839	32442013	32454240	32454830	0.000186267	0.0267769	1	1	0.927	0.442	1	0.679	0.269
ENSG00000132639	SNAP25	20	+	10293160	10293278	10277684	10277726	10296924	10297050	1.21677e-06	0.000764007	0.961	0.943	1	0.484	0.783	0.834	0.268
ENSG00000161091	MFSD12	19	-	3567144	3567242	3550987	3551194	3573555	3573629	1.4253e-05	0.00480617	1	0	0.195	0	1	1	-0.268
ENSG00000129315	CCNT1	12	-	48695998	48696162	48695758	48695829	48698137	48698183	4.95582e-05	0.0113273	0.872	0.872	0.864	0.548	0.598	0.664	0.266
ENSG00000140105	WARS	14	-	100375282	100375406	100369086	100369258	100376259	100376285	1.74006e-05	0.00559141	0.245	0.338	0.362	0.545	0.554	0.644	-0.266
ENSG00000165195	PIGA	X	-	15331589	15331992	15325913	15326046	15335500	15335554	0.000437615	0.0473378	0.605	0.681	0.552	0.867	0.854	0.915	-0.266
ENSG00000108846	ABCC3	17	+	50660922	50661114	50659236	50659368	50667553	50667757	0.000155587	0.0236748	1	0.602	0.602	1	1	1	-0.265
ENSG00000226287	TMEM191A	22	+	20702843	20702893	20702585	20702709	20703005	20703122	6.65579e-05	0.0140381	0.618	0.564	0.593	1	1	0.564	-0.263
ENSG00000124067	SLC12A4	16	-	67950653	67951060	67950318	67950493	67951139	67951304	0.000161624	0.024123	0.606	0.795	0.63	1	0.819	1	-0.263
ENSG00000140105	WARS	14	-	100374135	100374244	100361855	100361921	100376259	100376334	0.000379912	0.0430569	0.176	0.16	0.294	0.407	0.441	0.57	-0.263
ENSG00000131051	RBM39	20	-	35740524	35740597	35738967	35739017	35740823	35740887	0	0	0.15	0.141	0.134	0.413	0.395	0.401	-0.261
ENSG00000164548	TRA2A	7	-	23522353	23522432	23521706	23521840	23531788	23532023	2.5262e-05	0.00718743	0.228	0.228	0.207	0.545	0.41	0.492	-0.261
ENSG00000180776	ZDHHC20	13	-	21425651	21425678	21413651	21413772	21459053	21459369	0.000207575	0.0290749	0.607	0.643	0.777	1	0.794	1	-0.256
ENSG00000226287	TMEM191A	22	+	20702829	20702893	20702676	20702709	20703005	20703122	9.00688e-05	0.0168435	0.639	0.541	0.596	1	1	0.541	-0.255
ENSG00000235437	LINC01278	X	-	63516909	63517082	63509941	63510079	63560831	63561049	6.94288e-06	0.00278874	0.926	1	1	0.792	0.696	0.676	0.254
ENSG00000134780	DAGLA	11	+	61720678	61720867	61720111	61720250	61722858	61722960	0.00013707	0.0220876	0.364	1	0.663	1	0.783	1	-0.252
ENSG00000101639	CEP192	18	+	13040829	13040956	13030464	13030608	13048858	13049681	0.00021487	0.0297158	0.834	1	0.412	1	1	1	-0.251
ENSG00000070669	ASNS	7	-	97871718	97871996	97869777	97869813	97872350	97872477	5.59197e-09	1.17489e-05	0.199	0.138	0.237	0.452	0.484	0.385	-0.249
ENSG00000204599	TRIM39	6	+	30327651	30327696	30326919	30326995	30328888	30329041	0.000121733	0.0204714	0	0.251	0	0.287	0.251	0.456	-0.248
ENSG00000243406	MRPS31P5	13	-	52183975	52184114	52180581	52180654	52186682	52186823	3.69837e-05	0.00935327	0.705	1	1	0.761	0.659	0.544	0.247
ENSG00000164978	NUDT2	9	+	34336299	34336341	34329505	34329599	34338712	34338847	1.64846e-06	0.000989568	0	0	0.103	0.407	0.256	0.177	-0.246
ENSG00000132823	OSER1	20	-	44207553	44207593	44206880	44206998	44210011	44210076	0.000114463	0.0194791	0	0	0	0.258	0.358	0.122	-0.246
ENSG00000149257	SERPINH1	11	+	75563726	75563770	75562055	75562319	75566315	75566959	3.09022e-06	0.00149389	0.063	0	0.041	0.119	0.376	0.337	-0.243
ENSG00000145536	ADAMTS16	5	+	5236968	5237099	5235013	5235186	5239150	5239274	0.000285751	0.0356861	0.292	1	1	0.673	0.49	0.407	0.241
ENSG00000164961	WASHC5	8	-	125083834	125084022	125083112	125083258	125091614	125091790	4.38586e-05	0.0106483	0.604	0.678	0.747	0.95	0.895	0.9	-0.239
ENSG00000123342	MMP19	12	-	55841105	55841236	55840666	55840882	55842352	55842438	5.80671e-05	0.0127391	1	0.788	1	0.788	0.805	0.481	0.238
ENSG00000123342	MMP19	12	-	55841105	55841207	55840666	55840882	55842352	55842438	7.95981e-05	0.0155293	1	0.74	1	0.755	0.818	0.454	0.238
ENSG00000105499	PLA2G4C	19	-	48096698	48097127	48095463	48095604	48098138	48098237	0.000201846	0.0284916	0	0.056	0	0.191	0.066	0.514	-0.238
ENSG00000121897	LIAS	4	+	39465284	39465342	39460873	39460962	39470018	39470164	0.000210711	0.0293636	1	0.71	1	0.672	0.697	0.632	0.236
ENSG00000259354	AC025580.2	15	+	45476078	45476309	45460445	45460569	45476401	45476552	0.000406127	0.0450925	1	1	0.851	0.81	0.686	0.649	0.235
ENSG00000175029	CTBP2	10	-	125110989	125111093	125038996	125039155	125160826	125161026	1.37133e-07	0.000138725	1	1	1	0.897	0.721	0.682	0.233
ENSG00000186448	ZNF197	3	+	44630813	44630946	44629073	44629544	44631061	44631221	2.48406e-05	0.00710455	0.064	0	0	0.214	0.38	0.17	-0.233
ENSG00000135549	PKIB	6	+	122675077	122675144	122633282	122633367	122701439	122701500	8.48456e-05	0.0160482	0.574	0.503	1	0.776	1	1	-0.233
ENSG00000166348	USP54	10	-	73504849	73504990	73500654	73500838	73505307	73505426	0.000273035	0.0347418	1	1	0.874	0.513	0.806	0.86	0.232
ENSG00000164978	NUDT2	9	+	34336228	34336341	34329505	34329599	34338712	34338847	0.000132106	0.0218022	0.026	0	0.191	0.432	0.272	0.21	-0.232
ENSG00000136696	IL36B	2	-	113026102	113026232	113022090	113022777	113028938	113029078	2.97474e-06	0.00146397	1	1	1	1	0.657	0.651	0.231
ENSG00000203837	PNLIPRP3	10	+	116469184	116469317	116461167	116461290	116471767	116471879	9.0769e-05	0.0168516	0.741	1	1	0.908	0.511	0.632	0.23
ENSG00000101333	PLCB4	20	+	9373046	9373104	9372302	9372403	9380053	9380162	0.000232369	0.0311118	1	1	0.847	0.831	0.615	0.71	0.23
ENSG00000095637	SORBS1	10	-	95414493	95414862	95410632	95410777	95421960	95422073	0.000278536	0.0351399	1	1	1	1	0.565	0.75	0.228
ENSG00000165359	INTS6L	X	+	135570435	135570546	135569336	135569431	135572814	135573033	1.92048e-06	0.00111606	1	1	1	0.76	0.858	0.702	0.227
ENSG00000186866	POFUT2	21	-	45266021	45266227	45263927	45265635	45267589	45267713	5.71129e-07	0.000433321	0.265	0.174	0.145	0.452	0.346	0.465	-0.226
ENSG00000164548	TRA2A	7	-	23522120	23522432	23521706	23521840	23531788	23531980	4.85218e-07	0.000379471	0.568	0.62	0.577	0.876	0.737	0.826	-0.225
ENSG00000130066	SAT1	X	+	23784293	23784403	23783799	23783883	23785327	23785429	0	0	0.097	0.069	0.112	0.343	0.299	0.307	-0.224
ENSG00000083828	ZNF586	19	+	57776542	57776669	57769669	57769878	57778750	57780577	0.000449662	0.0483537	0.612	1	0.37	1	1	0.654	-0.224
ENSG00000166169	POLL	10	-	101585861	101586156	101583507	101583681	101587245	101587421	2.97302e-05	0.00792229	0.781	1	1	0.819	0.74	0.553	0.223
ENSG00000135976	ANKRD36	2	+	97207933	97208006	97207810	97207839	97209680	97209709	5.59492e-06	0.00233942	1	1	1	0.736	0.817	0.784	0.221
ENSG00000148396	SEC16A	9	-	136445644	136445719	136443822	136443900	136446854	136446949	1.45102e-05	0.00486287	1	1	1	0.705	0.898	0.734	0.221
ENSG00000065485	PDIA5	3	+	123130479	123130616	123124271	123124343	123145521	123145592	3.83097e-05	0.00955592	0.847	0.904	0.792	0.703	0.572	0.604	0.221
ENSG00000259171	AL163636.2	14	+	20693546	20693650	20684586	20684758	20699354	20700576	0.000138226	0.0222085	0.79	1	1	0.838	0.831	0.458	0.221
ENSG00000164548	TRA2A	7	-	23522131	23522432	23521706	23521840	23531788	23532041	1.49403e-06	0.000927433	0.565	0.621	0.575	0.872	0.725	0.824	-0.22
ENSG00000110844	PRPF40B	12	+	49632595	49632623	49631859	49631925	49632854	49632880	0.000154626	0.0236463	0.605	1	0.738	1	1	1	-0.219
ENSG00000185684	EP400NL	12	+	132103996	132105304	132090848	132090943	132108571	132108682	3.16169e-05	0.00826382	1	1	0.921	0.616	0.818	0.832	0.218
ENSG00000108021	FAM208B	10	+	5717658	5717750	5714134	5714207	5720543	5720611	7.36669e-06	0.00293737	1	0.875	0.959	0.76	0.667	0.76	0.216
ENSG00000203837	PNLIPRP3	10	+	116469184	116469317	116466049	116466168	116471767	116471879	2.71067e-05	0.00747858	1	1	0.71	0.735	0.556	0.77	0.216
ENSG00000147905	ZCCHC7	9	+	37302187	37302231	37126311	37126942	37305543	37305714	1.77485e-05	0.00561366	1	1	1	0.628	0.73	1	0.214
ENSG00000064545	TMEM161A	19	-	19134783	19134887	19133129	19133210	19138425	19138493	0.000377456	0.0430569	0.715	1	0.501	1	0.859	1	-0.214
ENSG00000089123	TASP1	20	-	13616856	13617123	13587249	13587370	13623445	13623514	0.000440594	0.0475659	0.028	0	0.014	0.506	0.106	0.068	-0.213
ENSG00000116691	MIIP	1	+	12021644	12021840	12019465	12019552	12022094	12022442	0.000110353	0.0190165	1	1	0.941	0.468	0.841	1	0.211
ENSG00000214026	MRPL23	11	+	1955610	1955781	1952781	1952855	1956255	1956609	1.14449e-06	0.000764007	0.055	0	0.026	0.259	0.301	0.149	-0.209
ENSG00000111912	NCOA7	6	+	125796679	125796797	125790939	125791067	125815290	125815404	7.59084e-05	0.0151892	0.099	0.035	0.085	0.322	0.192	0.305	-0.2
ENSG00000168575	SLC20A2	8	-	42471066	42471201	42465776	42465917	42472101	42472654	0.000103917	0.018253	0	0	0.046	0.403	0.184	0.055	-0.199
ENSG00000172943	PHF8	X	-	53993600	53993903	53992735	53992839	53995692	53995782	7.6609e-05	0.0152179	0.282	0.225	0.148	0.51	0.36	0.379	-0.198
ENSG00000248905	FMN1	15	-	33008013	33008075	32968713	32969477	33064956	33065074	4.45407e-05	0.0107186	1	1	1	0.67	1	0.739	0.197
ENSG00000143951	WDPCP	2	-	63259306	63259409	63174669	63174832	63313247	63313311	8.19792e-05	0.0157133	0.925	0.825	1	0.716	0.731	0.712	0.197
ENSG00000011638	TMEM159	16	+	21177136	21177327	21174009	21174148	21179474	21180505	4.24519e-05	0.0103528	0.208	0.175	0.134	0.445	0.368	0.291	-0.196
ENSG00000145868	FBXO38	5	+	148427212	148427722	148425521	148425701	148433423	148433524	0.000158387	0.023776	0.554	0.649	0.562	0.774	0.737	0.835	-0.194
ENSG00000153914	SREK1	5	+	66158808	66158932	66153462	66153596	66159218	66159334	1.63451e-05	0.00531479	0.102	0.176	0.108	0.354	0.239	0.365	-0.191
ENSG00000168137	SETD5	3	+	9434589	9434630	9434333	9434485	9434823	9434882	0.000112744	0.0193067	0.217	0.202	0.264	0.48	0.42	0.354	-0.19
ENSG00000280670	CCDC163	1	-	45495417	45495473	45494391	45495166	45496555	45496623	0.000122702	0.0205609	1	1	0.848	0.725	0.855	0.7	0.189
ENSG00000105559	PLEKHA4	19	-	48839204	48839263	48838016	48838129	48841148	48841310	8.04829e-05	0.0156205	0.646	1	1	0.83	0.549	0.709	0.186
ENSG00000167840	ZNF232	17	-	5111075	5111219	5109393	5109768	5111799	5111845	0.000218585	0.0300016	1	0.784	1	0.577	0.913	0.739	0.185
ENSG00000137821	LRRC49	15	+	70900921	70901024	70895848	70895936	70904551	70904755	0.000157552	0.023776	0.91	1	1	0.602	0.923	0.834	0.184
ENSG00000115380	EFEMP1	2	-	55877745	55877865	55874945	55875065	55881611	55881734	1.28669e-05	0.00444861	0.808	0.808	0.832	1	1	1	-0.184
ENSG00000137802	MAPKBP1	15	+	41815258	41815405	41814549	41814739	41815623	41815799	0.000368798	0.0423242	0.899	0.743	0.749	1	0.943	1	-0.184
ENSG00000078967	UBE2D4	7	+	43942825	43942857	43938430	43938494	43942953	43943031	4.86261e-07	0.000379471	0.757	0.899	0.77	1	0.973	1	-0.182
ENSG00000177565	TBL1XR1	3	-	177131362	177131449	177098465	177098541	177197120	177197163	0.000293033	0.0364636	0.085	0	0	0.093	0.269	0.269	-0.182
ENSG00000145868	FBXO38	5	+	148427212	148427947	148425521	148425701	148433423	148433524	0.000224515	0.0305232	0.581	0.691	0.568	0.773	0.767	0.843	-0.181
ENSG00000145332	KLHL8	4	-	87183202	87183389	87178476	87178620	87220417	87220536	7.63905e-05	0.0152179	0.753	0.761	0.948	1	1	1	-0.179
ENSG00000164961	WASHC5	8	-	125083712	125083776	125083112	125083258	125091614	125091819	0.000425977	0.0462621	0.682	0.761	0.773	0.951	0.887	0.914	-0.179
ENSG00000101337	TM9SF4	20	+	32136876	32136997	32136073	32136173	32141540	32141665	1.24368e-05	0.00432729	0.067	0	0	0.088	0.268	0.245	-0.178
ENSG00000132950	ZMYM5	13	-	19837655	19837821	19835476	19835689	19851354	19852190	9.44238e-05	0.0171936	0.858	1	1	0.69	0.94	0.704	0.175
ENSG00000026652	AGPAT4	6	-	161165576	161165713	161154148	161154310	161166247	161166417	8.77029e-05	0.0165205	0.023	0.079	0.086	0.325	0.203	0.184	-0.175
ENSG00000204681	GABBR1	6	-	29608600	29608733	29607101	29607218	29610923	29611001	8.19552e-05	0.0157133	1	1	1	0.874	0.795	0.809	0.174
ENSG00000004534	RBM6	3	+	49999439	49999513	49975322	49975392	50048244	50048319	2.5954e-05	0.00734606	0.876	0.874	0.939	0.664	0.713	0.792	0.173
ENSG00000274769	AC016747.4	2	+	61117356	61117385	61115786	61116070	61117466	61117540	5.12481e-05	0.0114735	0.88	0.954	1	0.872	0.741	0.71	0.17
ENSG00000168096	ANKS3	16	-	4726658	4726780	4724749	4724831	4729979	4730151	8.49019e-05	0.0160482	1	0.751	1	1	0.682	0.563	0.169
ENSG00000166169	POLL	10	-	101584601	101584919	101583507	101583681	101587245	101587406	0.000136276	0.0220247	0.874	1	1	0.893	0.883	0.59	0.169
ENSG00000111011	RSRC2	12	-	122520503	122520581	122518929	122519029	122521384	122521428	2.22045e-16	3.03241e-12	0.162	0.142	0.146	0.34	0.333	0.285	-0.169
ENSG00000137185	ZSCAN9	6	+	28230335	28230488	28227689	28227837	28232561	28233466	3.14099e-05	0.00824919	0.026	0.07	0	0.177	0.226	0.2	-0.169
ENSG00000078403	MLLT10	10	+	21688490	21688538	21681331	21681376	21713771	21713950	3.5471e-05	0.00906665	0	0	0	0.305	0.202	0	-0.169
ENSG00000120832	MTERF2	12	-	106980620	106980713	106978455	106978771	106985114	106985286	4.70431e-05	0.0110583	0.066	0	0	0	0.199	0.374	-0.169
ENSG00000007392	LUC7L	16	-	228332	228402	227241	227336	229278	229374	0.000429722	0.0465762	0.124	0.102	0.029	0.399	0.191	0.159	-0.165
ENSG00000168096	ANKS3	16	-	4726978	4727177	4724749	4724831	4729979	4730151	9.162e-05	0.0168516	1	0.74	1	1	0.628	0.624	0.163
ENSG00000136243	NUPL2	7	+	23195838	23195915	23187051	23187146	23196679	23196766	1.79897e-05	0.00561366	0.973	0.947	0.953	0.876	0.695	0.816	0.162
ENSG00000214253	FIS1	7	-	101244006	101244139	101240829	101240906	101251894	101252133	3.78027e-05	0.00951635	0.847	0.915	0.838	0.738	0.703	0.678	0.16
ENSG00000163703	CRELD1	3	+	9938014	9938106	9937561	9937672	9940849	9941026	0.000308283	0.0375069	0.9	1	1	0.833	0.882	0.704	0.16
ENSG00000205133	TRIQK	8	-	92921502	92921660	92916928	92917010	92954405	92954564	0.000463311	0.0496261	0.084	0.072	0.088	0.364	0.114	0.245	-0.16
ENSG00000163660	CCNL1	3	-	157157010	157157083	157153035	157153156	157158865	157158975	3.41842e-09	7.46953e-06	0.15	0.196	0.158	0.333	0.348	0.299	-0.159
ENSG00000166261	ZNF202	11	-	123727475	123727595	123724176	123726991	123728132	123728262	2.95693e-05	0.00791806	0.861	0.745	0.863	1	0.945	1	-0.159
ENSG00000204120	GIGYF2	2	+	232731121	232731234	232724573	232724691	232735154	232735238	0.00018866	0.0269084	0	0.039	0.047	0.183	0.089	0.288	-0.158
ENSG00000166169	POLL	10	-	101585315	101585478	101583507	101583681	101587245	101587406	6.52575e-05	0.0139509	0.86	1	1	0.86	0.867	0.661	0.157
ENSG00000150756	FAM173B	5	-	10235210	10235261	10227579	10227647	10236477	10236615	0.000330027	0.0391071	0.897	0.9	0.936	0.906	0.651	0.707	0.156
ENSG00000134444	KIAA1468	18	+	62269410	62269512	62268868	62268948	62273979	62274086	0.000139659	0.0222594	0.035	0	0.041	0.136	0.087	0.322	-0.156
ENSG00000145332	KLHL8	4	-	87195323	87195690	87178476	87178620	87220417	87220525	0.000180429	0.0260948	0.802	0.776	0.956	1	1	1	-0.155
ENSG00000136682	CBWD2	2	+	113471032	113471089	113465128	113465173	113482176	113482228	0.000134389	0.0218768	1	1	0.943	0.755	0.896	0.832	0.153
ENSG00000186532	SMYD4	17	-	1814565	1814795	1812061	1812115	1827860	1828006	0.000313561	0.0378958	0	0.045	0.054	0.222	0.137	0.192	-0.151
ENSG00000163689	C3orf67	3	-	58913697	58913864	58884544	58884709	58937647	58937762	0.000410172	0.0453129	0.837	1	0.713	1	1	1	-0.15
ENSG00000104142	VPS18	15	+	40899143	40901014	40898906	40898998	40902615	40903975	0.000273473	0.0347418	0.902	0.948	0.95	0.784	0.827	0.749	0.147
ENSG00000133640	LRRIQ1	12	+	85052176	85052251	85047246	85047470	85055546	85057184	9.1289e-05	0.0168516	0.945	1	1	0.821	0.856	0.832	0.145
ENSG00000273331	TM4SF19-TCTEX1D2	3	-	196326954	196327032	196324270	196324440	196327389	196327591	0.00021395	0.0296636	0.83	0.83	1	0.638	0.73	0.856	0.145
ENSG00000170921	TANC2	17	+	63418306	63418407	63415527	63415674	63419998	63422356	0.000356621	0.0415376	1	1	0.963	0.861	0.833	0.833	0.145
ENSG00000131115	ZNF227	19	+	44229732	44229816	44228445	44228572	44234701	44237267	1.4959e-05	0.00492267	0.745	1	0.821	1	1	1	-0.145
ENSG00000154556	SORBS2	4	-	185684753	185684842	185678795	185678822	185690561	185690611	6.56914e-05	0.0139509	0.113	0.107	0.102	0.193	0.305	0.26	-0.145
ENSG00000166169	POLL	10	-	101584877	101584919	101583507	101583681	101587245	101587406	0.000319201	0.0382081	0.673	1	1	0.828	0.791	0.622	0.144
ENSG00000136527	TRA2B	3	-	185931576	185931852	185926726	185926734	185937824	185938029	7.07588e-08	8.78487e-05	0.228	0.294	0.3	0.423	0.4	0.431	-0.144
ENSG00000166012	TAF1D	11	-	93733349	93733505	93732243	93732291	93734624	93734660	0.000103411	0.0182228	1	0.876	1	1	0.678	0.77	0.143
ENSG00000110274	CEP164	11	+	117382795	117382942	117381700	117381868	117387202	117387412	3.81925e-05	0.00955592	0.034	0.052	0.025	0.257	0.17	0.114	-0.143
ENSG00000154265	ABCA5	17	-	69251746	69251866	69250471	69250621	69253572	69253667	0.000283383	0.035669	1	1	1	0.792	0.951	0.835	0.141
ENSG00000164961	WASHC5	8	-	125083712	125084022	125083112	125083258	125091614	125091840	8.09176e-05	0.0156205	0.746	0.836	0.852	0.971	0.943	0.941	-0.14
ENSG00000164073	MFSD8	4	-	127939852	127939997	127938782	127938838	127942044	127942158	7.38393e-05	0.0150403	1	1	0.955	0.774	0.764	1	0.139
ENSG00000113240	CLK4	5	-	178619837	178619896	178616881	178618778	178623255	178623416	9.31014e-05	0.0170095	0.114	0.025	0.03	0.283	0.136	0.165	-0.138
ENSG00000131381	RBSN	3	-	15075046	15075116	15074904	15074930	15075605	15075710	0.000325969	0.0387325	0.102	0.102	0.205	0	0	0	0.136
ENSG00000104529	EEF1D	8	-	143590607	143590738	143589544	143590081	143596878	143597105	4.16527e-05	0.0102101	0.736	1	0.794	1	1	0.939	-0.136
ENSG00000134259	NGF	1	-	115293626	115293750	115285917	115286807	115338203	115338236	7.93509e-05	0.0155293	1	1	1	1	0.896	0.698	0.135
ENSG00000188916	FAM196A	10	-	127175211	127176400	127153851	127153923	127195996	127196158	0.000194506	0.0275266	1	0.835	0.711	1	0.951	1	-0.135
ENSG00000106348	IMPDH1	7	-	128405766	128405865	128403705	128403754	128409755	128409982	0.000360872	0.0416773	0.665	0.695	0.726	0.87	0.761	0.859	-0.135
ENSG00000228315	GUSBP11	22	-	23659864	23660000	23638486	23638942	23683724	23683867	7.03831e-05	0.0145637	1	1	0.947	0.926	0.76	0.858	0.134
ENSG00000112685	EXOC2	6	-	689138	689212	637700	637861	693018	693111	0.000403423	0.0448835	0.492	0.816	0.649	1	0.357	1	-0.133
ENSG00000104856	RELB	19	+	45032533	45032749	45028887	45028992	45034243	45034312	0.000102512	0.0181458	1	1	1	1	0.746	0.857	0.132
ENSG00000157036	EXOG	3	+	38496842	38496929	38496126	38496530	38497628	38497689	0.000245773	0.0323515	0.038	0.06	0.029	0.045	0.306	0.171	-0.132
ENSG00000177311	ZBTB38	3	+	141438242	141438365	141427633	141427821	141442388	141442670	0.00021064	0.0293636	1	0.794	0.925	0.825	0.658	0.844	0.131
ENSG00000164494	PDSS2	6	-	107210438	107210570	107193821	107193854	107245547	107245619	4.99917e-05	0.0113787	0.906	0.911	0.79	1	1	1	-0.131
ENSG00000119636	BBOF1	14	+	74047929	74048074	74046059	74046130	74055583	74055685	0.00030125	0.0371476	0.8	0.881	0.855	0.93	1	1	-0.131
ENSG00000243742	RPLP0P2	11	+	61630168	61630288	61628827	61629039	61636128	61636387	0.000173676	0.0255823	0	0	0	0.213	0.178	0	-0.13
ENSG00000178950	GAK	4	-	859361	859493	851749	851974	859605	859722	0.00042573	0.0462621	0.137	0.08	0.124	0.319	0.217	0.191	-0.129
ENSG00000182400	TRAPPC6B	14	-	39154210	39154294	39151745	39151839	39158284	39158402	1.68262e-05	0.00543885	0.901	0.789	0.857	0.972	0.96	1	-0.128
ENSG00000137764	MAP2K5	15	+	67585889	67585930	67563299	67563350	67586845	67586913	0.000240216	0.0319276	1	1	0.912	0.835	0.776	0.919	0.127
ENSG00000220804	LINC01881	2	+	242122286	242122455	242118964	242119057	242138783	242138888	0.000138733	0.0222245	0.821	1	1	0.825	0.773	0.844	0.126
ENSG00000090266	NDUFB2	7	+	140700869	140700959	140697156	140697221	140702865	140703010	0.000315116	0.0379997	0.202	0	0.269	0.092	0	0	0.126
ENSG00000185420	SMYD3	1	-	245915529	245915640	245863798	245863886	245927930	245928033	6.6983e-05	0.0140734	0.842	0.825	0.769	0.961	0.914	0.94	-0.126
ENSG00000136122	BORA	13	+	72731280	72731387	72727922	72728007	72737961	72738043	7.23503e-05	0.0148582	0.74	0.878	0.927	1	1	0.923	-0.126
ENSG00000140105	WARS	14	-	100369086	100369258	100361707	100361921	100375282	100375403	2.04647e-07	0.00018031	0.894	0.92	0.972	0.766	0.823	0.823	0.125
ENSG00000116754	SRSF11	1	+	70231858	70231975	70228421	70228555	70232267	70232375	0.000134196	0.0218768	0.321	0.298	0.256	0.424	0.45	0.375	-0.125
ENSG00000131375	CAPN7	3	+	15241452	15241588	15240753	15240853	15242177	15242253	0.00013169	0.0217995	0.903	0.94	0.954	0.855	0.824	0.75	0.123
ENSG00000166012	TAF1D	11	-	93733349	93733419	93732243	93732291	93734624	93735238	0.000326156	0.0387325	1	0.888	1	1	0.711	0.813	0.121
ENSG00000203837	PNLIPRP3	10	+	116466049	116466168	116461167	116461290	116471767	116471879	0.000376199	0.0430569	0.797	1	1	0.935	0.762	0.736	0.121
ENSG00000225648	SBDSP1	7	+	72830691	72830813	72829655	72829783	72831601	72831798	0.000120715	0.0204157	0.245	0.274	0.311	0.416	0.361	0.416	-0.121
ENSG00000119777	TMEM214	2	+	27037789	27037892	27037560	27037702	27038145	27038237	3.2524e-06	0.00153163	0.084	0.073	0.066	0.164	0.189	0.23	-0.12
ENSG00000164031	DNAJB14	4	-	99928541	99928617	99923039	99923185	99930449	99930534	0.000134492	0.0218768	0	0.057	0.065	0.099	0.189	0.193	-0.12
ENSG00000157184	CPT2	1	+	53212780	53212816	53210014	53211319	53213263	53214177	0.000354353	0.0414503	0	0	0	0	0.138	0.223	-0.12
ENSG00000152795	HNRNPDL	4	-	82425562	82425667	82424628	82424883	82426036	82426129	1.36462e-09	3.92341e-06	0.179	0.177	0.221	0.302	0.311	0.322	-0.119
ENSG00000124193	SRSF6	20	+	43459152	43459420	43458360	43458509	43459770	43459895	4.24406e-08	6.44001e-05	0.244	0.22	0.169	0.37	0.283	0.336	-0.119
ENSG00000125347	IRF1	5	-	132486250	132486373	132485666	132485716	132486556	132486686	2.79517e-05	0.0075966	0.869	0.761	0.908	0.992	0.954	0.945	-0.118
ENSG00000013441	CLK1	2	-	200860124	200860215	200859679	200859746	200861237	200861466	1.17397e-06	0.000764007	0.922	0.904	0.902	0.765	0.775	0.848	0.113
ENSG00000017260	ATP2C1	3	+	130980581	130980679	130975331	130975488	130992950	130993001	6.53129e-08	8.29732e-05	0.948	0.974	0.905	0.844	0.805	0.841	0.112
ENSG00000104218	CSPP1	8	+	67074805	67074923	67074242	67074351	67076481	67076581	0.000238742	0.0318092	0.033	0.127	0.056	0.158	0.222	0.172	-0.112
ENSG00000131069	ACSS2	20	+	34926104	34926281	34925697	34925766	34926876	34926951	0.000153116	0.0235613	0.879	0.848	0.832	0.962	0.957	0.973	-0.111
ENSG00000163660	CCNL1	3	-	157156935	157157083	157153035	157153156	157158865	157158975	1.29297e-08	2.27843e-05	0.08	0.097	0.091	0.164	0.242	0.188	-0.109
ENSG00000060237	WNK1	12	+	879572	880031	878214	878361	881691	881789	1.48346e-05	0.00491134	0.094	0.092	0.12	0.215	0.206	0.212	-0.109
ENSG00000156976	EIF4A2	3	+	186784961	186785101	186784563	186784696	186785882	186786051	1.39244e-08	2.37703e-05	0.831	0.832	0.891	0.739	0.734	0.757	0.108
ENSG00000077782	FGFR1	8	-	38429246	38429390	38428345	38428435	38429681	38429948	0.000257274	0.0331295	0.038	0.121	0.102	0.182	0.192	0.211	-0.108
ENSG00000188690	UROS	10	-	125794021	125794388	125792578	125792744	125794879	125794978	0.000228442	0.0308889	1	1	1	1	0.92	0.758	0.107
ENSG00000101407	TTI1	20	-	38011514	38013857	38006196	38006397	38033403	38033468	0.000318265	0.0382081	0.938	0.97	0.943	0.942	0.734	0.854	0.107
ENSG00000152894	PTPRK	6	-	128491731	128491849	128397565	128397688	128520258	128520565	2.25712e-06	0.0012576	0.108	0.045	0.02	0.154	0.226	0.115	-0.107
ENSG00000137965	IFI44	1	+	78660553	78660691	78659318	78659483	78662703	78662878	6.8822e-06	0.00278484	1	0.964	0.94	0.887	0.839	0.861	0.106
ENSG00000105698	USF2	19	+	35269802	35270003	35269445	35269699	35270717	35270805	6.78235e-05	0.0141954	0.969	1	0.979	0.825	0.957	0.85	0.105
ENSG00000141644	MBD1	18	-	50274976	50275045	50273563	50273863	50275128	50275245	8.4605e-06	0.00320953	0.963	1	1	0.856	0.886	0.91	0.104
ENSG00000011304	PTBP1	19	+	805512	805569	805012	805187	806407	806556	0.000247005	0.0323577	0.457	0.48	0.512	0.611	0.587	0.564	-0.104
ENSG00000120733	KDM3B	5	+	138391012	138392261	138386021	138386621	138393170	138393372	0.000392199	0.0441745	0.869	1	0.761	1	0.943	1	-0.104
ENSG00000119636	BBOF1	14	+	74049701	74050195	74046059	74046130	74055583	74055685	0.00041143	0.0453129	0.834	0.919	0.863	0.927	1	1	-0.104
ENSG00000136261	BZW2	7	+	16685923	16686040	16682779	16682845	16689796	16689906	0.000121793	0.0204714	1	1	0.978	0.822	0.851	1	0.102
ENSG00000111011	RSRC2	12	-	122513766	122513874	122511108	122511188	122515104	122515227	5.77316e-15	5.25617e-11	0.094	0.057	0.041	0.186	0.146	0.166	-0.102
ENSG00000168397	ATG4B	2	+	241653306	241653369	241651263	241651335	241653511	241653610	5.06875e-05	0.0114516	0.092	0.101	0.135	0.162	0.207	0.264	-0.102
ENSG00000089248	ERP29	12	+	112019755	112019894	112013315	112013609	112022149	112023168	1.47105e-13	1.14798e-09	0.955	0.933	0.954	0.84	0.855	0.844	0.101
ENSG00000100417	PMM1	22	-	41589051	41589163	41586075	41586193	41589718	41589847	0.000216153	0.0298177	0.184	0.161	0.249	0.048	0.104	0.14	0.101
ENSG00000071889	FAM3A	X	-	154512822	154512936	154511847	154511871	154515759	154516242	0.000394873	0.0443448	0.937	0.958	0.96	0.852	0.899	0.801	0.101
ENSG00000163660	CCNL1	3	-	157157006	157157083	157153035	157153156	157158865	157158975	2.91786e-06	0.00145457	0.088	0.086	0.107	0.185	0.229	0.171	-0.101
