# Supplementary material for: Kunjin Virus, Zika Virus, and Yellow Fever Virus Infections Have Distinct Effects on the Coding Transcriptome and Proteome of Brain-Derived U87 Cells
Source: Viruses. 2023 Jun 23;15(7):1419. doi: 10.3390/v15071419 (PMC10385720; doi:10.3390/v15071419)
Supplement: Supplementary file 1 [file viruses-15-01419-s001.zip › TableS6.xlsx]

## Sheet: S6a
Gene ID	Gene symbol	Chromosome	Strand	longExonStart	longExonEnd	shortES	shortEE	flankingES	flankingEE	p-value	FDR	Mock-1 PSI	Mock-2 PSI	Mock-3 PSI	ZIKV-1 PSI	ZIKV-2 PSI	ZIKV-3 PSI	∆PSI
ENSG00000132530	XAF1	17	+	6759255	6759718	6759661	6759718	6758088	6758224	3.25703e-05	0.00816863	0	1	0.217	1	1	1	-0.594
ENSG00000029534	ANK1	8	-	41672353	41672912	41672353	41672426	41684543	41684690	0.000290875	0.02741	0.69	1	0.596	0	0.193	0.323	0.59
ENSG00000029534	ANK1	8	-	41672353	41672529	41672353	41672426	41684543	41684690	4.1486e-05	0.00833011	0.702	1	0.515	0	0	0.485	0.577
ENSG00000047634	SCML1	X	+	17746014	17746098	17746017	17746098	17744070	17744219	1.09151e-05	0.00497731	0	0.659	0.326	1	1	0.659	-0.558
ENSG00000232732	AC097717.1	2	-	199879405	199879797	199879405	199879610	199909102	199909158	0.000245266	0.0256303	0.331	0	1	1	1	1	-0.556
ENSG00000113389	NPR3	5	+	32784795	32784883	32784798	32784883	32782892	32783028	5.12792e-05	0.00886953	1	1	0.492	1	0	0	0.497
ENSG00000013573	DDX11	12	+	31089839	31090094	31089890	31090094	31089402	31089490	4.15177e-05	0.00833011	0.72	0.659	0.391	0.3	0	0	0.49
ENSG00000220785	MTMR9LP	1	-	32234951	32235210	32234951	32235113	32239294	32239425	2.33525e-06	0.00167338	0.745	1	1	0.163	0.709	0.493	0.46
ENSG00000129255	MPDU1	17	+	7586655	7586777	7586691	7586777	7585731	7585797	5.07767e-05	0.00886953	0.683	0.264	0.642	1	0.782	1	-0.398
ENSG00000117407	ARTN	1	+	43936068	43936231	43936092	43936231	43935589	43935716	0.000156399	0.0191341	0	1	0.442	1	1	0.613	-0.39
ENSG00000088387	DOCK9	13	-	98845923	98846060	98845923	98845991	98848591	98848639	8.4433e-05	0.0124563	1	0.774	0.837	0.632	0.462	0.364	0.384
ENSG00000196605	ZNF846	19	-	9762081	9762168	9762081	9762165	9763281	9763408	5.99718e-05	0.00970382	0.659	1	1	0.437	0.244	0.829	0.383
ENSG00000073331	ALPK1	4	+	112377677	112377898	112377729	112377898	112315800	112315852	8.32202e-06	0.00417432	0.472	0.615	0.599	1	1	0.817	-0.377
ENSG00000150433	TMEM218	11	-	125102131	125102351	125102131	125102317	125102636	125102809	1.4513e-05	0.00606643	0.745	0.422	0.745	1	1	1	-0.363
ENSG00000119777	TMEM214	2	+	27037789	27037892	27037814	27037892	27037560	27037702	0.000176673	0.0203534	0.321	0.541	0.411	0.892	0.733	0.719	-0.357
ENSG00000117682	DHDDS	1	+	26468891	26471294	26468894	26471294	26457790	26457905	0.000626639	0.0462238	0	0.659	0.708	0	0.492	0	0.292
ENSG00000196369	SRGAP2B	1	-	144905858	144906074	144905858	144906039	144914691	144914754	6.56002e-05	0.0102828	0.644	0.383	0.867	1	0.685	1	-0.264
ENSG00000144524	COPS7B	2	+	231801139	231801207	231801154	231801207	231798858	231798964	8.04019e-05	0.0122211	0.563	0.546	0.896	1	1	0.775	-0.257
ENSG00000148444	COMMD3	10	+	22318352	22318713	22318652	22318713	22318104	22318168	5.40867e-05	0.0090433	0.738	0.598	0.902	1	1	1	-0.254
ENSG00000085276	MECOM	3	-	169115382	169116739	169115382	169115767	169121055	169121209	0.000412351	0.0344726	0.855	0.826	1	0.356	0.573	1	0.251
ENSG00000105705	SUGP1	19	-	19303723	19304043	19303723	19303912	19305848	19306076	0.000241907	0.0256303	0.623	0.712	0.767	1	0.819	1	-0.239
ENSG00000215788	TNFRSF25	1	-	6462862	6463147	6462862	6462970	6464374	6464453	0.00061584	0.0462238	1	1	0.827	1	0.606	0.526	0.232
ENSG00000162302	RPS6KA4	11	+	64368485	64368601	64368488	64368601	64368131	64368260	0.000116105	0.0149329	0.195	0.108	0.548	0.162	0	0	0.23
ENSG00000169738	DCXR	17	-	82036190	82036448	82036190	82036308	82036543	82036643	0.000295075	0.02741	0.92	1	1	0.935	0.735	0.563	0.229
ENSG00000069702	TGFBR3	1	-	91719892	91720230	91719892	91720227	91721954	91722144	0.000348129	0.0306354	0.744	0.659	0.756	0.829	1	1	-0.223
ENSG00000161914	ZNF653	19	-	11486986	11487903	11486986	11487158	11495949	11496165	0.000515322	0.0400914	0.684	0.843	0.818	1	1	1	-0.218
ENSG00000062598	ELMO2	20	-	46394404	46394532	46394404	46394503	46398696	46398771	0.00021201	0.0231183	0.914	0.477	0.842	0.859	1	1	-0.209
ENSG00000123600	METTL8	2	-	171330558	171330698	171330558	171330616	171331803	171331867	0.000273207	0.027162	0.638	0.775	0.821	0.853	1	1	-0.206
ENSG00000169519	METTL15	11	+	28296752	28296931	28296796	28296931	28290205	28290397	7.47053e-07	0.000690253	0.73	0.852	0.735	1	0.915	1	-0.199
ENSG00000163904	SENP2	3	+	185598957	185599024	185598991	185599024	185598411	185598545	3.84639e-06	0.00241169	0.957	1	0.972	0.79	0.886	0.661	0.197
ENSG00000179362	HMGN2P46	15	+	45515768	45515892	45515772	45515892	45513697	45513963	4.61642e-05	0.00886953	0	0	0	0.161	0.08	0.253	-0.165
ENSG00000197818	SLC9A8	20	+	49850761	49850844	49850809	49850844	49849578	49849680	0.000170514	0.0203534	0.132	0.305	0.052	0	0	0	0.163
ENSG00000187531	SIRT7	17	-	81914293	81914702	81914293	81914530	81915439	81915512	0.000439562	0.0361449	1	1	1	0.88	0.904	0.73	0.162
ENSG00000183963	SMTN	22	+	31099061	31099896	31099744	31099896	31098666	31098840	9.75229e-05	0.0135882	0.884	0.725	0.816	0.942	0.94	1	-0.152
ENSG00000169169	CPT1C	19	+	49705006	49705114	49705039	49705114	49704709	49704787	3.54821e-05	0.00833011	0.905	0.72	0.896	0.944	1	1	-0.141
ENSG00000151276	MAGI1	3	-	65470282	65470487	65470282	65470484	65478591	65478798	0.000624549	0.0462238	0.139	0.18	0.217	0.15	0	0	0.129
ENSG00000153914	SREK1	5	+	66156064	66158932	66158808	66158932	66153462	66153596	0.000106944	0.0141166	1	0.887	1	0.735	0.768	1	0.128
ENSG00000125144	MT1G	16	-	56667311	56667380	56667311	56667377	56667965	56668065	0.000206661	0.0230358	0.786	0.752	0.824	0.744	1	1	-0.127
ENSG00000179335	CLK3	15	+	74622119	74622560	74622493	74622560	74620008	74620225	2.13817e-05	0.00667588	0.857	1	0.772	1	1	1	-0.124
ENSG00000154222	CC2D1B	1	-	52357780	52357916	52357780	52357898	52358330	52358461	0.00050469	0.0400914	0	0.193	0	0.34	0.218	0	-0.122
ENSG00000175061	LRRC75A-AS1	17	+	16439580	16439703	16439659	16439703	16439326	16439414	2.40115e-05	0.00669121	0.643	0.709	0.632	0.825	0.76	0.745	-0.115
ENSG00000160766	GBAP1	1	-	155215053	155215400	155215053	155215162	155215562	155215651	0.000135449	0.0169853	0.712	0.805	0.804	0.899	0.872	0.879	-0.11
ENSG00000121152	NCAPH	2	+	96341674	96341894	96341713	96341894	96335800	96335848	1.62046e-05	0.00625249	0.792	0.887	0.851	0.979	0.924	0.954	-0.109

## Sheet: S6b
Gene ID	Gene symbol	Chromosome	Strand	longExonStart	longExonEnd	shortES	shortEE	flankingES	flankingEE	p-value	FDR	Mock-1 PSI	Mock-2 PSI	Mock-3 PSI	ZIKV-1 PSI	ZIKV-2 PSI	ZIKV-3 PSI	∆PSI
ENSG00000100325	ASCC2	22	-	29834441	29834550	29834488	29834550	29825621	29825780	7.07124e-09	2.42331e-05	1	1	0.57	0.181	0.398	0	0.664
ENSG00000183077	AFMID	17	+	78205602	78205753	78205602	78205738	78205945	78206050	6.41329e-07	0.000464946	0.632	0.775	0.682	0.223	0	0	0.622
ENSG00000125434	SLC25A35	17	-	8290602	8290678	8290614	8290678	8289853	8289984	7.8749e-05	0.00729386	0	0.307	0.57	1	1	0.639	-0.587
ENSG00000118518	RNF146	6	+	127266882	127267044	127266882	127266925	127280230	127280340	5.89403e-05	0.00651576	0.246	0.08	0.106	1	0.522	0.636	-0.575
ENSG00000129158	SERGEF	11	-	18010070	18010139	18010074	18010139	18007940	18008076	0.000108196	0.00904358	0.324	0.193	0.277	0.827	0.657	1	-0.563
ENSG00000131061	ZNF341	20	+	33757147	33757343	33757147	33757322	33758715	33758806	0.000593113	0.0303373	1	0	1	0.328	0	0	0.557
ENSG00000185504	FAAP100	17	-	81551731	81552052	81551927	81552052	81550247	81551203	0.000232851	0.0156467	0.324	0.657	0.561	1	1	1	-0.486
ENSG00000115282	TTC31	2	+	74491480	74491672	74491480	74491666	74492003	74492055	3.18168e-05	0.00423988	0.585	0.319	0.652	1	1	1	-0.481
ENSG00000114626	ABTB1	3	+	127674390	127674453	127674390	127674418	127674544	127674600	7.21159e-05	0.00706117	0.42	0.42	0.521	1	1	0.784	-0.474
ENSG00000183597	TANGO2	22	+	20021068	20021246	20021068	20021134	20036759	20036854	0.000182361	0.0127541	0.376	0.131	0.575	0.693	0.802	1	-0.471
ENSG00000263753	LINC00667	18	+	5241698	5241889	5241698	5241812	5243593	5246508	1.89108e-06	0.00072008	0.352	0.685	0.488	0.876	1	1	-0.45
ENSG00000183426	NPIPA1	16	+	14948929	14949936	14948929	14949037	14950049	14950110	0.00123805	0.047672	1	1	1	0.426	1	0.254	0.44
ENSG00000122861	PLAU	10	+	73911524	73911925	73911524	73911612	73912214	73912322	1.17227e-06	0.000502169	0.815	0.765	0.642	0.312	0.343	0.312	0.418
ENSG00000083168	KAT6A	8	-	42049575	42049707	42049619	42049707	42048377	42049302	0.000115874	0.00944964	0.844	0.859	0.838	0.465	0.279	0.575	0.407
ENSG00000186166	CCDC84	11	+	119011220	119011311	119011220	119011283	119011938	119012003	7.32479e-06	0.00147659	0	0.087	0.106	0.254	0.775	0.365	-0.4
ENSG00000060656	PTPRU	1	+	29311455	29311553	29311455	29311544	29311642	29311759	5.86308e-06	0.0014352	0.477	0.477	0.625	1	0.732	1	-0.384
ENSG00000149532	CPSF7	11	-	61429840	61429922	61429886	61429922	61429181	61429290	1.82676e-05	0.00284559	0	1	0.25	1	0.4	1	-0.383
ENSG00000002016	RAD52	12	-	949601	949665	949605	949665	932974	933076	9.70428e-05	0.00831415	0.742	0.742	0.418	1	1	1	-0.366
ENSG00000127452	FBXL12	19	-	9818727	9819079	9818753	9819079	9818544	9818617	6.68201e-05	0.00693917	1	0.438	0.609	0	1	0	0.349
ENSG00000239467	AC007405.3	2	+	170771112	170771427	170771112	170771187	170777146	170777177	0.000718211	0.0343642	0.702	0.399	0.604	0.899	0.859	0.84	-0.298
ENSG00000162066	AMDHD2	16	+	2528451	2528718	2528451	2528559	2528993	2529095	0.000204694	0.0140297	1	1	0.687	0.55	1	0.268	0.29
ENSG00000074582	BCS1L	2	+	218660036	218660218	218660036	218660166	218660938	218661307	0.000421643	0.0254344	1	1	0.885	0.39	0.63	1	0.288
ENSG00000197114	ZGPAT	20	+	63733586	63733775	63733586	63733739	63734644	63734824	0.000645332	0.0325228	1	0.742	1	0.418	0.473	1	0.284
ENSG00000198160	MIER1	1	+	66984571	66984652	66984571	66984592	66986402	66988619	0.00113899	0.0459212	0	0.168	0	0.312	0.232	0.476	-0.284
ENSG00000148985	PGAP2	11	+	3824269	3824455	3824269	3824364	3825019	3825128	3.40162e-06	0.00116574	0.693	0.668	0.707	0.913	1	1	-0.282
ENSG00000132436	FIGNL1	7	-	50449499	50449723	50449544	50449723	50448180	50448289	6.26011e-05	0.00670419	0.668	0.402	0.751	1	1	0.668	-0.282
ENSG00000148985	PGAP2	11	+	3824269	3824449	3824269	3824364	3825019	3825128	5.36917e-06	0.0014352	0.675	0.661	0.737	0.912	1	1	-0.28
ENSG00000079263	SP140	2	+	230244987	230245080	230244987	230245071	230245862	230245940	6.93207e-05	0.00698712	0.845	1	1	0.477	0.646	0.891	0.277
ENSG00000148153	INIP	9	-	112701787	112701880	112701831	112701880	112694130	112694233	5.62406e-06	0.0014352	0.643	0.67	0.878	1	1	1	-0.27
ENSG00000006015	C19orf60	19	+	18588994	18589683	18588994	18589077	18590853	18590933	1.45437e-07	0.000166138	0.734	0.71	0.599	0.886	1	0.952	-0.265
ENSG00000179335	CLK3	15	+	74620008	74622216	74620008	74620225	74622493	74622560	1.08513e-06	0.000502169	0.679	1	0.529	1	1	1	-0.264
ENSG00000188878	FBF1	17	-	75920006	75920429	75920273	75920429	75919667	75919874	1.19452e-05	0.00213849	1	1	1	0.776	0.435	1	0.263
ENSG00000118058	KMT2A	11	+	118491195	118491318	118491195	118491309	118491743	118491928	0.000721979	0.0343642	0.406	0.132	0.233	0	0	0	0.257
ENSG00000163660	CCNL1	3	-	157156935	157157083	157157006	157157083	157153035	157153156	0.000265376	0.0168415	0.772	0.819	0.647	1	1	1	-0.254
ENSG00000111305	GSG1	12	-	13088737	13088909	13088861	13088909	13087906	13088059	0.000128718	0.00980256	0.649	0.836	0.438	1	0.68	1	-0.252
ENSG00000078053	AMPH	7	-	38427837	38429285	38428749	38429285	38426953	38426986	0.000423041	0.0254344	0.72	0.609	0.555	1	0.777	0.812	-0.235
ENSG00000180881	CAPS2	12	-	75316283	75316434	75316311	75316434	75312847	75312915	2.35907e-05	0.00351502	0.277	0.277	0.126	0	0	0	0.227
ENSG00000154889	MPPE1	18	-	11905737	11905953	11905911	11905953	11897525	11897620	7.50531e-05	0.00714464	1	0.509	0.717	1	1	0.855	-0.21
ENSG00000159267	HLCS	21	-	36947332	36948287	36948165	36948287	36938831	36938994	0.000683563	0.0334653	0.729	1	0.782	0.332	1	0.554	0.208
ENSG00000153094	BCL2L11	2	+	111123745	111124139	111123745	111123869	111150043	111150147	0.000821259	0.0370323	0.534	0.56	1	0.718	1	1	-0.208
ENSG00000104853	CLPTM1	19	+	44954590	44955085	44954590	44954701	44961962	44962075	0.000242446	0.0156766	0.829	0.723	0.665	1	1	0.834	-0.206
ENSG00000129219	PLD2	17	+	4819428	4819582	4819428	4819549	4821792	4821907	5.7744e-05	0.00651576	0.673	0.855	0.815	0.946	1	1	-0.201
ENSG00000163138	PACRGL	4	+	20700457	20700747	20700457	20700578	20704465	20704533	0.000660474	0.0328035	0.539	0.569	0.461	0.723	0.699	0.712	-0.188
ENSG00000214719	AC005562.1	17	+	30631754	30631927	30631754	30631895	30633097	30633390	0.00106174	0.0437596	0.576	0.803	0.848	1	0.77	1	-0.181
ENSG00000100325	ASCC2	22	-	29834441	29834550	29834488	29834550	29832244	29832342	4.2986e-05	0.00545604	0.355	0.12	0.146	0.047	0.064	0	0.17
ENSG00000148985	PGAP2	11	+	3824269	3824376	3824269	3824364	3825019	3825128	3.21671e-05	0.00423988	0.83	0.79	0.816	0.941	1	1	-0.168
ENSG00000124496	TRERF1	6	-	42362946	42363079	42362996	42363079	42300637	42300749	1.6546e-05	0.00270016	0.126	0.115	0.323	0.067	0	0	0.166
ENSG00000255152	MSH5-SAPCD1	6	+	31761817	31761955	31761817	31761865	31762111	31762185	0.000317085	0.0197573	0.858	1	0.578	1	1	0.917	-0.16
ENSG00000197345	MRPL21	11	-	68900534	68900605	68900547	68900605	68897926	68898012	0.000456504	0.0263722	0.389	0.565	0.559	0.67	0.677	0.647	-0.16
ENSG00000132436	FIGNL1	7	-	50449117	50449723	50449544	50449723	50448180	50448289	0.000791168	0.0361511	0.796	0.697	0.922	1	1	0.842	-0.142
ENSG00000104381	GDAP1	8	+	74351273	74351466	74351273	74351321	74360136	74360310	0.000527185	0.0283701	0.931	0.787	0.798	0.925	1	1	-0.136
ENSG00000140332	TLE3	15	-	70058149	70058291	70058158	70058291	70057458	70057658	1.24802e-05	0.00213849	0.21	0.168	0.196	0.015	0.067	0.11	0.127
ENSG00000126214	KLC1	14	+	103679383	103679545	103679383	103679518	103687080	103687211	0.000240177	0.0156766	0.84	0.857	0.905	0.775	0.733	0.727	0.122
ENSG00000151576	QTRT2	3	+	114065236	114065457	114065236	114065278	114066227	114066283	4.71528e-05	0.00577116	0.838	0.808	0.937	1	1	0.946	-0.121
ENSG00000119725	ZNF410	14	+	73892026	73892208	73892026	73892107	73893796	73893932	5.10553e-05	0.00603333	0.875	0.94	0.827	1	1	1	-0.119
ENSG00000163138	PACRGL	4	+	20700458	20700747	20700458	20700706	20704465	20704533	0.000181838	0.0127541	0.903	0.938	0.75	1	1	0.949	-0.119
ENSG00000169169	CPT1C	19	+	49691820	49691953	49691820	49691889	49692238	49692393	0.00129285	0.048688	0	0	0.071	0.106	0.156	0.164	-0.118
ENSG00000092439	TRPM7	15	-	50578558	50578664	50578638	50578664	50575868	50575919	0.00017172	0.0127541	0	0	0.026	0.043	0.176	0.151	-0.115
ENSG00000160408	ST6GALNAC6	9	-	127890636	127891043	127890655	127891043	127887483	127887591	0.00074799	0.03464	0.904	0.843	0.872	0.959	1	1	-0.113
ENSG00000151148	UBE3B	12	+	109477652	109478109	109477652	109477776	109481636	109481742	0.000983931	0.042284	1	0.704	0.712	1	1	0.752	-0.112
ENSG00000134686	PHC2	1	-	33334089	33334292	33334184	33334292	33332274	33332404	9.37281e-06	0.00178448	0.595	0.647	0.671	0.718	0.76	0.764	-0.11
ENSG00000124067	SLC12A4	16	-	67962243	67963559	67963464	67963559	67961574	67961706	0.00012023	0.00944964	0.039	0.072	0.07	0.19	0.069	0.251	-0.11

## Sheet: S6c
Gene ID	Gene symbol	Chromosome	Strand	1stExonStart	1stExonEnd	2ndExonStart	2ndExonEnd	upstreamES	upstreamEE	downstreamES	downstreamEE	p-value	FDR	Mock-1 PSI	Mock-2 PSI	Mock-3 PSI	ZIKV-1 PSI	ZIKV-2 PSI	ZIKV-3 PSI	∆PSI
ENSG00000100429	HDAC10	22	-	50248830	50248859	50249102	50249168	50248661	50248751	50249327	50249454	0.000642633	0.0456269	1	1	0.203	0	0	0	0.734
ENSG00000165046	LETM2	8	+	38394182	38394241	38400271	38400409	38392612	38392995	38402524	38402644	1.06122e-09	9.19225e-06	0.604	0.504	0.792	0	0	0	0.633
ENSG00000154175	ABI3BP	3	-	100824857	100824941	100830577	100830634	100808160	100808235	100832263	100832350	0.000256686	0.0229218	1	1	0.542	0	0.283	0.371	0.629
ENSG00000028203	VEZT	12	+	95224179	95224236	95242163	95242264	95217811	95217886	95251939	95252071	7.18119e-08	0.000155509	0.764	0.564	0.721	0	0.206	0	0.614
ENSG00000216937	CCDC7	10	+	32778976	32779084	32805014	32805098	32729331	32729457	32814369	32814453	0.0004045	0.0333693	0	0	0.468	1	0.227	1	-0.586
ENSG00000143198	MGST3	1	+	165651977	165652035	165654278	165654351	165649840	165649964	165661428	165661796	4.03841e-05	0.00699429	1	0.355	1	0	0	0.623	0.577
ENSG00000154175	ABI3BP	3	-	100838401	100838464	100841997	100842039	100835600	100835660	100846371	100846446	0.00042224	0.0345042	0.776	1	0.73	0.435	0	0.366	0.568
ENSG00000143363	PRUNE1	1	+	151017811	151017904	151024610	151024795	151008476	151008671	151027232	151027327	4.16412e-06	0.00163953	0.6	0.818	0.647	0	0.391	0	0.558
ENSG00000131697	NPHP4	1	-	5907114	5907222	5909151	5909213	5905631	5905780	5927648	5927787	0.000277162	0.0244977	0	0	0	1	0.302	0.302	-0.535
ENSG00000111087	GLI1	12	+	57463664	57463791	57463998	57464091	57460137	57460201	57464672	57464868	0.000121921	0.0138957	0.194	0.266	0.297	1	0.628	0.717	-0.529
ENSG00000107614	TRDMT1	10	-	17162165	17162237	17168840	17168917	17161482	17161548	17174550	17174660	1.72522e-07	0.000213484	0.718	0.327	0.66	0.139	0	0	0.522
ENSG00000143748	NVL	1	-	224232088	224232182	224232894	224232972	224231225	224231296	224233200	224233289	2.9964e-05	0.00603601	0	0.18	0	0.267	0.422	1	-0.503
ENSG00000081189	MEF2C	5	-	88760987	88761125	88761184	88761328	88751856	88752043	88804597	88804801	0.000223448	0.0212693	1	0	0.494	1	1	1	-0.502
ENSG00000124508	BTN2A2	6	+	26383791	26383915	26388012	26388294	26383100	26383181	26390004	26390211	0.000111732	0.0138031	0.684	0.536	0.698	0.21	0	0.257	0.484
ENSG00000133816	MICAL2	11	+	12243986	12244112	12249183	12249246	12242670	12242772	12255642	12255750	3.45208e-05	0.00636211	0.262	0.74	0.192	0.587	1	1	-0.464
ENSG00000031823	RANBP3	19	-	5951392	5951596	5974349	5974431	5941798	5941835	5978060	5978088	9.31344e-07	0.000580065	0.431	0.46	0.561	0	0.108	0	0.448
ENSG00000249306	LINC01411	5	+	174517758	174517905	174524061	174524161	174427638	174427750	174526319	174526448	0.000489265	0.0375046	0.445	0.546	1	0.211	0.287	0.167	0.442
ENSG00000133816	MICAL2	11	+	12243986	12244112	12249183	12249246	12242213	12242432	12255642	12255750	3.25093e-05	0.00616971	0.262	0.587	0.416	0.587	1	1	-0.441
ENSG00000184154	LRTOMT	11	+	72088296	72088380	72089028	72089165	72080858	72080885	72093495	72093701	1.84751e-06	0.000980693	0.634	0.426	0.438	0	0.245	0	0.418
ENSG00000073605	GSDMB	17	-	39906960	39906987	39909755	39909924	39906110	39906271	39912325	39912497	1.77957e-05	0.0045337	1	1	0.891	0.845	0.313	0.556	0.392
ENSG00000073712	FERMT2	14	-	52861013	52861034	52861586	52861610	52860340	52860465	52864400	52864622	0.000554181	0.0410284	0.661	0	0.493	0	0	0	0.385
ENSG00000139636	LMBR1L	12	-	49104718	49104885	49105923	49105957	49104447	49104551	49106960	49107045	3.42394e-06	0.00148291	0.407	0.673	0.227	0	0	0.186	0.374
ENSG00000166411	IDH3A	15	+	78150803	78150960	78154434	78154819	78149376	78149430	78155212	78155275	0.000374194	0.0319725	0	0	1	1	0.793	0.324	-0.372
ENSG00000185379	RAD51D	17	-	35106987	35107122	35116858	35117037	35106440	35106481	35118500	35118619	0.000256211	0.0229218	0	0.095	0.251	0.626	0.295	0.528	-0.368
ENSG00000157554	ERG	21	-	38392375	38392444	38400573	38400645	38391658	38391715	38402556	38402637	0.00011551	0.0138031	0.831	0.495	0.329	0.747	1	1	-0.364
ENSG00000166473	PKD1L2	16	-	81177806	81177983	81179644	81179786	81175604	81175750	81181150	81181327	4.46713e-05	0.00736843	0.697	1	1	0.852	0.535	0.223	0.362
ENSG00000143786	CNIH3	1	+	224583163	224583267	224661312	224661443	224566198	224566264	224680957	224681026	5.7429e-07	0.000452227	0.587	0.46	0.911	1	1	1	-0.347
ENSG00000121749	TBC1D15	12	+	71841100	71841231	71861404	71861496	71839758	71839811	71872069	71872168	3.68143e-05	0.00664345	0.498	0.524	0.65	1	1	0.712	-0.347
ENSG00000159023	EPB41	1	+	29058588	29058645	29058810	29058852	29053103	29053312	29060421	29060484	0.000100435	0.0131814	1	0.73	0.854	0.473	0.435	0.643	0.344
ENSG00000118495	PLAGL1	6	-	143964786	143964818	143966157	143966198	143960468	143960542	143968906	143968978	0.000678073	0.0473667	0.145	0.867	0.677	0.237	0	0.482	0.323
ENSG00000233184	AC093157.1	1	+	101075275	101075394	101075394	101075716	101072659	101072830	101077362	101077508	2.50627e-05	0.00556648	0.416	0.141	0.618	0.219	0	0	0.319
ENSG00000138468	SENP7	3	-	101398860	101399055	101417592	101417790	101372007	101372126	101458954	101459052	1.32295e-05	0.00369659	0.569	0.521	0.515	0.944	0.776	0.832	-0.316
ENSG00000112851	ERBIN	5	+	66068876	66069020	66072168	66072291	66053405	66054951	66075023	66075230	0.000216665	0.0208528	0.233	0	0	0.378	0.477	0.313	-0.312
ENSG00000173988	LRRC63	13	+	46228664	46228733	46234191	46234349	46211942	46212259	46246526	46246625	1.85827e-05	0.00459896	0.608	0	0.351	0.069	0	0	0.297
ENSG00000113558	SKP1	5	-	134170950	134171038	134173700	134173766	134167169	134167243	134173925	134174022	8.96453e-05	0.0121329	0.901	1	1	0.774	0.774	0.461	0.297
ENSG00000166169	POLL	10	-	101583507	101583681	101585861	101586156	101582762	101582891	101587121	101587200	0.000231934	0.0216023	0.508	0.579	0.407	0.164	0.292	0.155	0.294
ENSG00000216937	CCDC7	10	+	32463016	32463049	32471063	32471230	32462682	32462703	32472480	32472542	0.000189819	0.0192259	0.674	0.509	0.509	0.892	1	0.674	-0.291
ENSG00000130649	CYP2E1	10	+	133531584	133531734	133532123	133532284	133527496	133527572	133532691	133532868	0.000205607	0.0200108	0.611	0	0.411	0	0	0.148	0.291
ENSG00000228409	CCT6P1	7	+	65752163	65752310	65754526	65754661	65751141	65751278	65755779	65755952	0.0005248	0.0395288	0.571	0	0.416	0.174	0	0	0.271
ENSG00000132639	SNAP25	20	+	10292881	10292999	10293160	10293278	10284723	10284772	10296924	10297050	2.84909e-05	0.00587592	0.398	0.496	0.568	0.708	0.714	0.828	-0.263
ENSG00000107669	ATE1	10	-	121898840	121898969	121899865	121899994	121870005	121870038	121902390	121902620	0.000398333	0.0331766	0.056	0.2	0.043	0.533	0.211	0.333	-0.259
ENSG00000175662	TOM1L2	17	-	17848822	17848859	17850892	17850952	17846848	17847783	17861475	17861551	3.27645e-05	0.00616971	0.229	0.404	0.267	0	0.134	0	0.255
ENSG00000035115	SH3YL1	2	-	243502	243562	244626	244738	242797	242871	247537	247602	1.9247e-06	0.000980693	0.04	0	0	0.347	0.157	0.299	-0.254
ENSG00000035115	SH3YL1	2	-	242797	242871	243502	243562	234159	234272	247537	247602	0.000156585	0.017389	0.406	0.204	0.387	0.195	0.09	0	0.237
ENSG00000175203	DCTN2	12	-	57538252	57538347	57538518	57538524	57535748	57535845	57546027	57546096	6.0035e-09	1.85937e-05	0.952	0.933	1	0.625	0.761	0.823	0.225
ENSG00000132970	WASF3	13	+	26676548	26676724	26680034	26680201	26671871	26671989	26681053	26681320	2.79465e-05	0.00587592	0.377	0.346	0.361	0.597	0.571	0.549	-0.211
ENSG00000171302	CANT1	17	-	78998147	78998286	79000099	79000270	78997839	78997963	79005371	79005481	0.000111764	0.0138031	0.525	0.591	0.623	0.761	0.804	0.793	-0.206
ENSG00000187838	PLSCR3	17	-	7393466	7393509	7394103	7394159	7392790	7392952	7394476	7394570	0.000196207	0.019313	0.343	0.186	0.262	0.071	0	0.115	0.202
ENSG00000182718	ANXA2	15	-	60390212	60390317	60396372	60396427	60386027	60386086	60397942	60397986	9.11026e-06	0.00281832	0.208	0.251	0.197	0.367	0.449	0.417	-0.192
ENSG00000141837	CACNA1A	19	-	13236448	13236618	13245181	13245265	13235613	13235730	13252990	13253101	0.000584415	0.0425395	0.732	0.852	0.802	0.598	0.641	0.598	0.183
ENSG00000114120	SLC25A36	3	+	140966347	140966434	140968682	140968730	140963126	140963227	140970926	140970993	0.000456052	0.0367537	0.701	1	0.683	1	0.93	1	-0.182
ENSG00000083093	PALB2	16	-	23614003	23614091	23621361	23621478	23607863	23608012	23622968	23623130	4.96311e-05	0.00781645	0.876	0.878	0.913	0.721	0.756	0.655	0.178
ENSG00000196151	WDSUB1	2	-	159259809	159259843	159275545	159275638	159257944	159257985	159279760	159279945	0.000104863	0.0135571	1	0.773	1	0.551	0.92	0.773	0.176
ENSG00000143164	DCAF6	1	+	168065589	168065746	168066376	168066465	168063620	168063759	168068357	168068463	3.84915e-07	0.000416767	0.678	0.655	0.619	0.433	0.46	0.538	0.174
ENSG00000123600	METTL8	2	-	171339183	171339554	171360421	171360513	171337452	171337502	171392042	171392197	9.22483e-05	0.0122931	0.612	0.586	0.582	0.382	0.42	0.468	0.17
ENSG00000234520	HRAT17	7	-	112973604	112973672	112986535	112986664	112956521	112956702	112995567	112995634	0.000713991	0.0488449	0.601	0.71	0.879	0.765	0.925	1	-0.167
ENSG00000185324	CDK10	16	+	89687588	89687815	89689251	89689324	89686689	89686797	89690552	89690624	2.60105e-05	0.00563258	0.267	0.302	0.339	0.464	0.415	0.505	-0.159
ENSG00000214783	POLR2J4	7	-	44013592	44013679	44014605	44014783	43987677	43987888	44016433	44016523	8.48167e-06	0.00272105	0.965	0.886	0.879	0.752	0.76	0.746	0.157
ENSG00000214783	POLR2J4	7	-	44013592	44013679	44014605	44014783	43988085	43988247	44016433	44016523	0.000229599	0.0216023	0.912	0.829	0.8	0.708	0.704	0.68	0.15
ENSG00000130635	COL5A1	9	+	134829975	134830044	134830107	134830176	134825791	134825904	134834970	134835204	6.43976e-09	1.85937e-05	0.791	0.778	0.796	0.939	0.933	0.935	-0.147
ENSG00000135842	FAM129A	1	-	184805945	184806056	184808073	184808235	184803584	184803692	184818637	184818825	1.58502e-05	0.00416045	0.262	0.34	0.273	0.418	0.413	0.484	-0.147
ENSG00000234520	HRAT17	7	-	112980045	112980164	112986535	112986664	112956521	112956702	112995567	112995634	2.43103e-05	0.00556648	0.866	0.763	0.888	1	0.942	1	-0.142
ENSG00000185324	CDK10	16	+	89687588	89687815	89689251	89689324	89686669	89686759	89690552	89690624	0.000120988	0.0138957	0.276	0.318	0.351	0.471	0.415	0.483	-0.141
ENSG00000010803	SCMH1	1	-	41070594	41070721	41075218	41075451	41048689	41048890	41113282	41113526	3.25866e-05	0.00616971	0.447	0.523	0.518	0.614	0.669	0.624	-0.14
ENSG00000204120	GIGYF2	2	+	232724573	232724691	232731121	232731258	232703423	232703489	232735154	232735238	0.000460586	0.0367537	0.965	1	0.962	0.903	0.744	0.867	0.138
ENSG00000130414	NDUFA10	2	-	239990073	239990182	240005209	240005295	239960730	239961186	240007315	240007370	0.000187026	0.0192259	0.559	0.453	0.555	0.454	0.359	0.343	0.137
ENSG00000234520	HRAT17	7	-	112980045	112980164	112986535	112986664	112973604	112973672	112995567	112995634	0.000246692	0.0225879	0.811	0.799	0.886	1	0.89	1	-0.131
ENSG00000205763	RP9P	7	-	32921338	32921430	32930077	32930108	32918310	32918372	32933813	32933896	7.20852e-06	0.00249761	0.169	0.145	0.132	0.06	0	0	0.129
ENSG00000135018	UBQLN1	9	-	83678440	83678599	83682950	83683066	83666349	83669327	83686003	83686053	5.9935e-05	0.00836275	0.378	0.42	0.453	0.498	0.53	0.607	-0.128
ENSG00000112078	KCTD20	6	+	36479120	36479223	36479590	36479711	36474788	36475062	36481561	36481759	0.000510838	0.0388147	0.329	0.248	0.265	0.169	0.175	0.132	0.122
ENSG00000134247	PTGFRN	1	+	116966910	116967330	116974215	116974323	116961242	116961668	116984679	116984985	1.36974e-07	0.000197745	0.42	0.365	0.459	0.306	0.321	0.253	0.121
ENSG00000168255	POLR2J3	7	-	102544705	102544776	102566581	102566736	102541500	102541662	102566996	102567083	5.5932e-05	0.0081473	0.931	0.876	0.843	1	1	1	-0.117
ENSG00000107672	NSMCE4A	10	-	121963237	121963328	121965285	121965385	121961422	121961517	121967654	121967806	2.1487e-06	0.001034	0.354	0.266	0.291	0.183	0.187	0.209	0.111
ENSG00000184216	IRAK1	X	-	154014041	154014278	154016031	154016097	154013042	154013343	154016436	154016644	6.08235e-05	0.00836275	0.544	0.438	0.497	0.388	0.394	0.368	0.11
ENSG00000101363	MANBAL	20	+	37297295	37297534	37298762	37298879	37289662	37289686	37301207	37301413	3.7671e-05	0.00665931	0.224	0.172	0.178	0.101	0.07	0.08	0.108
ENSG00000152952	PLOD2	3	-	146076781	146076895	146077861	146077924	146073286	146073352	146079115	146079257	1.93352e-05	0.00465226	0.594	0.531	0.635	0.463	0.507	0.47	0.107
ENSG00000181929	PRKAG1	12	-	49005742	49005852	49013061	49013110	49005461	49005543	49018731	49018764	0.00016969	0.0181464	0.242	0.28	0.31	0.378	0.357	0.413	-0.105
ENSG00000104325	DECR1	8	+	90020908	90021056	90036840	90036940	90001476	90001561	90042727	90042800	0.000247731	0.0225879	0.643	0.714	0.677	0.809	0.745	0.791	-0.104
ENSG00000138674	SEC31A	4	-	82828999	82829058	82842139	82842481	82827368	82827632	82844385	82844509	1.07209e-07	0.000185728	0.25	0.257	0.231	0.328	0.369	0.343	-0.101
ENSG00000013441	CLK1	2	-	200860124	200860215	200861237	200861466	200859679	200859746	200861701	200861862	0.00019171	0.0192259	0.639	0.599	0.572	0.735	0.71	0.667	-0.101

## Sheet: S6d
Gene ID	Gene symbol	Chromosome	Strand	riExonStart	riExonEnd	upstreamES	upstreamEE	downstreamES	downstreamEE	p-value	FDR	Mock-1 PSI	Mock-2 PSI	Mock-3 PSI	ZIKV-1 PSI	ZIKV-2 PSI	ZIKV-3 PSI	∆PSI
ENSG00000226312	CFLAR-AS1	2	-	201148733	201149200	201148733	201148871	201149124	201149200	8.67969e-09	2.7898e-06	0.211	0.211	0.211	1	1	1	-0.789
ENSG00000140474	ULK3	15	-	74842279	74842676	74842279	74842420	74842534	74842676	2.23712e-10	1.43809e-07	0	0.309	0.358	1	1	1	-0.778
ENSG00000182484	WASH6P	X	+	156022313	156022834	156022313	156022459	156022698	156022834	7.71999e-10	3.30845e-07	0.357	0.357	0.217	1	1	1	-0.69
ENSG00000197774	EME2	16	+	1775040	1775408	1775040	1775132	1775314	1775408	0.000634275	0.0119337	0.456	0.077	0.251	0.593	1	1	-0.603
ENSG00000102879	CORO1A	16	+	30185208	30186720	30185208	30185407	30186597	30186720	0.0021446	0.0292287	0.223	0	0.126	1	0.126	1	-0.592
ENSG00000231711	LINC00899	22	-	46042573	46043699	46042573	46042640	46043562	46043699	5.94324e-05	0.00226961	1	0.154	0.083	1	1	1	-0.588
ENSG00000131037	EPS8L1	19	+	55083377	55083644	55083377	55083519	55083615	55083644	1.45621e-06	0.00014197	0.746	1	1	0.164	0.329	0.495	0.586
ENSG00000182173	TSEN54	17	+	75516745	75517072	75516745	75516910	75517008	75517072	3.03167e-05	0.00140108	0	0	0.326	0.492	1	0.592	-0.586
ENSG00000161996	WDR90	16	+	655772	656537	655772	655889	656301	656537	0.0005097	0.0102391	0.354	0.477	0.422	1	1	1	-0.582
ENSG00000162572	SCNN1D	1	+	1287507	1287836	1287507	1287596	1287672	1287836	5.31622e-06	0.000341744	0	1	0	1	1	0.687	-0.562
ENSG00000197653	DNAH10	12	+	123929663	123930573	123929663	123929759	123930401	123930573	5.56069e-06	0.0003516	0.667	1	1	0.385	0.334	0.273	0.558
ENSG00000235954	TTC28-AS1	22	+	27997410	27998838	27997410	27997739	27997985	27998838	9.58323e-07	0.000105607	0.405	0.45	0.488	1	1	1	-0.552
ENSG00000205726	ITSN1	21	+	33829005	33829745	33829005	33829050	33829623	33829745	0.000993376	0.0164428	0.217	0.217	1	1	1	1	-0.522
ENSG00000156042	CFAP70	10	-	73293262	73297173	73293262	73293388	73297041	73297173	0.000119526	0.00360165	0.228	0.094	0.508	1	1	0.34	-0.503
ENSG00000167733	HSD11B1L	19	+	5684818	5685119	5684818	5684905	5684988	5685119	5.20971e-06	0.000340574	0.345	0.345	0.149	1	0.345	1	-0.502
ENSG00000179029	TMEM107	17	-	8175756	8176026	8175756	8175875	8175958	8176026	0.000338171	0.00758329	1	1	0.648	0.345	0.467	0.345	0.497
ENSG00000114859	CLCN2	3	-	184355693	184357094	184355693	184355778	184356992	184357094	0.000468429	0.00961026	0.26	0.22	0.26	0.22	1	1	-0.493
ENSG00000137802	MAPKBP1	15	+	41812515	41813101	41812515	41812653	41812918	41813101	8.6682e-05	0.0028628	0.045	0	0.036	0.147	0.392	1	-0.486
ENSG00000152527	PLEKHH2	2	+	43710488	43712383	43710488	43710575	43712224	43712383	0.000189731	0.0048463	0.297	0.27	0.297	0.322	1	1	-0.486
ENSG00000104907	TRMT1	19	-	13115996	13116431	13115996	13116052	13116186	13116431	0.000121064	0.00361972	0.289	0.394	0.427	0.74	1	0.776	-0.469
ENSG00000073605	GSDMB	17	-	39906110	39906987	39906110	39906271	39906960	39906987	0.00027893	0.00655996	0.639	0.73	0.722	0.406	0.261	0.092	0.444
ENSG00000089041	P2RX7	12	+	121177146	121177446	121177146	121177212	121177296	121177446	0.000109258	0.00336021	0	0.343	0.343	1	1	0	-0.438
ENSG00000039650	PNKP	19	-	49861448	49861881	49861448	49861510	49861771	49861881	0.00296359	0.0366364	0.08	0.61	1	1	1	1	-0.437
ENSG00000103037	SETD6	16	+	58515790	58516097	58515790	58515880	58515952	58516097	4.83322e-05	0.0019359	0.716	0.272	0.737	1	1	1	-0.425
ENSG00000140995	DEF8	16	+	89964220	89964575	89964220	89964310	89964465	89964575	6.45695e-06	0.000401685	1	0	0	1	0.271	1	-0.424
ENSG00000140474	ULK3	15	-	74842279	74842676	74842279	74842420	74842538	74842676	0.00302258	0.0372463	0.081	0.637	0.523	0.505	1	1	-0.421
ENSG00000007923	DNAJC11	1	-	6637446	6638364	6637446	6637504	6638082	6638364	1.08452e-05	0.000606231	0.673	0.325	0.441	1	0.7	1	-0.42
ENSG00000110811	P3H3	12	+	6833591	6834049	6833591	6833644	6833924	6834049	0.000997566	0.0164428	0.426	0.426	0.553	1	1	0.664	-0.42
ENSG00000215883	CYB5RL	1	-	54184160	54186286	54184160	54184265	54186180	54186286	0.0015049	0.0228575	1	0.216	0.562	1	1	1	-0.407
ENSG00000089685	BIRC5	17	+	78215965	78216781	78215965	78216066	78216663	78216781	1.86806e-06	0.000167561	1	1	0.819	0.625	0.419	0.559	0.405
ENSG00000173137	ADCK5	8	+	144391579	144391866	144391579	144391711	144391782	144391866	6.10389e-05	0.00230811	0.273	0.772	0.273	0.53	1	1	-0.404
ENSG00000105877	DNAH11	7	+	21894622	21894999	21894622	21894805	21894883	21894999	6.52758e-05	0.00240361	0.213	1	1	1	0	0	0.404
ENSG00000100918	REC8	14	+	24172898	24173198	24172898	24173041	24173125	24173198	0.0016803	0.0247363	1	0	1	0.207	0	0.611	0.394
ENSG00000004777	ARHGAP33	19	+	35787167	35788822	35787167	35787559	35787643	35788822	5.70779e-05	0.00220149	0.567	0.742	0.511	1	1	1	-0.393
ENSG00000137098	SPAG8	9	-	35810438	35810682	35810438	35810553	35810636	35810682	0.000233547	0.00570121	0	1	0.345	1	0.513	1	-0.389
ENSG00000124155	PIGT	20	+	45416516	45418979	45416516	45416694	45418771	45418979	7.60918e-05	0.00266806	0.568	1	0.322	1	1	1	-0.37
ENSG00000100462	PRMT5	14	-	22928125	22928615	22928125	22928241	22928496	22928615	0.000612305	0.0116338	1	1	1	0.745	0.443	0.705	0.369
ENSG00000039650	PNKP	19	-	49861607	49861881	49861607	49861695	49861771	49861881	2.88281e-08	6.54058e-06	0.019	0.073	0.192	0.51	0.416	0.451	-0.364
ENSG00000198556	ZNF789	7	+	99478273	99482326	99478273	99478356	99479660	99482326	0.000765147	0.0137905	0.413	0.372	0.26	0.756	0.744	0.631	-0.362
ENSG00000088970	KIZ	20	+	21244244	21246622	21244244	21244288	21246478	21246622	0.000253714	0.00609459	0.232	0.458	0.539	0.307	1	1	-0.359
ENSG00000179583	CIITA	16	+	10906498	10909187	10906498	10908149	10909028	10909187	0.0022482	0.0302136	0.44	0.503	0.431	0.446	1	1	-0.357
ENSG00000106258	CYP3A5	7	-	99662815	99664095	99662815	99662882	99663967	99664095	0.00395383	0.0455221	0.462	0.354	0.727	1	0.585	1	-0.347
ENSG00000185507	IRF7	11	-	613784	614037	613784	613865	613950	614037	0.000854267	0.0149769	0.206	0.342	0	0.51	0.609	0.438	-0.336
ENSG00000150776	C11orf57	11	+	112074315	112074916	112074315	112074358	112074886	112074916	0.00170987	0.0247931	0.308	0.436	0.411	0.62	0.71	0.817	-0.331
ENSG00000114388	NPRL2	3	-	50349385	50349828	50349385	50349490	50349664	50349828	1.61277e-05	0.000797493	0.409	0.617	1	1	1	1	-0.325
ENSG00000114626	ABTB1	3	+	127676535	127677286	127676535	127676581	127677167	127677286	0.000309203	0.00718432	0.449	1	1	0.184	0.289	1	0.325
ENSG00000106733	NMRK1	9	-	75068995	75070042	75068995	75069102	75069894	75070042	0.00189844	0.0268216	0.686	1	1	0.364	0.364	1	0.319
ENSG00000196642	RABL6	9	+	136831720	136832370	136831720	136831861	136832261	136832370	0.00408682	0.0465563	0.483	0.771	0.797	0.384	0.123	0.627	0.306
ENSG00000008710	PKD1	16	-	2097727	2097984	2097727	2097777	2097867	2097984	0.000144244	0.0040315	0.336	0.336	0.387	0.144	0	0	0.305
ENSG00000140983	RHOT2	16	+	668655	670175	668655	668699	670122	670175	0.000327749	0.00743605	1	1	0.603	0.175	1	0.522	0.302
ENSG00000169598	DFFB	1	+	3883506	3885429	3883506	3883800	3885037	3885429	0.00219585	0.0296874	0.735	0.634	0.744	1	1	1	-0.296
ENSG00000125826	RBCK1	20	+	428490	429094	428490	428589	428950	429094	7.08563e-05	0.00255414	0.156	0.048	0.111	0.348	0.346	0.478	-0.286
ENSG00000188542	DUSP28	2	+	240561329	240564014	240561329	240561519	240563673	240564014	0.00220135	0.0296874	1	1	1	0.84	0.754	0.557	0.283
ENSG00000110455	ACCS	11	+	44077844	44078784	44077844	44077922	44078683	44078784	0.000410147	0.00878853	0.69	0.499	0.662	0.793	0.904	1	-0.282
ENSG00000204371	EHMT2	6	-	31884391	31884799	31884391	31884559	31884644	31884799	0.00198957	0.0277031	0.049	0.148	0	0.675	0.206	0.163	-0.282
ENSG00000186575	NF2	22	+	29683019	29683915	29683019	29683064	29683700	29683915	0.000101206	0.00317359	1	0.336	1	0.112	1	0.387	0.279
ENSG00000064545	TMEM161A	19	-	19132351	19132754	19132351	19132433	19132656	19132754	0.00384527	0.0445081	1	0.745	1	0.672	0.7	0.539	0.278
ENSG00000160948	VPS28	8	-	144424945	144426208	144424945	144425772	144426179	144426208	0.000349314	0.00774314	0.336	1	0.689	1	0.833	1	-0.269
ENSG00000150433	TMEM218	11	-	125102131	125102809	125102131	125102317	125102636	125102809	6.95247e-05	0.00252978	0.862	0.528	0.812	1	1	1	-0.266
ENSG00000178149	DALRD3	3	-	49015972	49016340	49015972	49016086	49016157	49016340	0.00385421	0.0445081	0.361	0.361	0.32	0.693	0.585	0.559	-0.265
ENSG00000182902	SLC25A18	22	+	17579744	17581159	17579744	17579964	17581036	17581159	0.000917371	0.015796	0.106	1	0.24	1	0.136	1	-0.263
ENSG00000213983	AP1G2	14	-	23565815	23566160	23565815	23565892	23566063	23566160	2.55348e-06	0.000209548	1	0.557	0.658	1	1	1	-0.262
ENSG00000099949	LZTR1	22	+	20996695	20996966	20996695	20996801	20996885	20996966	0.00366271	0.0431094	0.034	0.061	0.154	0.218	0.582	0.234	-0.262
ENSG00000135749	PCNX2	1	-	232984135	232986540	232984135	232984477	232986091	232986540	0.00013997	0.00395141	1	0.788	1	0.615	0.773	0.618	0.261
ENSG00000054967	RELT	11	+	73394235	73394734	73394235	73394317	73394476	73394734	0.00170501	0.0247931	0.128	0	0	0.121	0.595	0.196	-0.261
ENSG00000151093	OXSM	3	+	25790989	25791997	25790989	25791315	25791769	25791997	0.000442584	0.00922727	1	1	0.775	1	0.55	0.481	0.248
ENSG00000102886	GDPD3	16	-	30112657	30113064	30112657	30112793	30113021	30113064	0.00202287	0.0280654	0.103	0.067	0.076	0.324	0.365	0.301	-0.248
ENSG00000115317	HTRA2	2	+	74531338	74531702	74531338	74531371	74531596	74531702	4.73963e-06	0.000326442	0.083	0.136	0.205	0.452	0.397	0.308	-0.244
ENSG00000167799	NUDT8	11	-	67627938	67628400	67627938	67628251	67628322	67628400	0.000981789	0.0163929	0.458	1	0.585	1	1	0.772	-0.243
ENSG00000110619	CARS	11	-	3001969	3002600	3001969	3002174	3002540	3002600	9.46761e-07	0.000105607	0.663	0.755	0.862	1	1	1	-0.24
ENSG00000161996	WDR90	16	+	653745	655147	653745	653803	655028	655147	0.000323558	0.00738439	1	1	0.741	1	0.721	0.302	0.239
ENSG00000169738	DCXR	17	-	82036190	82036643	82036190	82036308	82036543	82036643	1.42184e-05	0.000712214	0.756	1	1	0.818	0.747	0.478	0.238
ENSG00000141294	LRRC46	17	+	47834424	47835399	47834424	47834533	47835352	47835399	0.00106355	0.0173085	0.764	0.68	0.618	1	1	0.774	-0.237
ENSG00000177082	WDR73	15	-	84645470	84646348	84645470	84645836	84645972	84646348	6.53604e-05	0.00240361	0.571	0.763	0.68	0.96	0.833	0.926	-0.235
ENSG00000140678	ITGAX	16	+	31360309	31361213	31360309	31360463	31361062	31361213	0.00143701	0.0221702	0.427	0.516	0.489	0.797	0.659	0.673	-0.232
ENSG00000092199	HNRNPC	14	-	21263310	21263829	21263310	21263336	21263666	21263829	0.00244424	0.0318494	0.648	0.522	0.548	0.766	0.797	0.845	-0.23
ENSG00000169733	RFNG	17	-	82050661	82051342	82050661	82050764	82051293	82051342	0.00457434	0.0499461	0.223	0.185	0.232	0.28	0.466	0.571	-0.226
ENSG00000188130	MAPK12	22	-	50255614	50256199	50255614	50255694	50256084	50256199	0.000726734	0.0133477	0.583	0.728	0.589	0.808	1	0.764	-0.224
ENSG00000260628	AC142381.3	16	+	31981869	31982189	31981869	31981998	31982120	31982189	0.000989683	0.0164428	1	0.682	1	0.721	0.301	1	0.22
ENSG00000167962	ZNF598	16	-	2002520	2003728	2002520	2002732	2003615	2003728	0.000440637	0.00922727	0.306	1	0.551	1	1	0.509	-0.217
ENSG00000140939	NOL3	16	+	67174161	67174944	67174161	67174340	67174620	67174944	0.0035609	0.0422597	1	0.634	0.512	1	1	0.798	-0.217
ENSG00000115970	THADA	2	-	43291695	43292222	43291695	43291768	43292103	43292222	9.1254e-06	0.000533283	0.133	0.196	0.126	0.41	0.323	0.365	-0.214
ENSG00000129197	RPAIN	17	+	5425970	5428211	5425970	5426299	5428070	5428211	9.39287e-06	0.000540721	0.17	0.236	0.277	0.413	0.491	0.415	-0.212
ENSG00000169045	HNRNPH1	5	-	179616125	179617110	179616125	179616218	179617020	179617110	6.31717e-14	2.43653e-10	0.262	0.291	0.233	0.439	0.453	0.486	-0.197
ENSG00000103253	HAGHL	16	+	729008	729715	729008	729088	729287	729715	0.00198347	0.0277031	0.387	1	0.703	0.673	1	1	-0.194
ENSG00000102901	CENPT	16	-	67832011	67832545	67832011	67832108	67832454	67832545	0.000129421	0.0038108	0.721	0.791	0.774	1	1	0.863	-0.192
ENSG00000214063	TSPAN4	11	+	865512	865825	865512	865614	865693	865825	0.00407864	0.0465563	0.294	0.295	0.24	0.492	0.414	0.5	-0.192
ENSG00000120314	WDR55	5	+	140668890	140669248	140668890	140668990	140669078	140669248	3.18652e-06	0.000245808	0.065	0.095	0.081	0.349	0.249	0.213	-0.19
ENSG00000170638	TRABD	22	+	50197822	50198186	50197822	50197995	50198074	50198186	3.68137e-06	0.000267907	0.125	0.178	0.162	0.331	0.255	0.439	-0.187
ENSG00000188917	TRMT2B	X	-	101051250	101051733	101051250	101051366	101051643	101051733	0.00261986	0.033428	1	0.333	0.444	0.666	0.666	1	-0.185
ENSG00000213339	QTRT1	19	+	10712160	10712628	10712160	10712299	10712552	10712628	8.35527e-06	0.000495789	0.601	0.679	0.696	0.82	0.913	0.791	-0.183
ENSG00000141456	PELP1	17	-	4675273	4675884	4675273	4675362	4675796	4675884	0.00458411	0.0499461	0.045	0.068	0.116	0.149	0.391	0.234	-0.182
ENSG00000187531	SIRT7	17	-	81914293	81915512	81914293	81914530	81915439	81915512	0.000193307	0.00490516	1	1	1	0.842	0.9	0.715	0.181
ENSG00000273559	CWC25	17	-	38810275	38810595	38810275	38810400	38810467	38810595	0.000137605	0.00393143	0.73	1	0.536	1	1	0.802	-0.179
ENSG00000132199	ENOSF1	18	-	690548	691276	690548	690631	691203	691276	0.00052566	0.0104509	0.562	1	0.696	1	0.795	1	-0.179
ENSG00000163161	ERCC3	2	-	127289336	127289824	127289336	127289519	127289688	127289824	0.00150526	0.0228575	0.746	0.857	0.873	1	1	1	-0.175
ENSG00000256269	HMBS	11	+	119092124	119092811	119092124	119092163	119092757	119092811	0.00431815	0.0482756	0.617	1	0.658	0.795	1	1	-0.173
ENSG00000183963	SMTN	22	+	31096997	31097338	31096997	31097060	31097268	31097338	4.61938e-07	6.56221e-05	0.222	0.256	0.334	0.385	0.494	0.448	-0.172
ENSG00000169592	INO80E	16	+	30001211	30004657	30001211	30001530	30004567	30004657	0.00141888	0.0221439	0.737	0.647	0.821	0.924	0.855	0.941	-0.172
ENSG00000160948	VPS28	8	-	144423616	144424132	144423616	144423922	144424040	144424132	0.000423651	0.00902775	0.293	0.397	0.323	0.529	0.513	0.485	-0.171
ENSG00000120318	ARAP3	5	-	141661683	141662255	141661683	141661789	141662042	141662255	5.07913e-06	0.000337762	0.073	0.082	0.065	0.193	0.257	0.281	-0.17
ENSG00000132463	GRSF1	4	-	70825295	70826245	70825295	70825431	70826123	70826245	0.000966641	0.0162856	0.186	0.142	0.251	0.254	0.37	0.461	-0.169
ENSG00000000971	CFH	1	+	196740618	196742051	196740618	196740792	196741874	196742051	0.000245548	0.00595647	0.135	0.37	0.091	0.043	0.025	0.025	0.168
ENSG00000188603	CLN3	16	-	28482104	28482545	28482104	28482382	28482476	28482545	0.00226903	0.0302825	0	0.142	0.09	0.298	0.366	0.066	-0.166
ENSG00000164068	RNF123	3	+	49712478	49713587	49712478	49712656	49713512	49713587	0.000315738	0.00729222	0.05	0.071	0.099	0.141	0.294	0.28	-0.165
ENSG00000105677	TMEM147	19	+	35546671	35547240	35546671	35547029	35547118	35547240	0.00120936	0.0192749	0.193	0.238	0.313	0.362	0.469	0.404	-0.164
ENSG00000105607	GCDH	19	+	12897302	12897863	12897302	12897428	12897702	12897863	0.00285911	0.0358038	0.077	0.416	0.041	0.251	0.335	0.441	-0.164
ENSG00000123349	PFDN5	12	+	53296429	53297924	53296429	53296467	53297849	53297924	0.00211488	0.0290659	0.654	0.867	0.762	0.77	1	1	-0.162
ENSG00000174106	LEMD3	12	+	65245668	65245939	65245668	65245774	65245860	65245939	0.00350318	0.0418321	0.094	0.279	0.256	0.147	0	0	0.161
ENSG00000103496	STX4	16	+	31039540	31039818	31039540	31039651	31039722	31039818	0.00189157	0.0268216	0.08	0.175	0.096	0.323	0.345	0.158	-0.158
ENSG00000182944	EWSR1	22	+	29298732	29299851	29298732	29299280	29299598	29299851	1.03778e-05	0.000588638	0.349	0.426	0.373	0.549	0.511	0.555	-0.156
ENSG00000137274	BPHL	6	+	3138040	3140509	3138040	3138179	3140385	3140509	0.000663258	0.0124184	0.365	1	0.6	0.745	0.688	1	-0.156
ENSG00000103932	RPAP1	15	-	41517797	41518182	41517797	41517857	41518005	41518182	1.19412e-06	0.000124479	0.042	0.048	0.057	0.322	0.113	0.178	-0.155
ENSG00000264538	SUZ12P1	17	+	30768833	30769064	30768833	30768867	30769000	30769064	0.000140353	0.00395141	0.692	0.715	0.661	0.837	0.855	0.837	-0.154
ENSG00000169696	ASPSCR1	17	+	82016799	82017113	82016799	82016869	82016940	82017113	0.00074113	0.0134345	0.075	0	0.101	0.297	0.175	0.158	-0.151
ENSG00000161249	DMKN	19	-	35499957	35500580	35499957	35500029	35500532	35500580	0.000873906	0.0151831	0	0	0.104	0.34	0.178	0.037	-0.15
ENSG00000204351	SKIV2L	6	+	31961040	31961675	31961040	31961094	31961546	31961675	0.00166963	0.0246734	1	0.921	1	0.759	0.909	0.812	0.147
ENSG00000162413	KLHL21	1	-	6590723	6595557	6590723	6593658	6595484	6595557	0.000602663	0.0116152	0.192	0.265	0.282	0.45	0.386	0.342	-0.146
ENSG00000163516	ANKZF1	2	+	219234132	219235875	219234132	219235312	219235707	219235875	0.000150936	0.00415827	0.774	0.729	0.949	0.967	0.979	0.937	-0.144
ENSG00000175455	CCDC14	3	-	123955842	123956115	123955842	123955965	123956045	123956115	0.000605303	0.0116152	0.221	0.192	0.172	0.253	0.381	0.379	-0.143
ENSG00000213024	NUP62	19	-	49927693	49929504	49927693	49927848	49929325	49929504	0.000118204	0.00358985	0.794	0.858	0.757	0.963	0.956	0.917	-0.142
ENSG00000120314	WDR55	5	+	140668233	140668502	140668233	140668334	140668414	140668502	0.000162128	0.00431261	0.247	0.131	0.172	0.367	0.292	0.311	-0.14
ENSG00000039650	PNKP	19	-	49864178	49864403	49864178	49864236	49864323	49864403	0.000667438	0.0124363	0.155	0.057	0.144	0.308	0.218	0.249	-0.14
ENSG00000267673	FDX2	19	-	10315385	10315759	10315385	10315492	10315704	10315759	7.89729e-05	0.00271963	0.1	0.075	0.093	0.194	0.281	0.209	-0.139
ENSG00000270629	NBPF14	1	-	148595542	148595752	148595542	148595595	148595597	148595752	8.41245e-05	0.00282962	1	1	0.969	0.716	0.839	1	0.138
ENSG00000143127	ITGA10	1	-	145902453	145902961	145902453	145902619	145902810	145902961	0.00165956	0.0246189	0.067	0.448	0.14	0	0	0.245	0.137
ENSG00000058673	ZC3H11A	1	+	203801574	203803016	203801574	203801628	203802956	203803016	0.00211759	0.0290659	0.76	0.831	0.712	0.859	0.893	0.946	-0.132
ENSG00000090621	PABPC4	1	-	39560815	39562203	39560815	39561122	39562072	39562203	0.000133778	0.0038506	1	1	0.943	0.783	0.939	0.828	0.131
ENSG00000170581	STAT2	12	-	56354777	56355351	56354777	56354863	56355275	56355351	4.76385e-07	6.56221e-05	0.095	0.141	0.125	0.296	0.216	0.24	-0.13
ENSG00000100124	ANKRD54	22	-	37832957	37833206	37832957	37833082	37833158	37833206	0.00411421	0.0466599	0.104	0.12	0.136	0.296	0.325	0.129	-0.13
ENSG00000164088	PPM1M	3	+	52249173	52250595	52249173	52249322	52249669	52250595	0.00181722	0.0259615	0.076	0.09	0.149	0.189	0.244	0.268	-0.129
ENSG00000127184	COX7C	5	+	86619352	86619878	86619352	86619496	86619738	86619878	0.00190971	0.0268823	0.853	1	0.579	1	1	0.815	-0.128
ENSG00000168872	DDX19A	16	+	70370222	70371563	70370222	70370385	70371371	70371563	0.00103092	0.0168486	0.19	0.173	0.122	0.254	0.342	0.27	-0.127
ENSG00000171720	HDAC3	5	-	141628113	141628639	141628113	141628187	141628558	141628639	7.85957e-07	9.3974e-05	0.053	0.041	0.017	0.135	0.205	0.148	-0.126
ENSG00000156876	SASS6	1	-	100107627	100108004	100107627	100107717	100107809	100108004	3.87568e-05	0.00167698	0	0.043	0.035	0.026	0.269	0.149	-0.122
ENSG00000177728	TMEM94	17	+	75492928	75493593	75492928	75493102	75493490	75493593	0.000808835	0.0144429	0.037	0.434	0.025	0.315	0.324	0.223	-0.122
ENSG00000161265	U2AF1L4	19	-	35744322	35744738	35744322	35744421	35744625	35744738	0.00303997	0.0373413	0.111	0.212	0.148	0.366	0.267	0.204	-0.122
ENSG00000114388	NPRL2	3	-	50348684	50349010	50348684	50348782	50348873	50349010	2.3836e-06	0.00019986	0.023	0.063	0.054	0.124	0.171	0.207	-0.121
ENSG00000072849	DERL2	17	-	5481100	5481389	5481100	5481142	5481295	5481389	0.00253984	0.0326528	0.645	0.857	1	1	1	0.857	-0.118
ENSG00000182196	ARL6IP4	12	+	122981128	122981879	122981128	122981299	122981570	122981879	0.00439171	0.0487941	0.256	0.272	0.121	0.349	0.35	0.305	-0.118
ENSG00000064961	HMG20B	19	+	3573691	3574586	3573691	3573800	3574382	3574586	1.13687e-07	2.01296e-05	0.27	0.244	0.219	0.361	0.347	0.377	-0.117
ENSG00000108465	CDK5RAP3	17	+	47974399	47975337	47974399	47974448	47975158	47975337	8.95645e-05	0.00287875	0.238	0.315	0.315	0.427	0.384	0.407	-0.117
ENSG00000108465	CDK5RAP3	17	+	47975513	47976013	47975513	47975638	47975868	47976013	0.000523638	0.0104509	0.866	0.817	0.892	0.921	1	1	-0.115
ENSG00000186635	ARAP1	11	-	72712437	72713243	72712437	72712568	72713175	72713243	7.75188e-05	0.0026936	0.082	0.102	0.097	0.212	0.13	0.277	-0.113
ENSG00000175061	LRRC75A-AS1	17	+	16439326	16439703	16439326	16439414	16439659	16439703	0.000959605	0.0162856	0.569	0.661	0.563	0.774	0.693	0.666	-0.113
ENSG00000182944	EWSR1	22	+	29288605	29291599	29288605	29288786	29291561	29291599	8.43676e-05	0.00282962	0.373	0.327	0.358	0.468	0.459	0.466	-0.112
ENSG00000170581	STAT2	12	-	56350096	56350432	56350096	56350190	56350411	56350432	0.00213605	0.0292154	0.175	0.167	0.144	0.299	0.24	0.279	-0.111
ENSG00000155463	OXA1L	14	+	22770192	22770625	22770192	22770278	22770460	22770625	0.000200283	0.00501618	0.128	0.096	0.086	0.257	0.168	0.215	-0.11
ENSG00000089053	ANAPC5	12	-	121345838	121347005	121345838	121346031	121346895	121347005	0.00142957	0.0221439	0.121	0.125	0.184	0.219	0.252	0.289	-0.11
ENSG00000161010	MRNIP	5	-	179837275	179840959	179837275	179837885	179840871	179840959	0.00226073	0.0302765	0.777	0.864	0.957	1	1	0.928	-0.11
ENSG00000169045	HNRNPH1	5	-	179616868	179617110	179616868	179616958	179617059	179617110	3.38254e-05	0.00153488	0.841	0.853	0.83	0.94	0.975	0.937	-0.109
ENSG00000137312	FLOT1	6	-	30741189	30741704	30741189	30741333	30741613	30741704	0.000207606	0.00513292	0.155	0.224	0.214	0.295	0.302	0.322	-0.109
ENSG00000116353	MECR	1	-	29195940	29196258	29195940	29196013	29196197	29196258	0.00113509	0.0182184	0.143	0.16	0.111	0.057	0.036	0	0.107
ENSG00000164877	MICALL2	7	-	1440590	1442484	1440590	1440684	1442191	1442484	0.00319161	0.038833	0.114	0.197	0.153	0.277	0.274	0.233	-0.107
ENSG00000186635	ARAP1	11	-	72687438	72687738	72687438	72687502	72687687	72687738	5.36048e-05	0.00208842	0	0	0.016	0.174	0.066	0.087	-0.104
ENSG00000003509	NDUFAF7	2	+	37241577	37242693	37241577	37241637	37242634	37242693	0.00338046	0.0406182	0.944	0.783	0.827	0.94	1	0.927	-0.104
ENSG00000008311	AASS	7	-	122078861	122079712	122078861	122078950	122079596	122079712	0.000554911	0.010848	0	0.012	0.009	0.225	0.047	0.059	-0.103
ENSG00000120699	EXOSC8	13	+	37002933	37004561	37002933	37003007	37004515	37004561	4.16149e-07	6.42035e-05	0.091	0.135	0.11	0.183	0.243	0.215	-0.102

## Sheet: S6e
Gene ID	Gene symbol	Chromosome	Strand	exonStart	exonEnd	upstreamES	upstreamEE	downstreamES	downstreamEE	p-value	FDR	Mock-1 PSI	Mock-2 PSI	Mock-3 PSI	ZIKV-1 PSI	ZIKV-2 PSI	ZIKV-3 PSI	∆PSI
ENSG00000182379	NXPH4	12	+	57221306	57221544	57216828	57217026	57224877	57226448	1.52101e-14	1.53758e-10	0.065	0	0.218	1	1	1	-0.906
ENSG00000170035	UBE2E3	2	+	180987337	180987394	180984042	180984093	180989881	180990005	6.67244e-13	4.21573e-09	1	1	0.712	0	0	0	0.904
ENSG00000166169	POLL	10	-	101587121	101587200	101585861	101586156	101588203	101588248	3.37822e-11	1.55229e-07	0.843	1	1	0	0	0.212	0.877
ENSG00000230091	TMEM254-AS1	10	-	80055915	80056126	80053395	80053586	80060789	80060933	2.63876e-08	6.82711e-05	1	1	1	0	0	0.432	0.856
ENSG00000134490	TMEM241	18	-	23370215	23370261	23356593	23356663	23373711	23373763	5.41207e-11	2.27961e-07	1	1	1	0.4	0	0.182	0.806
ENSG00000196569	LAMA2	6	+	129475389	129475401	129473213	129473352	129478692	129478813	7.66328e-06	0.00391253	1	1	1	0	0.639	0	0.787
ENSG00000183826	BTBD9	6	-	38612833	38613033	38597909	38598121	38639799	38639868	6.39029e-08	0.000129199	0.321	0.136	0.24	1	1	1	-0.768
ENSG00000168970	JMJD7-PLA2G4B	15	+	41843125	41843223	41842192	41842591	41843675	41843811	4.19886e-13	3.03188e-09	0.492	0.108	0.108	1	1	1	-0.764
ENSG00000163138	PACRGL	4	+	20716106	20716248	20704659	20704814	20727284	20727589	3.94951e-12	2.21809e-08	0	0.208	0.541	1	1	1	-0.75
ENSG00000186106	ANKRD46	8	-	100554578	100554717	100533208	100533311	100559710	100559751	3.15283e-07	0.000455313	0.091	0.23	0.166	1	1	0.705	-0.739
ENSG00000170919	TPT1-AS1	13	+	45351896	45352014	45344378	45344446	45377060	45377215	6.038e-08	0.000127163	0.099	0	0	0.305	1	1	-0.735
ENSG00000249306	LINC01411	5	+	174517758	174517905	174427638	174427750	174524061	174524161	2.14881e-06	0.00169706	1	0.366	1	0.161	0	0.114	0.697
ENSG00000204599	TRIM39	6	+	30327646	30327696	30326956	30326995	30328888	30329041	1.19864e-07	0.000216377	0	0.245	0	1	0.795	0.493	-0.681
ENSG00000126091	ST3GAL3	1	+	43879026	43879231	43838218	43838311	43879334	43879507	2.13583e-06	0.00169706	0	0.134	0.317	1	0.482	1	-0.677
ENSG00000204599	TRIM39	6	+	30327651	30327696	30326919	30326995	30328888	30329041	3.29614e-07	0.000462787	0	0.251	0	1	0.771	0.502	-0.674
ENSG00000095637	SORBS1	10	-	95414493	95414655	95410632	95410777	95421960	95422073	7.04052e-10	2.73741e-06	1	1	1	1	0	0	0.667
ENSG00000108433	GOSR2	17	+	46931104	46931207	46929519	46929584	46935028	46935169	2.25412e-06	0.00172628	0	0	0.485	1	0.485	1	-0.667
ENSG00000155621	C9orf85	9	+	71918424	71918555	71911640	71911836	71941804	71941934	0.000149285	0.0228548	1	1	1	0	0	1	0.667
ENSG00000104783	KCNN4	19	-	43769346	43769498	43768962	43769032	43769718	43769827	0.000240259	0.0299111	0	0	1	1	1	1	-0.667
ENSG00000125772	GPCPD1	20	-	5586193	5586269	5584280	5584322	5593326	5593411	0.000242365	0.0300991	1	0	0	1	1	1	-0.667
ENSG00000079263	SP140	2	+	230253315	230253417	230250980	230251061	230255451	230255532	2.05188e-11	1.03712e-07	1	1	1	0.454	0.24	0.322	0.661
ENSG00000152784	PRDM8	4	+	80184649	80184753	80184301	80184351	80191471	80191569	0.000446047	0.0457996	0.22	0	0.211	0.413	1	1	-0.661
ENSG00000162650	ATXN7L2	1	+	109485331	109485509	109483478	109484080	109486056	109486122	9.10488e-07	0.00102268	0.312	0.254	0.132	0.672	1	1	-0.658
ENSG00000148225	WDR31	9	-	113330983	113331113	113328880	113328955	113331906	113332050	2.32316e-05	0.00755951	1	0.554	1	0.293	0.293	0	0.656
ENSG00000089091	DZANK1	20	-	18394674	18394858	18394253	18394350	18396471	18396546	0.000481005	0.047765	0.2	1	1	0	0.25	0	0.65
ENSG00000197249	SERPINA1	14	-	94388800	94389010	94382591	94383241	94390456	94390693	0.000164352	0.02429	0.169	1	1	0	0.092	0.132	0.648
ENSG00000128710	HOXD10	2	+	176111382	176111516	176108876	176109358	176118953	176119243	1.06457e-07	0.000199292	1	1	0.786	0.234	0.379	0.246	0.642
ENSG00000203808	BVES-AS1	6	+	105154393	105154491	105147275	105147380	105168738	105168983	0.000349607	0.0385828	0.592	0	0.492	1	1	1	-0.639
ENSG00000172113	NME6	3	-	48296118	48296236	48294523	48294803	48296726	48296829	2.12622e-06	0.00169706	1	1	1	0.099	1	0	0.634
ENSG00000172671	ZFAND4	10	-	45652983	45653059	45648293	45648534	45663541	45663842	5.11769e-06	0.00323342	0.523	1	1	0	0	0.622	0.634
ENSG00000062485	CS	12	-	56298608	56298691	56286266	56286645	56299827	56300023	6.51773e-05	0.014231	1	1	1	0.345	0.612	0.208	0.612
ENSG00000095637	SORBS1	10	-	95414493	95414862	95410632	95410777	95421960	95422073	2.36706e-09	7.4777e-06	1	1	1	1	0.166	0	0.611
ENSG00000216937	CCDC7	10	+	32583033	32583307	32571858	32571893	32584231	32584304	5.97304e-05	0.0135056	0.201	1	0	1	1	1	-0.6
ENSG00000242759	LINC00882	3	-	107112059	107112146	107109789	107110004	107129887	107129992	2.01502e-07	0.000308634	0.204	1	0	1	1	1	-0.599
ENSG00000171914	TLN2	15	+	62722352	62722487	62719766	62719880	62724975	62725104	1.56138e-05	0.00602402	0.378	0.288	0.549	1	1	1	-0.595
ENSG00000163138	PACRGL	4	+	20701757	20701884	20700437	20700706	20704465	20704533	5.81674e-05	0.0133562	0.457	0	0.219	1	1	0.457	-0.594
ENSG00000255152	MSH5-SAPCD1	6	+	31740453	31740613	31740019	31740062	31741162	31741286	1.21923e-06	0.00118512	0.354	0.267	0.338	1	0.719	1	-0.587
ENSG00000003400	CASP10	2	+	201203729	201203766	201195841	201195948	201208074	201208183	0.000460502	0.0465606	1	1	0.348	0	0.588	0	0.587
ENSG00000132530	XAF1	17	+	6759255	6759519	6758088	6758224	6759661	6759718	2.90058e-05	0.00899447	0	1	0.244	1	1	1	-0.585
ENSG00000176809	LRRC37A3	17	-	64894648	64897654	64892528	64892600	64898361	64898459	2.23504e-05	0.00738366	1	1	0.436	0.162	0.202	0.335	0.579
ENSG00000167264	DUS2	16	+	68023847	68024004	68023283	68023351	68038005	68038149	0.00014398	0.022455	1	0.27	0	1	1	1	-0.577
ENSG00000029534	ANK1	8	-	41672515	41672912	41672353	41672426	41684543	41684690	0.000227556	0.029045	0.568	1	0.53	0	0.22	0.158	0.573
ENSG00000118058	KMT2A	11	+	118439023	118439122	118436761	118436944	118468774	118468844	0.000133289	0.0215242	0.658	1	0.862	0.491	0.325	0	0.568
ENSG00000126005	MMP24-AS1	20	-	35236080	35236191	35217824	35218061	35272004	35272145	0.000107053	0.0188536	0.475	0	0.312	1	0.475	1	-0.563
ENSG00000122033	MTIF3	13	-	27449851	27449918	27445087	27445137	27450063	27450143	3.72827e-05	0.0102976	0.367	1	0.367	0	0.06	0	0.558
ENSG00000110931	CAMKK2	12	-	121244572	121244615	121240546	121240869	121245139	121245240	6.51508e-06	0.00373685	0.146	1	0.505	0	0	0	0.55
ENSG00000234520	HRAT17	7	-	112980045	112980164	112956521	112956702	112995567	112995627	0.000177212	0.0252315	0.636	1	1	0	1	0	0.545
ENSG00000228315	GUSBP11	22	-	23640307	23640423	23638486	23638942	23652478	23652576	0.000314745	0.0364045	0.181	0.307	0.57	0.689	1	1	-0.544
ENSG00000110274	CEP164	11	+	117382795	117382942	117381700	117381868	117390776	117390908	8.80293e-06	0.00431984	0.088	0.114	0	1	0.278	0.536	-0.537
ENSG00000196440	ARMCX4	X	+	101445997	101446044	101418909	101419000	101486022	101486092	0.000105457	0.0187029	0.076	0.398	0.332	0.398	1	1	-0.531
ENSG00000154175	ABI3BP	3	-	100840819	100840858	100838406	100838464	100846371	100846428	0.000159248	0.0238142	0.584	1	0.678	0.26	0	0.413	0.53
ENSG00000168781	PPIP5K1	15	-	43564866	43564992	43558794	43558932	43568462	43568553	0.000169004	0.0245337	0.717	0.559	1	0.388	0.297	0	0.53
ENSG00000233184	AC093157.1	1	+	101072659	101072830	101025877	101026061	101075394	101075716	8.97217e-05	0.0173754	0.583	1	1	0	1	0	0.528
ENSG00000234409	CCDC188	22	-	20148874	20148924	20148426	20148800	20149186	20149244	1.8698e-05	0.00654462	1	1	1	1	0.178	0.245	0.526
ENSG00000132005	RFX1	19	-	13998117	13998317	13993524	13993895	14006102	14006262	6.72976e-05	0.0144747	1	1	1	0.387	0.387	0.654	0.524
ENSG00000188321	ZNF559	19	+	9337795	9337865	9324694	9324780	9338493	9338582	8.13696e-05	0.0162562	0.63	0.532	0.275	1	1	1	-0.521
ENSG00000131943	C19orf12	19	-	29708253	29708423	29702402	29702977	29714906	29715056	0.000350658	0.0386144	1	1	0.82	0.26	0	1	0.52
ENSG00000163644	PPM1K	4	-	88278535	88278642	88277142	88277243	88284405	88284590	5.72419e-05	0.0132464	1	0.581	0.857	0	0.188	0.698	0.517
ENSG00000134545	KLRC1	12	-	10449913	10449967	10449236	10449388	10450483	10450579	1.223e-05	0.00523867	0.558	1	1	0.387	0.24	0.387	0.515
ENSG00000228409	CCT6P1	7	+	65754526	65754661	65751141	65751278	65755779	65755952	1.323e-06	0.00126172	1	0.213	0.245	1	1	1	-0.514
ENSG00000080503	SMARCA2	9	+	2161000	2161035	2158452	2158594	2161685	2161903	2.32593e-06	0.00175357	0.592	0.475	0.153	1	1	0.743	-0.508
ENSG00000196535	MYO18A	17	-	29125892	29125967	29122165	29122253	29127851	29128544	1.38646e-05	0.00567614	0.768	0.524	0.794	0.216	0	0.355	0.505
ENSG00000188321	ZNF559	19	+	9337795	9338017	9324694	9324780	9338493	9338582	2.20658e-05	0.00733761	0.54	0.54	0.406	1	1	1	-0.505
ENSG00000139631	CSAD	12	-	53166204	53166327	53164621	53164755	53170071	53170126	0.000288584	0.0343211	0	0.125	0	1	0.176	0.461	-0.504
ENSG00000157554	ERG	21	-	38400573	38400645	38392375	38392444	38402556	38402637	0.000396144	0.0423321	0.818	0.457	0.219	1	1	1	-0.502
ENSG00000072071	ADGRL1	19	-	14164620	14164705	14162947	14163406	14170681	14170734	7.82992e-05	0.0158941	0.342	1	0.308	0	0.148	0	0.501
ENSG00000134775	FHOD3	18	+	36652569	36652929	36649315	36649405	36658074	36658188	3.11975e-05	0.00938427	0.74	0.132	0.203	1	1	0.55	-0.492
ENSG00000233554	B4GALT1-AS1	9	+	33178895	33178957	33177419	33177469	33179324	33179983	3.98591e-05	0.010714	0.23	1	0	0.705	1	1	-0.492
ENSG00000128881	TTBK2	15	-	42872610	42872758	42840359	42840433	42878548	42878684	0.000114965	0.019765	0.434	0.657	0.434	1	1	1	-0.492
ENSG00000166473	PKD1L2	16	-	81179644	81179786	81177806	81177983	81181150	81181327	2.73033e-06	0.00191673	1	1	1	0.663	0.541	0.33	0.489
ENSG00000173890	GPR160	3	+	170077122	170077923	170038914	170039043	170079773	170079897	1.38005e-05	0.00567614	0.34	1	0.198	1	1	1	-0.487
ENSG00000168411	RFWD3	16	-	74664689	74664745	74660997	74661451	74666785	74666874	0.000473932	0.0474428	0.651	0.237	0.651	1	1	1	-0.487
ENSG00000147118	ZNF182	X	-	47988523	47988617	47983284	47983411	48002594	48002653	0.000104769	0.0187029	0	0.09	0.331	0.382	0.748	0.748	-0.486
ENSG00000196440	ARMCX4	X	+	101444051	101444155	101418909	101419000	101486022	101486092	1.69992e-05	0.00618148	0.19	0.319	0.622	0.585	1	1	-0.485
ENSG00000248161	AC098487.1	4	-	102430396	102430498	102419696	102419794	102431061	102431290	2.63701e-05	0.00833048	0.322	0	1	1	0.768	1	-0.482
ENSG00000184271	POU6F1	12	-	51206788	51206883	51204172	51204368	51217641	51217667	4.29162e-05	0.0111814	0.197	0.496	0.197	1	0.33	1	-0.48
ENSG00000111596	CNOT2	12	+	70294070	70294294	70278131	70278274	70301704	70301830	0.000105297	0.0187029	0.225	0.636	0.7	1	1	1	-0.48
ENSG00000106976	DNM1	9	+	128240986	128241047	128240511	128240532	128242231	128242345	0.000160545	0.023867	0.643	0.601	0.643	0.286	0.167	0	0.478
ENSG00000104529	EEF1D	8	-	143592646	143592797	143590607	143590738	143597347	143597380	1.54954e-06	0.0014504	0.342	0.342	0.275	0.858	0.63	0.901	-0.477
ENSG00000143537	ADAM15	1	+	155055786	155055852	155054313	155054506	155055931	155056000	0.000110988	0.0194113	1	1	0.744	0.538	0	0.777	0.476
ENSG00000162994	CLHC1	2	-	55206269	55206376	55181569	55181744	55232235	55232264	9.0057e-07	0.00102268	0.581	0.48	0.519	1	1	1	-0.473
ENSG00000205133	TRIQK	8	-	92921502	92921660	92916928	92917010	92966006	92966144	6.43703e-06	0.00373685	0.34	0.525	0.244	0.525	1	1	-0.472
ENSG00000182973	CNOT10	3	+	32765049	32765177	32764681	32764809	32773456	32773616	0.000197667	0.0267141	1	0.173	0.411	1	1	1	-0.472
ENSG00000163249	CCNYL1	2	+	207740654	207740706	207726841	207726876	207742222	207742342	0.000260427	0.0317187	0.489	0	0.817	0.719	1	1	-0.471
ENSG00000196459	TRAPPC2	X	-	13734043	13734185	13720427	13720497	13734524	13734556	3.81683e-07	0.000521409	1	1	1	0.59	0.344	0.663	0.468
ENSG00000188917	TRMT2B	X	-	101051643	101051733	101041316	101041371	101051816	101052054	0.000187645	0.0260563	0.603	1	1	1	0.202	0	0.467
ENSG00000143847	PPFIA4	1	+	203056783	203056950	203056374	203056508	203059177	203059271	7.39048e-06	0.00389696	1	1	0.81	0.833	0.321	0.262	0.465
ENSG00000174939	ASPHD1	16	+	29906078	29906127	29905787	29905959	29919530	29919864	0.000197087	0.0267071	0	0	1	1	1	0.395	-0.465
ENSG00000087076	HSD17B14	19	-	48813432	48813552	48813017	48813348	48813662	48813730	0.000232681	0.0294021	0.303	0.303	0.465	0.465	1	1	-0.465
ENSG00000144857	BOC	3	+	113273068	113273341	113272409	113272703	113274374	113274682	0.000447554	0.0457996	1	1	1	0.335	1	0.274	0.464
ENSG00000183077	AFMID	17	+	78205602	78205753	78205439	78205518	78205945	78206050	0.000184243	0.0256545	0.654	0.486	0.63	0.275	0	0.112	0.461
ENSG00000141068	KSR1	17	+	27601359	27601401	27597267	27597436	27603833	27603888	9.40458e-05	0.0176712	0.774	1	1	0.407	0.579	0.407	0.46
ENSG00000140859	KIFC3	16	-	57776485	57776690	57772222	57772288	57779360	57779450	4.7097e-05	0.0118438	1	1	0.63	0.352	0.52	0.383	0.458
ENSG00000070269	TMEM260	14	+	56621530	56621702	56618593	56618763	56625381	56625530	0.000267372	0.0323609	0.657	1	0.83	0.367	0.343	0.411	0.455
ENSG00000251669	FAM86EP	4	-	3946625	3946939	3942766	3943372	3951138	3951219	3.95778e-05	0.010714	0.475	0.405	0.43	0.671	1	1	-0.454
ENSG00000120963	ZNF706	8	-	101204649	101204693	101202332	101202447	101205434	101205682	0.000504046	0.0492785	0.575	0.404	0.184	0.504	1	1	-0.447
ENSG00000105698	USF2	19	+	35275081	35275425	35271082	35271141	35275782	35275900	1.05658e-06	0.0011126	0.699	1	1	0.26	0.513	0.596	0.443
ENSG00000239779	WBP1	2	+	74459477	74459562	74458879	74459098	74459642	74459745	0.000445478	0.0457996	0.394	0	0.675	0.784	0.609	1	-0.441
ENSG00000107643	MAPK8	10	+	48308094	48308288	48306654	48306821	48325896	48325965	0.00015343	0.0231292	0.491	0.325	0.517	1	1	0.639	-0.435
ENSG00000151422	FER	5	+	108768092	108768238	108748961	108748993	108798123	108798389	0.000141112	0.0222197	0.823	0.537	0.885	0.575	0.088	0.279	0.434
ENSG00000169738	DCXR	17	-	82036413	82036448	82036283	82036308	82036543	82036581	1.49543e-05	0.00581435	0.835	1	1	0.853	0.266	0.42	0.432
ENSG00000251669	FAM86EP	4	-	3948089	3948220	3942910	3943372	3951138	3951219	1.88381e-06	0.00156752	0.673	0.452	0.216	0.623	1	1	-0.427
ENSG00000162994	CLHC1	2	-	55222234	55222493	55181569	55181744	55232235	55232274	1.78888e-06	0.00154265	0.541	0.541	0.647	1	1	1	-0.424
ENSG00000129158	SERGEF	11	-	18010070	18010139	18007940	18008076	18012850	18012898	1.40411e-05	0.00567644	0.364	0.364	0.364	1	1	0.364	-0.424
ENSG00000105559	PLEKHA4	19	-	48839204	48839263	48838016	48838129	48841148	48841310	0.000459632	0.0465606	0.646	1	1	0.379	1	0	0.422
ENSG00000132780	NASP	1	+	45600384	45600457	45583988	45584205	45602254	45602365	3.49386e-05	0.0100562	0.494	0.661	0.193	0.87	0.736	1	-0.419
ENSG00000165923	AGBL2	11	-	47699445	47699553	47692102	47692256	47704542	47704728	6.03873e-05	0.0135056	0.674	0.235	0.835	1	1	1	-0.419
ENSG00000142920	AZIN2	1	+	33082177	33083142	33081390	33081508	33083953	33084127	0.000117812	0.0199826	1	1	0.763	0.521	0.465	0.531	0.415
ENSG00000248161	AC098487.1	4	-	102419263	102419359	102418716	102418988	102419696	102419794	0.00030824	0.035816	1	1	0.662	0.423	1	0	0.413
ENSG00000166233	ARIH1	15	+	72496790	72496858	72474935	72475014	72544819	72544923	0.000474006	0.0474428	1	1	0.535	0.223	0.076	1	0.412
ENSG00000025293	PHF20	20	+	35847349	35847434	35801490	35801605	35863012	35863400	5.1727e-05	0.0126306	0.565	1	0.206	1	1	1	-0.41
ENSG00000143363	PRUNE1	1	+	151024610	151024795	151017811	151017904	151027232	151027327	3.662e-05	0.0101701	1	0.249	0.525	1	1	1	-0.409
ENSG00000006625	GGCT	7	-	30497740	30497896	30496976	30497235	30500535	30500681	0.00011994	0.020208	0.576	0.198	0.317	0.722	1	0.597	-0.409
ENSG00000144120	TMEM177	2	+	119680831	119681123	119679202	119679276	119685657	119686507	6.19785e-05	0.0137886	0.706	0.375	0.359	1	1	0.657	-0.406
ENSG00000147654	EBAG9	8	+	109563396	109563535	109560837	109560929	109564442	109564559	0.000211452	0.028126	0.666	1	0.117	1	1	1	-0.406
ENSG00000116830	TTF2	1	+	117098205	117098238	117096148	117096299	117098832	117098907	6.93461e-05	0.0147657	0.648	0.551	0.595	0.155	0.424	0	0.405
ENSG00000144191	CNGA3	2	+	98383387	98383441	98380174	98380354	98389657	98389774	0.000220353	0.0287797	1	1	1	0.136	0.654	1	0.403
ENSG00000173065	FAM222B	17	-	28834292	28834326	28766585	28766707	28842681	28842790	0.000128812	0.0211086	0.594	0.687	0.594	0.422	0	0.267	0.395
ENSG00000152683	SLC30A6	2	+	32206885	32206933	32197706	32197826	32220212	32224112	3.85056e-05	0.0105775	0.18	1	1	0	1	0	0.393
ENSG00000102878	HSF4	16	+	67169278	67169348	67169073	67169101	67169630	67169939	0.000144828	0.022455	1	1	1	0.46	0.362	1	0.393
ENSG00000163939	PBRM1	3	-	52554723	52554879	52550746	52550817	52558248	52558413	6.25973e-06	0.00367905	0.389	0.455	0.863	0.881	1	1	-0.391
ENSG00000111424	VDR	12	-	47899836	47899958	47878967	47879115	47904954	47905040	0.000103015	0.0186626	0.301	0.462	0.632	0.563	1	1	-0.389
ENSG00000213999	MEF2B	19	-	19146272	19146405	19145568	19146022	19146554	19146648	5.65844e-05	0.01318	1	1	0.621	0.17	1	0.29	0.387
ENSG00000133193	FAM104A	17	-	73227164	73227182	73209604	73209768	73232085	73232320	8.41532e-05	0.0166805	0.455	1	1	0.295	1	0	0.387
ENSG00000151881	TMEM267	5	-	43476113	43476258	43453657	43454043	43479889	43479987	6.59094e-05	0.0142367	0.608	0.493	0.28	1	1	0.538	-0.386
ENSG00000173988	LRRC63	13	+	46213001	46213119	46211942	46212259	46228664	46228733	2.32457e-05	0.00755951	0.305	1	0.18	0.637	1	1	-0.384
ENSG00000161091	MFSD12	19	-	3546073	3546168	3538260	3538756	3547271	3547364	5.59313e-05	0.01318	1	0.711	1	0.567	0.33	0.663	0.384
ENSG00000177628	GBA	1	-	155244094	155244230	155239885	155240077	155244505	155244622	1.59793e-06	0.00146412	0.669	0.763	0.421	1	1	1	-0.382
ENSG00000134490	TMEM241	18	-	23371421	23371470	23356593	23356663	23373711	23373763	9.35355e-06	0.00454591	1	1	1	0.662	0.797	0.395	0.382
ENSG00000177694	NAALADL2	3	+	174536620	174536683	174440986	174441032	174550568	174550637	1.02405e-05	0.00474868	0	1	0.229	1	1	0.372	-0.381
ENSG00000144228	SPOPL	2	+	138550482	138550604	138501800	138502119	138550973	138551054	4.51783e-05	0.0115915	0.35	0.364	0.866	0.721	1	1	-0.38
ENSG00000187239	FNBP1	9	-	129915965	129915980	129908889	129908999	129924959	129925157	6.75843e-06	0.00379561	0.424	0.177	0.632	0	0.097	0	0.379
ENSG00000139620	KANSL2	12	-	48661194	48661243	48660365	48660619	48662559	48662592	0.00022329	0.0288649	0.395	1	1	0.246	0.765	0.246	0.379
ENSG00000104529	EEF1D	8	-	143592646	143592893	143590607	143590738	143597347	143597413	1.77041e-06	0.00154265	0.582	0.449	0.467	0.918	0.772	0.924	-0.372
ENSG00000228486	LINC01125	2	+	97702060	97702167	97701153	97701304	97702668	97702861	4.04533e-06	0.00267336	0.581	0.316	0.257	0	0.04	0	0.371
ENSG00000148337	CIZ1	9	-	128199919	128200184	128198310	128198367	128202763	128202936	7.56251e-06	0.00390048	0.699	0.508	0.479	1	0.794	1	-0.369
ENSG00000162066	AMDHD2	16	+	2528649	2528718	2528451	2528559	2528993	2529095	9.53886e-05	0.0176722	1	1	0.8	0.533	1	0.16	0.369
ENSG00000174177	CTU2	16	+	88715047	88715106	88714859	88714926	88715181	88715386	1.21646e-05	0.00523867	1	1	1	0.67	0.846	0.379	0.368
ENSG00000154175	ABI3BP	3	-	100839568	100839616	100838406	100838464	100846371	100846446	9.44987e-05	0.0176722	0.798	1	0.895	0.451	0.523	0.622	0.366
ENSG00000174442	ZWILCH	15	+	66518882	66518969	66515525	66515644	66520589	66520657	0.000141894	0.0222735	1	0.435	0.474	1	1	1	-0.364
ENSG00000177628	GBA	1	-	155244094	155244233	155239885	155240077	155244505	155244636	1.80069e-06	0.00154265	0.666	0.736	0.509	1	1	1	-0.363
ENSG00000161277	THAP8	19	-	36039943	36040136	36039322	36039718	36054134	36054762	4.96543e-06	0.00317693	0.894	1	0.86	0.556	0.672	0.439	0.362
ENSG00000255248	MIR100HG	11	-	122033313	122033462	122028329	122028845	122064179	122064271	0.000124983	0.0207124	0.364	0.534	0.554	1	0.534	1	-0.361
ENSG00000120868	APAF1	12	+	98703370	98703499	98699495	98699569	98706484	98706610	0.000165183	0.0243416	1	0.745	0.769	0.2	0.493	0.745	0.359
ENSG00000120647	CCDC77	12	+	405510	405564	389349	389486	411746	411978	0.000212525	0.0281944	0.296	1	0.627	1	1	1	-0.359
ENSG00000054654	SYNE2	14	+	64215285	64215354	64214193	64214470	64216247	64216387	3.50162e-05	0.0100562	0.364	1	0.4	0.837	1	1	-0.358
ENSG00000170364	SETMAR	3	+	4312897	4313229	4303370	4303526	4313646	4313761	1.6329e-05	0.00606874	0.723	0.566	0.328	0.685	1	1	-0.356
ENSG00000162994	CLHC1	2	-	55208625	55208710	55206269	55206376	55209403	55209516	9.87023e-05	0.0179457	0.806	1	1	0.565	1	0.172	0.356
ENSG00000171729	TMEM51	1	+	15210489	15210562	15153767	15153954	15214894	15215431	8.79147e-05	0.0171153	1	0.76	0.89	0.598	0.547	0.441	0.355
ENSG00000080823	MOK	14	-	102265822	102265912	102251916	102251995	102278605	102278694	3.13768e-05	0.00938427	1	0.603	0.336	1	1	1	-0.354
ENSG00000143537	ADAM15	1	+	155055701	155055852	155054313	155054506	155055931	155056000	7.82678e-05	0.0158941	1	1	0.782	0.469	0.502	0.752	0.353
ENSG00000143363	PRUNE1	1	+	151018556	151018669	151017811	151017904	151027232	151027327	0.00011178	0.0194825	1	0.374	0.574	1	1	1	-0.351
ENSG00000251595	ABCA11P	4	-	437445	437511	425814	426973	472574	472701	5.64398e-05	0.01318	0.466	0.304	0.823	1	0.636	1	-0.348
ENSG00000118690	ARMC2	6	+	108894466	108894543	108876142	108876350	108899693	108899792	0.000137847	0.0219794	0.75	0.214	0.685	1	1	0.685	-0.345
ENSG00000272146	ARF4-AS1	3	+	57600058	57600169	57597795	57598051	57600742	57600927	9.70294e-05	0.0177694	1	1	0.475	1	0.312	0.131	0.344
ENSG00000226287	TMEM191A	22	+	20702829	20702893	20702676	20702709	20703005	20703122	5.34919e-05	0.0129366	0.639	0.541	0.596	0.805	1	1	-0.343
ENSG00000251003	ZFPM2-AS1	8	-	106059080	106059136	105798324	105798442	106060380	106060477	7.56637e-05	0.0157384	0.674	0.651	0.365	1	1	0.713	-0.341
ENSG00000226287	TMEM191A	22	+	20702843	20702893	20702585	20702709	20703005	20703122	4.70985e-05	0.0118438	0.618	0.564	0.593	0.795	1	1	-0.34
ENSG00000182372	CLN8	8	+	1758248	1758306	1755787	1756082	1759296	1759511	0.0004381	0.0453766	0.692	0.38	0.513	1	0.605	1	-0.34
ENSG00000266338	NBPF15	1	-	144450771	144450802	144448774	144448916	144456536	144456805	0.000263073	0.031964	0.158	0.428	0	1	0.599	0	-0.338
ENSG00000163138	PACRGL	4	+	20724807	20724888	20704659	20704814	20727284	20727502	1.17952e-06	0.00117102	0.545	0.554	0.889	1	1	1	-0.337
ENSG00000106610	STAG3L4	7	+	67308576	67308652	67305986	67306083	67309563	67309715	0.000460904	0.0465606	1	0.523	0.467	1	1	1	-0.337
ENSG00000101557	USP14	18	+	162982	163174	158857	159021	163307	163431	9.57993e-05	0.0176722	1	0.694	0.302	1	1	1	-0.335
ENSG00000196459	TRAPPC2	X	-	13734043	13734185	13719870	13719982	13734524	13734556	0.000448091	0.0457996	0.626	0.626	0.401	0.25	0.177	0.222	0.335
ENSG00000139197	PEX5	12	+	7190021	7190216	7189696	7189750	7190361	7190524	0.000476644	0.0474971	0.438	0.49	0.599	0.885	0.828	0.818	-0.335
ENSG00000065357	DGKA	12	+	55935304	55935404	55932063	55932255	55936422	55936567	0.000275198	0.0329618	1	0.324	1	1	0.324	0	0.333
ENSG00000226435	ANKRD18DP	3	-	198065752	198065806	198063717	198063788	198076795	198077012	0.000431208	0.0451221	0	1	0	1	1	0	-0.333
ENSG00000105552	BCAT2	19	-	48807755	48808236	48806999	48807074	48810983	48811027	0.000193548	0.0264402	0.794	0.476	0.422	0.855	0.886	0.946	-0.332
ENSG00000239445	ST3GAL6-AS1	3	-	98715649	98715777	98715304	98715521	98718423	98718521	0.000117785	0.0199826	0.594	1	0.423	1	1	1	-0.328
ENSG00000188807	TMEM201	1	+	9609839	9609911	9607556	9607789	9611752	9611890	7.00903e-07	0.000843504	1	1	1	0.558	0.627	0.835	0.327
ENSG00000104529	EEF1D	8	-	143590644	143590738	143589643	143590081	143597347	143597415	0.000440209	0.0455017	0.471	0.69	0.658	0.292	0.248	0.298	0.327
ENSG00000196459	TRAPPC2	X	-	13734049	13734185	13719870	13719982	13734524	13734545	0.000432679	0.0451221	0.567	0.476	0.333	0.237	0.035	0.128	0.325
ENSG00000180776	ZDHHC20	13	-	21425651	21425678	21413651	21413772	21459053	21459369	2.22505e-06	0.00172628	0.607	0.643	0.777	1	1	1	-0.324
ENSG00000102098	SCML2	X	-	18242438	18242590	18241012	18241379	18246576	18246755	0.000106082	0.0187479	1	1	1	1	0.459	0.569	0.324
ENSG00000134780	DAGLA	11	+	61720678	61720867	61720111	61720250	61722858	61722960	0.000108726	0.0190818	0.364	1	0.663	1	1	1	-0.324
ENSG00000177675	CD163L1	12	-	7374830	7374923	7373319	7373640	7375280	7375595	2.61928e-06	0.00187177	1	1	1	0.477	0.888	0.665	0.323
ENSG00000123600	METTL8	2	-	171414602	171414726	171392042	171392197	171434673	171434780	1.79701e-05	0.00644184	0.599	0.599	0.68	0.847	1	1	-0.323
ENSG00000007255	TRAPPC6A	19	-	45165126	45165194	45164852	45164970	45178134	45178237	1.12698e-05	0.00499677	0.535	0.742	0.535	1	1	0.775	-0.321
ENSG00000149100	EIF3M	11	+	32587045	32587144	32583837	32583929	32593865	32593949	1.4375e-05	0.00567644	0.885	1	1	0.658	0.591	0.676	0.32
ENSG00000114867	EIF4G1	3	+	184315762	184315856	184314551	184314674	184317716	184317816	0.000418109	0.044212	0.497	0	0.798	0.198	0	0.142	0.318
ENSG00000105223	PLD3	19	+	40365552	40365930	40348689	40348768	40366418	40366510	1.43198e-05	0.00567644	0.454	0.495	0.53	0.888	0.722	0.814	-0.315
ENSG00000280670	CCDC163	1	-	45495417	45495473	45494391	45495166	45496555	45496623	8.49125e-06	0.00420775	1	1	0.848	0.685	0.509	0.713	0.314
ENSG00000100105	PATZ1	22	-	31328786	31328924	31325803	31327309	31335691	31335863	0.000317542	0.036635	0.286	0.545	0.324	0.138	0.074	0	0.314
ENSG00000105223	PLD3	19	+	40365661	40365930	40348699	40348768	40366418	40366510	6.55727e-05	0.014231	0.412	0.505	0.477	0.883	0.678	0.773	-0.313
ENSG00000170629	DPY19L2P2	7	-	103278244	103278346	103277613	103277638	103279832	103279894	9.55004e-05	0.0176722	0.119	0.487	0.655	0	0	0.322	0.313
ENSG00000100325	ASCC2	22	-	29827476	29827600	29825693	29825780	29834488	29834550	0.000210422	0.0280627	1	1	0.895	0.63	0.81	0.516	0.313
ENSG00000205133	TRIQK	8	-	92921502	92921660	92916928	92917007	92966006	92966144	1.58511e-05	0.00602402	0.688	0.216	0.688	1	0.525	1	-0.311
ENSG00000164162	ANAPC10	4	-	145097494	145097562	145095984	145096111	145097687	145097760	1.87099e-05	0.00654462	0	0.087	0	0.479	0	0.535	-0.309
ENSG00000135549	PKIB	6	+	122675077	122675144	122633282	122633367	122701439	122701500	3.4225e-05	0.00999943	0.574	0.503	1	1	1	1	-0.308
ENSG00000197779	ZNF81	X	+	47842649	47842768	47836901	47836987	47846104	47846321	9.22064e-05	0.0175528	1	1	0.466	0.304	0.246	1	0.305
ENSG00000099377	HSD3B7	16	+	30985459	30985824	30985206	30985297	30986048	30986204	9.76776e-05	0.0178235	1	1	1	0.596	0.822	0.668	0.305
ENSG00000103852	TTC23	15	-	99245388	99245510	99241364	99241559	99249416	99249518	4.82491e-05	0.0119882	0.866	0.501	0.518	1	0.795	1	-0.303
ENSG00000226312	CFLAR-AS1	2	-	201149124	201149200	201148733	201148871	201149653	201149760	0.000114811	0.019765	0.354	0.354	0.354	0.154	0	0	0.303
ENSG00000089639	GMIP	19	-	19634506	19634703	19633802	19634190	19634791	19634929	0.000222637	0.0288634	0.544	0.417	0.87	1	0.741	1	-0.303
ENSG00000140474	ULK3	15	-	74838151	74838173	74837750	74837798	74838265	74838344	0.000272595	0.0327276	0.85	1	1	0.669	0.518	0.763	0.3
ENSG00000167555	ZNF528	19	+	52414938	52415039	52406514	52406643	52415123	52415353	1.66522e-05	0.0061437	0.087	0	0	0.192	0.263	0.527	-0.298
ENSG00000047634	SCML1	X	+	17745455	17745539	17744070	17744219	17746017	17746098	1.57987e-05	0.00602402	0.647	0.758	0.511	1	1	0.807	-0.297
ENSG00000099814	CEP170B	14	+	104868423	104868555	104865312	104865513	104876255	104876345	3.62732e-05	0.0101701	0.649	0.673	0.787	1	1	1	-0.297
ENSG00000110768	GTF2H1	11	+	18324235	18324296	18322566	18322740	18325946	18326153	4.58718e-05	0.01171	0.783	0.601	0.474	1	1	0.75	-0.297
ENSG00000099377	HSD3B7	16	+	30985524	30985824	30985215	30985297	30986048	30986204	0.000131271	0.0212662	1	1	1	0.598	0.838	0.679	0.295
ENSG00000105223	PLD3	19	+	40365717	40365930	40348689	40348768	40366418	40366510	0.000207278	0.027864	0.436	0.491	0.508	0.876	0.653	0.788	-0.294
ENSG00000145332	KLHL8	4	-	87185250	87185799	87183202	87183389	87195323	87195690	3.20179e-05	0.00951969	0.534	0.721	0.607	0.742	1	1	-0.293
ENSG00000099377	HSD3B7	16	+	30985652	30985947	30985214	30985297	30986048	30986204	0.000123416	0.0206389	1	1	1	0.625	0.826	0.669	0.293
ENSG00000123415	SMUG1	12	-	54186846	54187011	54183669	54183959	54188514	54188596	6.96197e-05	0.0147657	0.682	0.682	0.501	0.741	1	1	-0.292
ENSG00000163138	PACRGL	4	+	20702140	20702221	20700458	20700706	20704465	20704533	3.65959e-05	0.0101701	0.515	0.761	0.47	1	1	0.615	-0.29
ENSG00000198740	ZNF652	17	-	49322384	49322508	49317365	49317983	49361908	49361993	0.000244533	0.030294	0.176	0.299	0.39	0	0	0	0.288
ENSG00000156831	NSMCE2	8	+	125102050	125102146	125091878	125091958	125102316	125102487	0.000334379	0.0378951	0.518	0.473	0.365	0.7	0.628	0.891	-0.288
ENSG00000241990	PRR34-AS1	22	+	46055598	46055733	46054459	46054953	46056846	46056945	0.000347481	0.0385056	0.575	0.378	0.288	0.817	1	0.288	-0.288
ENSG00000163138	PACRGL	4	+	20707802	20707870	20704659	20704814	20727284	20727785	3.50867e-06	0.00237912	0.535	0.714	0.89	1	1	1	-0.287
ENSG00000236088	COX10-AS1	17	-	13865078	13865266	13790268	13790313	13880301	13880371	0.000331141	0.0376613	0	1	0.397	1	1	0.247	-0.283
ENSG00000145332	KLHL8	4	-	87185250	87185571	87183202	87183389	87195323	87195690	5.99316e-05	0.0135056	0.514	0.743	0.661	0.757	1	1	-0.28
ENSG00000125457	MIF4GD	17	-	75269346	75269469	75268082	75268192	75270113	75270245	0.000286979	0.0342107	0	0	0.125	0.517	0.3	0.146	-0.279
ENSG00000108669	CYTH1	17	-	78696006	78696009	78692416	78692493	78698268	78698380	5.10949e-05	0.0125368	0.409	0.326	0.326	0	0.065	0.162	0.278
ENSG00000168137	SETD5	3	+	9434044	9434181	9433844	9433950	9434276	9434485	0.000117956	0.0199826	0.501	0.287	0.334	0	0	0.287	0.278
ENSG00000108846	ABCC3	17	+	50665152	50665245	50659181	50659368	50667553	50667757	0.000145604	0.0225062	1	0.57	0.599	1	1	1	-0.277
ENSG00000129187	DCTD	4	-	182916672	182916857	182916418	182916539	182917310	182917378	0.000260157	0.0317187	0.599	0.666	0.683	1	0.769	1	-0.274
ENSG00000197586	ENTPD6	20	+	25206521	25206590	25195700	25195867	25207075	25207397	4.18998e-05	0.0109732	0.788	0.741	0.656	1	1	1	-0.272
ENSG00000135365	PHF21A	11	-	46117921	46118114	46092182	46092223	46119723	46119862	0.000486044	0.0481708	0.564	1	0.392	0	1	0.139	0.272
ENSG00000166578	IQCD	12	-	113200579	113200813	113197540	113197612	113220996	113221094	1.61237e-05	0.00606874	0.608	0.573	0.861	1	1	0.856	-0.271
ENSG00000100523	DDHD1	14	-	53093315	53093444	53091784	53091932	53103682	53103856	7.12044e-06	0.00386992	0.625	0.702	0.866	1	1	1	-0.269
ENSG00000167280	ENGASE	17	+	79083481	79083590	79083085	79083123	79083760	79084234	5.91589e-05	0.0134693	0.502	1	0.511	0.821	1	1	-0.269
ENSG00000162194	LBHD1	11	-	62669640	62669803	62667214	62667747	62671239	62671540	0.000409746	0.0435097	0.643	1	1	0.791	0.591	0.457	0.268
ENSG00000175634	RPS6KB2	11	+	67428912	67429022	67428493	67428623	67429119	67429240	2.18019e-05	0.00729785	0.695	0.664	0.603	1	0.761	1	-0.266
ENSG00000108846	ABCC3	17	+	50660922	50661114	50659236	50659368	50667553	50667757	0.000155378	0.0233044	1	0.602	0.602	1	1	1	-0.265
ENSG00000158062	UBXN11	1	-	26302812	26302918	26301693	26301722	26306591	26306640	3.53021e-06	0.00237912	0.886	1	0.93	0.692	0.699	0.635	0.263
ENSG00000070814	TCOF1	5	+	150383064	150383172	150379655	150379732	150383737	150384253	0.00014054	0.0221987	1	0.446	0.345	1	1	0.58	-0.263
ENSG00000165490	DDIAS	11	+	82913956	82914170	82913286	82913386	82914722	82914851	3.62879e-05	0.0101701	0.07	0.601	0.114	0	0	0	0.262
ENSG00000171097	KYAT1	9	-	128846679	128846859	128845352	128845411	128881896	128882075	0.000240112	0.0299111	0.404	0.311	0.286	0.127	0.053	0.036	0.262
ENSG00000178852	EFCAB13	17	+	47347807	47347951	47345015	47345098	47370436	47370508	9.29958e-05	0.0176048	1	0.438	1	0.328	0.328	1	0.261
ENSG00000162585	FAAP20	1	-	2186837	2187206	2184477	2185513	2193638	2193910	0.000446149	0.0457996	0.83	0.914	0.863	0.591	0.683	0.552	0.26
ENSG00000166578	IQCD	12	-	113207437	113208259	113197540	113197612	113220996	113221094	9.78207e-06	0.0047089	0.624	0.508	0.829	1	1	0.738	-0.259
ENSG00000153237	CCDC148	2	-	158340241	158340393	158338989	158339085	158340597	158340680	5.29456e-05	0.012866	0.782	0.531	0.85	0.941	1	1	-0.259
ENSG00000129295	LRRC6	8	-	132632739	132632963	132625271	132625454	132637934	132638107	0.00010459	0.0187029	0.807	0.9	0.871	0.512	0.621	0.671	0.258
ENSG00000154845	PPP4R1	18	-	9584514	9584580	9577063	9577191	9588088	9588235	0.000477368	0.0474971	1	1	0	1	0.225	0	0.258
ENSG00000198753	PLXNB3	X	+	153771485	153771655	153771309	153771403	153771863	153772015	0.000136308	0.021872	1	0.76	1	0.441	0.551	1	0.256
ENSG00000031003	FAM13B	5	-	137946227	137946311	137945901	137945997	137948954	137949184	0.000257219	0.0315562	0.807	0.764	0.771	0.522	0.526	0.525	0.256
ENSG00000140416	TPM1	15	+	63064063	63064142	63062575	63062645	63065895	63066091	3.46506e-05	0.0100562	0.447	0.855	0.664	1	1	0.729	-0.254
ENSG00000139624	CERS5	12	-	50144768	50144969	50143951	50144057	50167100	50167533	6.7765e-05	0.0145135	0.136	0.065	0.034	0.261	0.423	0.31	-0.253
ENSG00000188807	TMEM201	1	+	9610505	9610805	9607556	9607789	9611752	9611890	4.07259e-06	0.00267336	1	1	1	0.701	0.662	0.882	0.252
ENSG00000135740	SLC9A5	16	+	67262211	67262289	67259819	67259946	67264351	67264522	8.6414e-05	0.0170617	0.73	0.716	0.591	0.791	1	1	-0.251
ENSG00000130396	AFDN	6	+	167913402	167913423	167911283	167911489	167914167	167914313	5.83979e-05	0.0133562	0.772	0.753	0.61	0.465	0.449	0.478	0.248
ENSG00000198799	LRIG2	1	+	113103608	113103735	113100419	113100488	113107593	113107826	0.000297484	0.0349447	0.412	0.627	0.512	1	1	0.296	-0.248
ENSG00000184517	ZFP1	16	+	75166769	75166913	75152908	75152966	75169252	75172000	0.000402273	0.0428061	1	0.701	0.555	1	1	1	-0.248
ENSG00000150456	EEF1AKMT1	13	-	20737722	20737805	20731840	20732121	20757454	20757617	8.3445e-05	0.0166052	0.658	0.648	0.84	0.887	1	1	-0.247
ENSG00000170919	TPT1-AS1	13	+	45370079	45370182	45344378	45344446	45377060	45377215	7.90916e-05	0.0159693	0.68	0.623	0.768	0.809	1	1	-0.246
ENSG00000143363	PRUNE1	1	+	151018466	151018669	151017811	151017904	151027232	151027327	0.000494989	0.0486755	1	0.555	0.722	1	1	1	-0.241
ENSG00000188878	FBF1	17	-	75920006	75920107	75919667	75919874	75920273	75920429	3.62177e-05	0.0101701	1	1	1	0.827	0.47	1	0.234
ENSG00000151575	TEX9	15	+	56391242	56391418	56365578	56365670	56412301	56412436	5.64147e-05	0.01318	0.745	0.791	0.589	1	0.828	1	-0.234
ENSG00000109184	DCUN1D4	4	+	51860542	51860663	51843102	51843267	51863436	51863507	0.000252954	0.0311084	0.171	0.142	0.16	0.346	0.399	0.425	-0.232
ENSG00000041982	TNC	9	-	115057152	115057425	115042218	115042341	115073602	115073866	0	0	0.571	0.511	0.569	0.315	0.332	0.313	0.23
ENSG00000181027	FKRP	19	+	46748774	46748884	46748514	46748665	46755411	46755634	3.58312e-05	0.0101701	0	0.313	0.083	0.313	0.406	0.363	-0.229
ENSG00000214783	POLR2J4	7	-	44014605	44014783	44013592	44013679	44016433	44016523	1.81366e-05	0.00645573	0.937	0.81	0.805	0.627	0.641	0.613	0.224
ENSG00000138468	SENP7	3	-	101417592	101417790	101398860	101399055	101458954	101459052	7.05263e-05	0.0148531	1	0.559	0.604	1	0.835	1	-0.224
ENSG00000105605	CACNG7	19	+	53941469	53941615	53915364	53915505	53942035	53943941	0.000229991	0.0292819	0.367	1	0.498	1	0.537	1	-0.224
ENSG00000177565	TBL1XR1	3	-	177098465	177098541	177064919	177065022	177131362	177131449	2.04855e-05	0.0070566	0.565	0.767	1	1	1	1	-0.223
ENSG00000109680	TBC1D19	4	+	26614407	26614453	26583915	26584292	26620612	26620688	8.78291e-05	0.0171153	0.88	0.538	0.769	1	0.857	1	-0.223
ENSG00000104432	IL7	8	-	78738503	78738635	78736473	78736527	78740001	78740082	5.38077e-06	0.00331672	0.657	0.767	0.841	0.931	1	1	-0.222
ENSG00000105662	CRTC1	19	+	18774899	18774986	18771441	18771546	18775640	18775821	0.000159787	0.0238243	1	1	1	0.93	0.607	0.804	0.22
ENSG00000164978	NUDT2	9	+	34336299	34336341	34329505	34329599	34338712	34338847	5.01053e-05	0.012354	0	0	0.103	0.2	0.384	0.174	-0.218
ENSG00000154175	ABI3BP	3	-	100796408	100796468	100794922	100795003	100846371	100846446	7.75423e-05	0.0158941	0.864	1	1	1	0.653	0.563	0.216
ENSG00000135976	ANKRD36	2	+	97207933	97208006	97207810	97207839	97209680	97209709	1.18156e-06	0.00117102	1	1	1	0.76	0.87	0.726	0.215
ENSG00000234520	HRAT17	7	-	112986535	112986664	112980045	112980164	112995567	112995634	3.09514e-05	0.00938427	0.795	0.666	0.783	1	0.882	1	-0.213
ENSG00000061938	TNK2	3	-	195867168	195867258	195866888	195867016	195867360	195868709	5.63677e-06	0.00339179	1	1	1	0.724	1	0.639	0.212
ENSG00000235257	ITGA9-AS1	3	-	37818679	37818930	37808495	37808880	37821013	37821100	6.21982e-05	0.0137886	0.695	1	0.477	1	1	0.801	-0.21
ENSG00000186260	MKL2	16	+	14092720	14092882	14079289	14079354	14140543	14140760	2.87424e-05	0.00896781	0.352	0.108	0.225	0.057	0	0	0.209
ENSG00000108599	AKAP10	17	-	19940886	19941010	19939712	19939849	19941825	19941910	4.02631e-05	0.010714	0.921	0.942	0.972	0.697	0.744	0.773	0.207
ENSG00000110274	CEP164	11	+	117382795	117382942	117381700	117381868	117387202	117387412	1.00743e-05	0.00474868	0.034	0.052	0.025	0.224	0.18	0.325	-0.206
ENSG00000152683	SLC30A6	2	+	32209492	32209561	32206885	32206933	32220212	32221524	4.83846e-05	0.0119882	0.868	0.632	0.885	1	1	1	-0.205
ENSG00000197119	SLC25A29	14	-	100295625	100295993	100293293	100293377	100298841	100298885	0.000340135	0.03812	0.649	0.762	0.82	0.956	1	0.891	-0.205
ENSG00000137449	CPEB2	4	+	15040463	15040487	15033160	15033211	15052413	15052584	6.56015e-05	0.014231	0.165	0.488	0.124	0	0	0.165	0.204
ENSG00000163531	NFASC	1	+	205002595	205002748	204988632	204988806	205009556	205009688	0.000289918	0.0343988	0.525	0.452	0.542	0.267	0.264	0.375	0.204
ENSG00000179950	PUF60	8	-	143827384	143827536	143824312	143824399	143828983	143829044	0.000432965	0.0451221	0.653	0.872	0.741	0.878	1	1	-0.204
ENSG00000165671	NSD1	5	+	177238236	177238507	177235820	177235945	177239755	177239865	5.532e-05	0.01318	1	0.906	0.94	0.815	0.677	0.749	0.202
ENSG00000151240	DIP2C	10	-	484780	484948	472438	472549	486458	486530	0.000247119	0.0305394	0.15	0.21	0.371	0	0	0.124	0.202
ENSG00000136682	CBWD2	2	+	113471032	113471089	113465128	113465173	113482176	113482228	0.000320268	0.0367908	1	1	0.943	0.667	0.921	0.755	0.2
ENSG00000083857	FAT1	4	-	186590367	186590403	186588391	186589220	186595688	186595826	2.00822e-07	0.000308634	0.426	0.292	0.41	0.195	0.143	0.193	0.199
ENSG00000144228	SPOPL	2	+	138550156	138550294	138501800	138502119	138550973	138551054	0.000120543	0.0202421	0.583	0.681	0.921	0.783	1	1	-0.199
ENSG00000163644	PPM1K	4	-	88278143	88278642	88277142	88277243	88284405	88284561	0.000423274	0.0445662	1	0.782	0.935	0.559	0.666	0.895	0.199
ENSG00000181722	ZBTB20	3	-	114350273	114351878	114338651	114339426	114380216	114380404	2.15277e-05	0.00725411	0.733	0.688	0.912	0.926	1	1	-0.198
ENSG00000064490	RFXANK	19	+	19197185	19197251	19196965	19197046	19197520	19197621	0.000216751	0.0286798	0.874	0.911	0.866	0.64	0.806	0.621	0.195
ENSG00000113456	RAD1	5	-	34913469	34913578	34911553	34911812	34913926	34914026	1.46488e-05	0.00573971	0.899	0.84	0.678	1	1	1	-0.194
ENSG00000182718	ANXA2	15	-	60396279	60396427	60364475	60364523	60397942	60397986	0.000497738	0.0488508	0.59	0.583	0.458	0.741	0.717	0.751	-0.193
ENSG00000198157	HMGN5	X	-	81195117	81195297	81121534	81121672	81201736	81201886	0.00015081	0.0228909	1	0.603	0.524	0.703	1	1	-0.192
ENSG00000185480	PARPBP	12	+	102153868	102153989	102123987	102124041	102165728	102165883	9.06861e-05	0.0174286	0.543	1	0.697	1	0.812	1	-0.191
ENSG00000140416	TPM1	15	+	63064063	63064190	63062575	63062645	63065895	63066093	7.77566e-05	0.0158941	0.558	0.894	0.822	1	1	0.845	-0.19
ENSG00000214253	FIS1	7	-	101244006	101244139	101240829	101240906	101251894	101252133	0.000113906	0.0197171	0.847	0.915	0.838	0.729	0.713	0.589	0.19
ENSG00000164099	PRSS12	4	-	118305944	118306003	118303277	118303879	118308435	118308577	6.98188e-05	0.0147657	1	1	0.931	1	0.687	0.681	0.188
ENSG00000203837	PNLIPRP3	10	+	116469184	116469317	116461167	116461290	116471767	116471879	0.000118208	0.0199826	0.741	1	1	0.697	0.672	0.809	0.188
ENSG00000107249	GLIS3	9	-	4125733	4125941	4118744	4118881	4286037	4286523	0.000136893	0.0218964	0.771	0.605	0.925	1	0.866	1	-0.188
ENSG00000145868	FBXO38	5	+	148427212	148427722	148425521	148425701	148433423	148433524	0.00028094	0.03357	0.554	0.649	0.562	0.761	0.779	0.788	-0.188
ENSG00000172943	PHF8	X	-	53993600	53993903	53992735	53992839	53995692	53995782	2.96818e-05	0.00911635	0.282	0.225	0.148	0.404	0.419	0.387	-0.185
ENSG00000235257	ITGA9-AS1	3	-	37818809	37818930	37808495	37808880	37821013	37821100	0.000330621	0.0376613	0.737	1	0.341	1	1	0.633	-0.185
ENSG00000078246	TULP3	12	+	2920762	2920922	2909528	2909580	2922261	2922402	1.044e-05	0.00478824	0.738	0.707	0.962	0.96	1	1	-0.184
ENSG00000132613	MTSS1L	16	-	70665465	70665540	70664919	70665096	70676880	70676978	9.16784e-05	0.0175526	0.84	0.734	0.875	1	1	1	-0.184
ENSG00000135926	TMBIM1	2	-	218285762	218285938	218284038	218284136	218292465	218292586	7.12382e-05	0.0149408	1	0.896	1	0.706	1	0.641	0.183
ENSG00000100296	THOC5	22	-	29550727	29550843	29549051	29549158	29553447	29553655	7.0881e-06	0.00386992	0.695	0.816	0.867	1	1	0.923	-0.182
ENSG00000233621	LINC01137	1	-	37456366	37456459	37454878	37455912	37474143	37474411	0.000163284	0.0242028	0.933	1	0.955	0.856	0.686	0.799	0.182
ENSG00000138674	SEC31A	4	-	82862533	82862572	82857688	82857764	82863317	82863392	0.000209845	0.0280627	0.568	0.554	0.656	0.429	0.406	0.403	0.18
ENSG00000135317	SNX14	6	-	85538837	85538864	85536791	85536924	85541984	85542043	1.25655e-05	0.00533717	0.598	0.494	0.583	0.355	0.393	0.394	0.178
ENSG00000145868	FBXO38	5	+	148427212	148427947	148425521	148425701	148433423	148433524	0.000416541	0.0441385	0.581	0.691	0.568	0.783	0.783	0.807	-0.178
ENSG00000006015	C19orf60	19	+	18589478	18589683	18588994	18589077	18590853	18590933	4.87408e-07	0.000631693	0.827	0.819	0.709	0.914	1	0.967	-0.175
ENSG00000061938	TNK2	3	-	195867168	195867264	195866888	195867016	195867360	195869690	7.48673e-06	0.00390048	1	1	1	0.758	1	0.72	0.174
ENSG00000122008	POLK	5	+	75590343	75590440	75587025	75587058	75596221	75597178	0.000467528	0.0469881	0.83	0.805	0.674	0.83	1	1	-0.174
ENSG00000164062	APEH	3	+	49674488	49674621	49674378	49674413	49675693	49675787	1.68556e-05	0.00617365	0.677	0.886	0.797	1	1	0.88	-0.173
ENSG00000006015	C19orf60	19	+	18589412	18589683	18588994	18589077	18590853	18590933	1.68991e-07	0.000275538	0.83	0.814	0.738	0.924	1	0.973	-0.172
ENSG00000158458	NRG2	5	-	139865114	139865173	139855675	139855778	139865548	139865625	0.000222707	0.0288634	0.234	0.196	0.14	0.057	0	0	0.171
ENSG00000138073	PREB	2	-	27131673	27131831	27130790	27131508	27132009	27132082	3.10951e-05	0.00938427	1	1	0.923	0.842	0.878	0.693	0.17
ENSG00000089159	PXN	12	-	120216272	120216581	120215559	120215661	120221622	120221758	0.000434524	0.0451914	0.564	0.646	0.605	0.75	0.84	0.734	-0.17
ENSG00000203837	PNLIPRP3	10	+	116466049	116466168	116461167	116461290	116471767	116471879	0.000176529	0.0252052	0.797	1	1	0.76	0.739	0.791	0.169
ENSG00000170919	TPT1-AS1	13	+	45369958	45370182	45344303	45344446	45377060	45377215	0.000336527	0.0379682	0.766	0.777	0.872	0.911	1	1	-0.165
ENSG00000106348	IMPDH1	7	-	128405766	128405865	128403705	128403754	128409755	128409982	6.57988e-06	0.00373685	0.665	0.695	0.726	0.797	0.862	0.915	-0.163
ENSG00000173166	RAPH1	2	-	203470238	203470313	203461847	203461925	203489583	203490089	4.77941e-05	0.0119592	0.325	0.089	0.288	0.084	0.064	0.068	0.162
ENSG00000168575	SLC20A2	8	-	42535171	42535335	42472305	42472654	42541537	42541581	5.59915e-05	0.01318	0.72	0.793	0.942	0.942	1	1	-0.162
ENSG00000120334	CENPL	1	-	173806458	173806576	173802962	173803505	173807266	173807518	8.80401e-05	0.0171153	0.305	0.081	0.226	0	0.127	0	0.162
ENSG00000166321	NUDT13	10	+	73126634	73126827	73125117	73125243	73130702	73131828	0.000488736	0.0483428	0.652	0.795	0.961	1	1	0.894	-0.162
ENSG00000166261	ZNF202	11	-	123727475	123727595	123724176	123726991	123728132	123728262	1.0792e-05	0.00482729	0.861	0.745	0.863	0.949	1	1	-0.16
ENSG00000119912	IDE	10	-	92479276	92479421	92478644	92478789	92483254	92483337	0.000130233	0.0211803	0.835	0.895	0.7	0.907	1	1	-0.159
ENSG00000154175	ABI3BP	3	-	100841997	100842039	100835600	100835660	100846371	100846446	0.000149679	0.0228548	0.146	0.186	0.231	0.047	0	0.044	0.157
ENSG00000154814	OXNAD1	3	+	16272144	16272321	16271658	16271722	16286341	16286448	4.07503e-05	0.0107839	0.146	0.146	0.255	0	0.079	0	0.156
ENSG00000177628	GBA	1	-	155241085	155241180	155239885	155240077	155244505	155244670	0.000338997	0.0380769	0.887	0.865	0.78	1	1	1	-0.156
ENSG00000119636	BBOF1	14	+	74047929	74048074	74046059	74046130	74055583	74055685	0.000190418	0.026154	0.8	0.881	0.855	1	1	1	-0.155
ENSG00000104884	ERCC2	19	-	45369069	45369147	45368929	45368992	45370132	45370918	2.34539e-05	0.00755951	0.788	0.844	0.796	0.944	0.944	1	-0.153
ENSG00000164548	TRA2A	7	-	23522131	23522432	23521706	23521840	23531788	23532041	0.000314064	0.0364045	0.565	0.621	0.575	0.77	0.75	0.699	-0.153
ENSG00000048544	MRPS10	6	-	42214119	42214192	42211780	42211917	42214279	42214344	4.17669e-05	0.0109732	0.935	0.964	0.879	0.792	0.724	0.805	0.152
ENSG00000164548	TRA2A	7	-	23522120	23522432	23521706	23521840	23531788	23531980	0.000391964	0.0420634	0.568	0.62	0.577	0.77	0.749	0.697	-0.15
ENSG00000041982	TNC	9	-	115062916	115063189	115046409	115046682	115073602	115073866	6.10583e-06	0.00363082	0.544	0.431	0.461	0.327	0.302	0.36	0.149
ENSG00000107929	LARP4B	10	-	870012	870083	864122	864270	884446	884506	5.66097e-07	0.000715335	0.22	0.093	0.128	0	0	0	0.147
ENSG00000103042	SLC38A7	16	-	58675212	58675342	58672095	58672243	58675939	58676054	1.87748e-05	0.00654462	0	0	0	0.077	0.121	0.244	-0.147
ENSG00000132613	MTSS1L	16	-	70665465	70665540	70664919	70665096	70674305	70674528	7.6498e-05	0.0158467	0.858	0.829	0.691	0.946	0.969	0.902	-0.146
ENSG00000122861	PLAU	10	+	73912040	73912068	73911524	73911612	73912214	73912322	5.60788e-06	0.00339179	0.972	0.956	0.925	0.804	0.814	0.801	0.145
ENSG00000131115	ZNF227	19	+	44229732	44229816	44228445	44228572	44234701	44237267	2.39685e-05	0.00766766	0.745	1	0.821	1	1	1	-0.145
ENSG00000111325	OGFOD2	12	+	122977980	122978057	122976870	122976970	122978359	122978547	0.000375267	0.0407911	0.318	0.154	0.083	0	0.12	0	0.145
ENSG00000138073	PREB	2	-	27131671	27131831	27130755	27131508	27132009	27132082	2.34809e-05	0.00755951	1	1	0.948	0.871	0.899	0.748	0.143
ENSG00000119636	BBOF1	14	+	74046059	74046130	74040564	74040645	74047929	74048074	2.41741e-05	0.00768479	0.856	0.76	0.894	1	1	0.94	-0.143
ENSG00000134138	MEIS2	15	-	37099454	37099599	37097966	37098199	37100891	37101205	9.06316e-05	0.0174286	1	1	0.975	1	0.654	0.901	0.14
ENSG00000092841	MYL6	12	+	56160625	56160670	56160242	56160320	56161386	56161550	0.000384899	0.0414813	0.575	0.573	0.624	0.462	0.398	0.499	0.138
ENSG00000096093	EFHC1	6	+	52423686	52423828	52420344	52420473	52423945	52424167	0.000151809	0.0229736	0.177	0.197	0.16	0.073	0.029	0.027	0.135
ENSG00000144339	TMEFF2	2	-	192179667	192179694	192057678	192057775	192184353	192184483	1.00852e-05	0.00474868	0.885	0.888	0.825	1	1	1	-0.134
ENSG00000151575	TEX9	15	+	56373440	56373504	56365578	56365670	56412301	56412436	0.000127986	0.0210718	0.871	0.914	0.747	1	0.931	1	-0.133
ENSG00000041982	TNC	9	-	115064646	115064919	115046409	115046682	115073602	115073866	2.35913e-06	0.00175357	0.385	0.361	0.334	0.274	0.183	0.23	0.131
ENSG00000181929	PRKAG1	12	-	49005742	49005881	49005461	49005543	49013061	49013110	1.27385e-05	0.00536557	0.828	0.833	0.796	0.667	0.734	0.664	0.131
ENSG00000010361	FUZ	19	-	49808114	49808159	49806884	49807374	49808413	49808491	0.000260205	0.0317187	0.264	0.084	0.132	0.088	0	0	0.131
ENSG00000095794	CREM	10	+	35137781	35137879	35127155	35127193	35148367	35148491	2.0643e-05	0.0070566	0.209	0.13	0.189	0.033	0.068	0.036	0.13
ENSG00000138674	SEC31A	4	-	82842139	82842481	82828999	82829058	82844385	82844509	1.02972e-09	3.71765e-06	0.284	0.297	0.252	0.389	0.437	0.395	-0.129
ENSG00000113318	MSH3	5	+	80744505	80744615	80728850	80728965	80761545	80761678	0.000341451	0.0381828	0.856	0.864	0.757	1	0.864	1	-0.129
ENSG00000115970	THADA	2	-	43560233	43560385	43552203	43552339	43566697	43566821	0.000195144	0.0265149	0.801	1	0.634	1	1	0.819	-0.128
ENSG00000119636	BBOF1	14	+	74049701	74050195	74046059	74046130	74055583	74055685	0.000295331	0.0348773	0.834	0.919	0.863	1	1	1	-0.128
ENSG00000113761	ZNF346	5	+	177050702	177050936	177044388	177044533	177062057	177062151	0.000379068	0.0410703	1	1	0.962	0.814	0.836	0.928	0.128
ENSG00000280670	CCDC163	1	-	45495417	45495545	45494908	45495166	45496555	45496623	0.00014914	0.0228548	1	1	0.957	0.877	0.793	0.906	0.127
ENSG00000138674	SEC31A	4	-	82842184	82842481	82828999	82829058	82844385	82844509	2.18128e-09	7.35017e-06	0.269	0.282	0.242	0.37	0.421	0.379	-0.126
ENSG00000120334	CENPL	1	-	173802962	173803505	173799549	173800519	173807266	173807518	3.22362e-05	0.00952854	0.821	0.825	0.975	1	1	1	-0.126
ENSG00000138303	ASCC1	10	-	72215781	72215854	72213186	72213331	72216206	72216311	0.000231734	0.0293558	0.093	0.131	0.132	0.261	0.268	0.206	-0.126
ENSG00000152952	PLOD2	3	-	146077861	146077924	146076781	146076895	146079115	146079257	1.36557e-14	1.53758e-10	0.848	0.835	0.841	0.722	0.726	0.703	0.124
ENSG00000205133	TRIQK	8	-	92954405	92954564	92916928	92917010	92966006	92966145	4.66411e-05	0.0118438	0.856	0.942	0.779	0.945	1	1	-0.123
ENSG00000120733	KDM3B	5	+	138391012	138392261	138386021	138386621	138393170	138393372	0.000129044	0.0211086	0.869	1	0.761	1	1	1	-0.123
ENSG00000103245	NARFL	16	-	736265	736398	734736	734871	737185	737329	0.000178837	0.025299	0.792	1	0.752	1	0.908	1	-0.121
ENSG00000157191	NECAP2	1	+	16455817	16455893	16451837	16452015	16458841	16459008	0.000113901	0.0197171	0.86	0.858	0.922	1	1	1	-0.12
ENSG00000184640	SEPT9	17	+	77402336	77402495	77319591	77319803	77487481	77487552	3.57527e-08	8.60533e-05	0.827	0.888	0.929	1	1	1	-0.119
ENSG00000214063	TSPAN4	11	+	847200	847300	842823	842915	850287	850367	8.1022e-05	0.016251	0.734	1	0.918	1	1	1	-0.116
ENSG00000140988	RPS2	16	-	1963652	1963839	1963148	1963256	1964275	1964367	6.29042e-05	0.0138843	0.082	0.146	0.12	0.243	0.2	0.248	-0.114
ENSG00000203837	PNLIPRP3	10	+	116469184	116469317	116466049	116466168	116471767	116471879	0.000189274	0.0261098	1	1	0.71	0.754	0.786	0.828	0.114
ENSG00000124074	ENKD1	16	-	67663936	67664062	67663656	67663820	67664995	67665168	7.40149e-06	0.00389696	0.89	0.905	0.834	1	1	0.965	-0.112
ENSG00000049618	ARID1B	6	+	156871613	156871652	156829226	156829421	156901375	156901525	4.47908e-05	0.0115526	0.027	0.19	0.174	0	0.055	0	0.112
ENSG00000115459	ELMOD3	2	+	85387097	85387225	85377343	85377474	85389750	85389827	0.00042543	0.0446128	0.046	0.05	0.069	0.191	0.155	0.152	-0.111
ENSG00000121904	CSMD2	1	-	33804745	33804898	33792422	33792526	33810742	33810864	0.000167673	0.0245043	0.03	0	0.016	0.226	0.081	0.07	-0.11
ENSG00000115677	HDLBP	2	-	241268828	241269295	241268498	241268541	241272760	241272831	6.45091e-07	0.000795271	0.126	0.168	0.092	0.229	0.214	0.271	-0.109
ENSG00000140105	WARS	14	-	100369086	100369258	100361707	100361921	100375282	100375403	0.000168226	0.0245043	0.894	0.92	0.972	0.842	0.879	0.739	0.109
ENSG00000145241	CENPC	4	-	67510672	67511025	67508813	67509105	67512401	67512569	0.000379461	0.0410703	0.068	0.119	0.073	0.165	0.212	0.21	-0.109
ENSG00000148840	PPRC1	10	+	102145019	102145090	102144249	102144307	102148371	102148521	0.000362802	0.0396066	0.843	0.828	0.851	0.961	1	0.884	-0.108
ENSG00000251003	ZFPM2-AS1	8	-	105927650	105927717	105798324	105798442	106060380	106060467	0.0002268	0.029045	0.912	0.868	0.702	1	1	0.802	-0.107
ENSG00000074603	DPP8	15	-	65454262	65454415	65451959	65452102	65463760	65463906	0.000296646	0.0349447	0.865	0.821	0.933	1	1	0.94	-0.107
ENSG00000115677	HDLBP	2	-	241268957	241269295	241268476	241268541	241272760	241272834	1.39523e-07	0.000235073	0.089	0.118	0.065	0.187	0.183	0.22	-0.106
ENSG00000119522	DENND1A	9	-	123769513	123769563	123757702	123757822	123792586	123792630	0.000448527	0.0457996	0.727	0.962	0.877	1	0.965	0.912	-0.104
ENSG00000115677	HDLBP	2	-	241268953	241269295	241268476	241268541	241272760	241272820	2.43715e-06	0.0017853	0.103	0.137	0.089	0.199	0.202	0.238	-0.103
ENSG00000132356	PRKAA1	5	-	40774927	40774972	40771718	40771863	40775409	40775503	0.000147002	0.0226531	0.136	0.174	0.139	0.036	0.052	0.055	0.102
ENSG00000105072	C19orf44	19	+	16503064	16503380	16500791	16501551	16506700	16506774	0.000395769	0.0423321	0.882	0.933	0.883	1	1	1	-0.101
ENSG00000131069	ACSS2	20	+	34926104	34926281	34925697	34925766	34926876	34926951	0.000419801	0.0442982	0.879	0.848	0.832	1	0.964	0.899	-0.101
