# Supplementary material for: Kunjin Virus, Zika Virus, and Yellow Fever Virus Infections Have Distinct Effects on the Coding Transcriptome and Proteome of Brain-Derived U87 Cells
Source: Viruses. 2023 Jun 23;15(7):1419. doi: 10.3390/v15071419 (PMC10385720; doi:10.3390/v15071419)
Supplement: Supplementary file 1 [file viruses-15-01419-s001.zip › TableS7.xlsx]

## Sheet: S7a
Gene ID	Gene symbol	Chromosome	Strand	longExonStart	longExonEnd	shortES	shortEE	flankingES	flankingEE	p-value	FDR	Mock-1 PSI	Mock-2 PSI	Mock-3 PSI	YFV-1 PSI	YFV-2 PSI	YFV-3 PSI	∆PSI
ENSG00000085276	MECOM	3	-	169121055	169121212	169121055	169121209	169122579	169122727	2.28524e-07	8.92123e-05	0	0	0.392	1	0.492	1	-0.7
ENSG00000143110	C1orf162	1	+	111477650	111477775	111477725	111477775	111477333	111477428	4.39987e-11	4.73462e-08	1	1	1	0.136	0.579	0.234	0.684
ENSG00000100109	TFIP11	22	-	26511118	26511317	26511118	26511153	26512098	26512175	0.000161215	0.0113634	0	0	1	1	1	1	-0.667
ENSG00000123342	MMP19	12	-	55841105	55841236	55841105	55841207	55842352	55842438	2.27296e-06	0.000480637	1	1	1	0	0.533	0.64	0.609
ENSG00000139636	LMBR1L	12	-	49101249	49101323	49101249	49101263	49101471	49101549	4.82114e-08	2.71859e-05	1	1	0.809	0.377	0.232	0.377	0.608
ENSG00000150455	TIRAP	11	+	126291272	126291569	126291424	126291569	126290802	126290961	0.000101839	0.00847267	0.653	1	0.43	0.361	0	0	0.574
ENSG00000143436	MRPL9	1	-	151761961	151762025	151761961	151762010	151762104	151762155	0.000471968	0.0235632	1	1	0.301	0	0	0.589	0.571
ENSG00000100150	DEPDC5	22	+	31836971	31837155	31836998	31837155	31833914	31833980	0.000161078	0.0113634	0.317	0.699	1	0	0.436	0	0.527
ENSG00000122678	POLM	7	-	44074130	44074233	44074130	44074220	44074397	44074530	9.85934e-05	0.00847267	0.467	0	0	1	1	0	-0.511
ENSG00000157578	LCA5L	21	-	39429130	39429394	39429130	39429211	39444134	39444201	0.000468569	0.0235632	1	0.334	0.401	0	0.251	0	0.495
ENSG00000196388	INCA1	17	-	4989427	4989624	4989427	4989579	4989889	4989929	7.17409e-05	0.00680141	1	0.801	1	0.402	0.573	0.402	0.475
ENSG00000140474	ULK3	15	-	74842279	74842449	74842279	74842420	74842538	74842676	1.09016e-06	0.00027142	0	0.432	0.275	1	0.432	0.695	-0.473
ENSG00000138380	CARF	2	+	202924296	202924415	202924356	202924415	202917876	202918043	1.17045e-05	0.00220001	0	1	0.645	0	0	0.232	0.471
ENSG00000170322	NFRKB	11	-	129884744	129884882	129884744	129884846	129885434	129885609	6.01546e-06	0.00117417	0.618	0.59	0.301	0	0.17	0	0.446
ENSG00000226711	FAM66C	12	+	8194712	8194796	8194728	8194796	8194202	8194481	0.000186152	0.0127665	0.63	0.561	0.773	0	0	0.63	0.445
ENSG00000124155	PIGT	20	+	45429444	45429670	45429480	45429670	45427421	45427545	0.000561252	0.0259403	1	1	0	0.152	0.193	0.35	0.435
ENSG00000099625	CBARP	19	-	1234190	1234331	1234190	1234290	1234570	1234742	0.000269216	0.0160738	0.806	0.624	0.784	0.274	0.147	0.525	0.423
ENSG00000132530	XAF1	17	+	6759255	6759718	6759661	6759718	6758088	6758224	7.00291e-05	0.00680141	0	1	0.217	1	1	0.48	-0.421
ENSG00000126456	IRF3	19	-	49660712	49660844	49660712	49660828	49662424	49662617	7.23697e-05	0.00680141	1	0.773	1	0.46	0.46	0.63	0.408
ENSG00000131591	C1orf159	1	-	1091471	1091609	1091471	1091565	1091990	1092103	3.45284e-05	0.00458753	0.184	1	1	1	0	0	0.395
ENSG00000125459	MSTO1	1	+	155611426	155611603	155611548	155611603	155611215	155611291	0.000813968	0.0335845	0.301	0.632	0.518	0.079	0.079	0.125	0.389
ENSG00000140995	DEF8	16	+	89964169	89964310	89964220	89964310	89963362	89963443	1.12312e-06	0.00027142	0.446	1	0.391	1	1	1	-0.388
ENSG00000087274	ADD1	4	+	2926638	2926675	2926641	2926675	2926013	2926112	0.000149212	0.0111361	0	0	0.15	0.326	0.659	0.326	-0.387
ENSG00000140043	PTGR2	14	+	73876997	73880176	73880054	73880176	73874022	73874214	0.00123919	0.0476431	1	1	0.7	0.594	0.363	0.616	0.376
ENSG00000196118	CCDC189	16	-	30759341	30759557	30759341	30759458	30759653	30759724	0.000192301	0.0130124	0.445	0.658	0.36	0.546	1	1	-0.361
ENSG00000119616	FCF1	14	+	74715820	74716099	74715950	74716099	74713484	74713552	0.000289638	0.0167036	0.642	0.713	0.293	1	1	0.729	-0.36
ENSG00000103197	TSC2	16	+	2079031	2079196	2079034	2079196	2076490	2076585	0.000634361	0.0275161	0.326	0	0	0	0.392	1	-0.355
ENSG00000196998	WDR45	X	-	49076644	49076825	49076644	49076753	49077642	49077747	0.000340875	0.0190103	0.737	0.692	0.252	1	1	0.716	-0.345
ENSG00000175634	RPS6KB2	11	+	67432352	67432492	67432355	67432492	67431367	67431515	0.00075669	0.031477	0.392	0.492	0.492	0.744	0.659	1	-0.342
ENSG00000039523	RIPOR1	16	+	67543347	67543469	67543350	67543469	67541866	67543264	0.000548376	0.0257686	1	1	0.829	0.392	0.617	0.813	0.336
ENSG00000131051	RBM39	20	-	35734185	35735081	35734185	35734257	35738967	35739017	1.26305e-05	0.00228928	0.9	0.775	0.763	0.527	0.423	0.495	0.331
ENSG00000178999	AURKB	17	-	8207737	8207901	8207737	8207840	8210529	8210581	0.000272785	0.0160975	0.453	0.591	0.654	1	0.878	0.8	-0.327
ENSG00000196998	WDR45	X	-	49076644	49076804	49076644	49076753	49077642	49077747	0.000406454	0.021487	0.763	0.72	0.279	1	1	0.743	-0.327
ENSG00000130723	PRRC2B	9	+	131482370	131482562	131482373	131482562	131481725	131481808	0.000201013	0.0134229	0.659	0.564	0.621	0.326	0.271	0.271	0.325
ENSG00000159208	CIART	1	+	150283461	150283633	150283513	150283633	150282542	150282618	9.37742e-05	0.00820524	0.466	0.354	0.545	0.824	0.719	0.742	-0.307
ENSG00000172183	ISG20	15	+	88650234	88652310	88652169	88652310	88639342	88639594	1.46316e-05	0.00256052	1	1	1	0.802	0.669	0.675	0.285
ENSG00000214510	SPINK13	5	+	148274343	148274384	148274346	148274384	148270039	148270142	0.000349322	0.0192697	0.659	0.492	0	1	0	1	-0.283
ENSG00000100897	DCAF11	14	+	24116916	24117044	24116971	24117044	24115542	24115726	0.000471568	0.0235632	0.814	1	0.873	0.556	0.61	0.715	0.269
ENSG00000109046	WSB1	17	+	27307743	27309272	27309099	27309272	27306781	27306882	7.70229e-07	0.000205732	0.43	0.459	0.451	0.663	0.642	0.821	-0.262
ENSG00000153914	SREK1	5	+	66156064	66158932	66158808	66158932	66153462	66153596	6.94127e-07	0.000195705	1	0.887	1	0.673	0.667	0.77	0.259
ENSG00000168010	ATG16L2	11	+	72821198	72821741	72821667	72821741	72817755	72817855	0.000582912	0.0263242	0.643	0.415	0.33	0.141	1	1	-0.251
ENSG00000172534	HCFC1	X	-	153951840	153952161	153951840	153952158	153952513	153952958	5.99419e-06	0.00117417	0	0.122	0.033	0.195	0.266	0.442	-0.249
ENSG00000128573	FOXP2	7	+	114629786	114630005	114629864	114630005	114628539	114628677	0.000919162	0.0368477	1	1	1	0.558	1	0.743	0.233
ENSG00000123600	METTL8	2	-	171330558	171330698	171330558	171330616	171331803	171331867	9.26746e-05	0.00820524	0.638	0.775	0.821	1	1	0.909	-0.225
ENSG00000197948	FCHSD1	5	-	141649394	141649536	141649394	141649530	141649886	141649954	0.000856058	0.034756	0	0.484	0.19	0.319	0.429	0.585	-0.22
ENSG00000100395	L3MBTL2	22	+	41213850	41214026	41213892	41214026	41209695	41209933	1.55956e-07	6.65937e-05	0	0	0.018	0.282	0.146	0.238	-0.216
ENSG00000160298	C21orf58	21	-	46301129	46302154	46301129	46301713	46302484	46302576	0.000100474	0.00847267	1	1	1	0.567	0.876	0.908	0.216
ENSG00000100335	MIEF1	22	+	39509337	39509571	39509421	39509571	39504202	39504534	0.0012494	0.0476745	0.511	0.343	0.511	1	0	1	-0.212
ENSG00000172269	DPAGT1	11	-	119100629	119100877	119100629	119100843	119101017	119101138	0.000375944	0.020297	0	0.035	0	0	0.493	0.173	-0.21
ENSG00000234545	FAM133B	7	-	92577654	92577717	92577654	92577676	92578149	92578182	6.82309e-10	5.77119e-07	0.868	0.884	0.946	0.726	0.689	0.681	0.201
ENSG00000179362	HMGN2P46	15	+	45515768	45515892	45515772	45515892	45513697	45513963	3.52539e-05	0.00458753	0	0	0	0.176	0.277	0.143	-0.199
ENSG00000110851	PRDM4	12	-	107744542	107744682	107744542	107744661	107746274	107746424	5.34781e-05	0.00618227	0.266	0.189	0.2	0	0.059	0	0.199
ENSG00000175197	DDIT3	12	-	57517268	57517542	57517268	57517438	57517705	57517753	5.84839e-05	0.00635004	0.392	0.349	0.254	0.127	0.148	0.136	0.195
ENSG00000104313	EYA1	8	-	71321733	71321879	71321733	71321876	71322198	71322268	0.000509122	0.0244372	0.82	0.926	0.914	0.711	0.601	0.762	0.195
ENSG00000196998	WDR45	X	-	49076644	49076804	49076644	49076750	49077642	49077747	0.000473585	0.0235632	0.119	0.107	0.059	0.24	0.34	0.288	-0.194
ENSG00000178694	NSUN3	3	+	94084106	94084450	94084354	94084450	94064436	94064546	0.000144939	0.0109786	1	1	0.926	0.821	0.791	0.744	0.19
ENSG00000067141	NEO1	15	+	73236286	73236506	73236346	73236506	73178306	73178427	0.000212056	0.0137973	0.927	1	1	0.829	1	0.529	0.19
ENSG00000196998	WDR45	X	-	49076644	49076825	49076644	49076750	49077642	49077747	0.000239734	0.015047	0.106	0.095	0.052	0.248	0.311	0.262	-0.189
ENSG00000105726	ATP13A1	19	-	19653968	19654144	19653968	19654074	19654542	19654700	0.000130501	0.0103483	0.94	1	0.926	0.723	0.711	0.886	0.182
ENSG00000013441	CLK1	2	-	200856890	200857884	200856890	200856985	200857972	200858089	6.3633e-05	0.00662846	1	1	0.896	0.778	0.811	0.771	0.179
ENSG00000111011	RSRC2	12	-	122518838	122519051	122518838	122519029	122520503	122520581	7.72003e-05	0.00712349	0.589	0.506	0.577	0.329	0.388	0.417	0.179
ENSG00000175197	DDIT3	12	-	57517268	57517595	57517268	57517438	57517705	57517753	3.35149e-05	0.00458753	0.366	0.297	0.232	0.109	0.14	0.116	0.177
ENSG00000137074	APTX	9	-	32987543	32987846	32987543	32987731	32988082	32988129	1.74278e-05	0.0029482	0.798	0.746	0.743	0.547	0.623	0.627	0.163
ENSG00000122008	POLK	5	+	75593877	75594049	75593965	75594049	75590343	75590440	0.000183277	0.0127415	0.895	0.832	0.941	0.686	0.797	0.714	0.157
ENSG00000105223	PLD3	19	+	40365552	40365930	40365717	40365930	40348689	40348768	0.000308796	0.0176083	0.741	1	0.787	1	1	1	-0.157
ENSG00000132680	KIAA0907	1	-	155916624	155916737	155916624	155916709	155917498	155917672	2.8165e-05	0.00408393	0.645	0.576	0.656	0.528	0.431	0.451	0.156
ENSG00000135297	MTO1	6	+	73482028	73482244	73482039	73482244	73480674	73480805	0.000840056	0.0343813	0	0.037	0.058	0.11	0.14	0.258	-0.138
ENSG00000196756	SNHG17	20	-	38425934	38426052	38425934	38426048	38426418	38426503	0.000566335	0.0259403	0.324	0	0	0.291	0.264	0.176	-0.136
ENSG00000101752	MIB1	18	+	21791334	21791557	21791373	21791557	21779480	21779685	0.00109311	0.043004	0	0	0.055	0.105	0	0.353	-0.134
ENSG00000048707	VPS13D	1	+	12341779	12341885	12341782	12341885	12338230	12338305	0.00116729	0.0455694	0	0	0.217	0.293	0	0.326	-0.134
ENSG00000175061	LRRC75A-AS1	17	+	16439527	16439703	16439580	16439703	16439326	16439414	6.19638e-07	0.00018498	0.769	0.749	0.74	0.634	0.584	0.647	0.131
ENSG00000169855	ROBO1	3	-	78635772	78636108	78635772	78635943	78639743	78639898	0.000922101	0.0368477	0.78	0.782	0.763	0.596	0.682	0.657	0.13
ENSG00000118946	PCDH17	13	+	57666660	57666833	57666663	57666833	57666467	57666526	4.81726e-05	0.00582086	0.821	0.943	0.806	1	1	0.939	-0.123
ENSG00000099814	CEP170B	14	+	104889514	104889758	104889619	104889758	104886274	104887978	0.0003405	0.0190103	0.842	0.833	0.831	1	0.905	0.955	-0.118
ENSG00000198589	LRBA	4	-	150321190	150321383	150321190	150321368	150325808	150325898	7.08031e-05	0.00680141	0	0.033	0.059	0.087	0.13	0.223	-0.116
ENSG00000109501	WFS1	4	+	6295004	6295189	6295040	6295189	6291916	6291997	0.0010838	0.042971	0.054	0	0.032	0.033	0.264	0.138	-0.116
ENSG00000143498	TAF1A	1	-	222579758	222579890	222579758	222579872	222584127	222584297	5.5452e-05	0.00625376	0.112	0.06	0	0.208	0.151	0.154	-0.114
ENSG00000143702	CEP170	1	-	243156220	243156455	243156220	243156347	243164283	243166116	0.000596392	0.0265499	0.721	0.793	0.734	0.698	0.597	0.616	0.112
ENSG00000255330	SOGA3	6	-	127453846	127454101	127453846	127454087	127473079	127473391	6.89506e-05	0.00680141	1	0.974	0.971	0.871	0.882	0.859	0.111
ENSG00000179889	PDXDC1	16	+	14998339	14998405	14998342	14998405	14997752	14997826	4.1798e-07	0.000151518	0.939	0.836	0.891	1	0.983	1	-0.106
ENSG00000139620	KANSL2	12	-	48679035	48679238	48679035	48679150	48679654	48679833	0.000586136	0.0263242	0	0.024	0.049	0.146	0.122	0.122	-0.106
ENSG00000175061	LRRC75A-AS1	17	+	16439580	16439703	16439659	16439703	16439326	16439414	3.00498e-05	0.00423618	0.643	0.709	0.632	0.739	0.756	0.803	-0.105
ENSG00000117616	RSRP1	1	-	25243549	25244224	25243549	25243633	25244453	25244498	5.36e-05	0.00618227	0.89	0.913	0.94	0.803	0.768	0.856	0.105
ENSG00000105705	SUGP1	19	-	19303723	19303912	19303723	19303847	19305848	19306076	1.88593e-05	0.00308746	0.063	0.094	0.044	0.151	0.172	0.188	-0.103
ENSG00000174365	SNHG11	20	+	38448661	38448730	38448665	38448730	38447465	38447623	0.000218662	0.014047	1	0.935	0.719	1	0.96	1	-0.102

## Sheet: S7b
Gene ID	Gene symbol	Chromosome	Strand	longExonStart	longExonEnd	shortES	shortEE	flankingES	flankingEE	p-value	FDR	Mock-1 PSI	Mock-2 PSI	Mock-3 PSI	YFV-1 PSI	YFV-2 PSI	YFV-3 PSI	∆PSI
ENSG00000183077	AFMID	17	+	78205602	78205753	78205602	78205738	78205945	78206050	5.73239e-11	6.60181e-08	0.632	0.775	0.682	0	0	0	0.696
ENSG00000234684	SDCBP2-AS1	20	+	1325420	1325782	1325420	1325529	1373077	1373178	0.000114018	0.00930645	0	0.082	0.082	1	0.444	0.444	-0.575
ENSG00000162946	DISC1	1	+	232008784	232009049	232008784	232008983	232026434	232026554	0.000158114	0.0113809	1	0.593	1	0.538	0	0.368	0.562
ENSG00000072756	TRNT1	3	+	3127019	3128018	3127019	3127289	3129013	3129188	1.09061e-06	0.000289851	0.381	0.343	0.252	1	0.656	1	-0.56
ENSG00000178852	EFCAB13	17	+	47324024	47324099	47324024	47324074	47324453	47324523	2.11804e-05	0.0027103	0.208	0	0	0.44	1	0.44	-0.557
ENSG00000129158	SERGEF	11	-	18010070	18010139	18010074	18010139	18007940	18008076	1.56237e-05	0.00207615	0.324	0.193	0.277	0.489	1	0.827	-0.507
ENSG00000116353	MECR	1	-	29220833	29220921	29220837	29220921	29216587	29216812	8.62004e-06	0.00135374	1	1	0.489	0.324	0.324	0.324	0.506
ENSG00000131061	ZNF341	20	+	33757147	33757343	33757147	33757322	33758715	33758806	0.000223628	0.0143081	1	0	1	0	0.289	0.213	0.499
ENSG00000143578	CREB3L4	1	+	153968521	153968699	153968521	153968639	153968929	153969176	4.01495e-05	0.00396333	1	0.809	0.809	0.377	0.377	0.431	0.478
ENSG00000173064	HECTD4	12	-	112264083	112264212	112264089	112264212	112261304	112261429	0.000107993	0.00910042	0.319	0.19	0	0.413	0.849	0.652	-0.468
ENSG00000230590	FTX	X	-	74280376	74280494	74280393	74280494	74274341	74274410	5.55841e-05	0.00519035	0	0	0	0.297	0.36	0.717	-0.458
ENSG00000215039	CD27-AS1	12	-	6450869	6450980	6450892	6450980	6448639	6448737	0.000788935	0.0377848	0.167	0.545	0.286	0.286	1	1	-0.429
ENSG00000197530	MIB2	1	+	1623430	1623679	1623430	1623482	1623773	1623945	0.00110282	0.0448265	1	1	0.56	0.175	0.137	1	0.416
ENSG00000105717	PBX4	19	-	19570098	19570299	19570108	19570299	19569448	19569584	0.00015536	0.0113809	0	0	0.167	0.184	0.575	0.643	-0.412
ENSG00000029534	ANK1	8	-	41661800	41661941	41661875	41661941	41655300	41655753	0.000791344	0.0377848	0.794	0.355	0.734	0.355	0.121	0.216	0.397
ENSG00000015479	MATR3	5	+	139293749	139294028	139293749	139293805	139314674	139314736	0.000400121	0.0234308	0.655	0.422	0.594	0.254	0.226	0.101	0.363
ENSG00000188917	TRMT2B	X	-	101051250	101051733	101051643	101051733	101042041	101042312	0.000861792	0.0384124	0.487	0.726	0.336	0.603	1	1	-0.351
ENSG00000197381	ADARB1	21	+	45222017	45223577	45222017	45222107	45225546	45226560	0.000704496	0.0363289	1	1	1	0.66	0.51	0.785	0.348
ENSG00000154134	ROBO3	11	+	124877518	124877752	124877518	124877658	124878583	124878796	5.63945e-06	0.000974215	0.476	0.452	0.216	0	0.052	0.11	0.327
ENSG00000170222	ADPRM	17	+	10704909	10705615	10704909	10705527	10706437	10706554	2.27859e-06	0.000474028	0.174	0.204	0.28	0.574	0.512	0.52	-0.316
ENSG00000080503	SMARCA2	9	+	2158455	2158978	2158455	2158587	2159813	2159909	0.00126943	0.0498394	1	0.832	0.753	0.376	0.533	0.727	0.316
ENSG00000100325	ASCC2	22	-	29834441	29834550	29834488	29834550	29825621	29825780	4.27723e-05	0.00410495	1	1	0.57	1	0.332	0.306	0.311
ENSG00000099377	HSD3B7	16	+	30985652	30985947	30985652	30985824	30986048	30986204	0.000869531	0.0384124	0.562	0.3	0.204	1	1	0	-0.311
ENSG00000122861	PLAU	10	+	73911524	73911925	73911524	73911612	73912214	73912322	0.000943338	0.0402374	0.815	0.765	0.642	0.335	0.448	0.505	0.311
ENSG00000002016	RAD52	12	-	949601	949665	949605	949665	932974	933076	0.000125061	0.00960192	0.742	0.742	0.418	1	1	0.812	-0.303
ENSG00000232956	SNHG15	7	-	44985881	44986097	44986020	44986097	44984356	44984426	0.00105603	0.0434356	0.582	0.399	0.363	0.166	0.178	0.096	0.301
ENSG00000106052	TAX1BP1	7	+	27816348	27816520	27816348	27816394	27827737	27827820	2.94041e-06	0.000564395	1	1	1	0.699	0.699	0.733	0.29
ENSG00000133313	CNDP2	18	+	74497508	74497726	74497508	74497595	74499936	74500033	0.000265131	0.016655	0.171	0	1	1	0.743	0.292	-0.288
ENSG00000082258	CCNT2	2	+	134946100	134946465	134946100	134946146	134947735	134947899	0.00073383	0.0372604	0.511	0.402	0.57	0.65	0.767	0.885	-0.273
ENSG00000102125	TAZ	X	+	154411555	154412006	154411555	154411952	154412085	154412214	0.000565496	0.0310125	0	0	0	0.174	0.321	0.296	-0.264
ENSG00000092439	TRPM7	15	-	50578558	50578664	50578638	50578664	50575868	50575919	1.75524e-08	7.58043e-06	0	0	0.026	0.151	0.376	0.286	-0.262
ENSG00000168564	CDKN2AIP	4	+	183445534	183445665	183445534	183445634	183446087	183448198	1.38168e-05	0.00193399	0.461	0.428	0.507	0.215	0.2	0.226	0.252
ENSG00000100888	CHD8	14	-	21430800	21431858	21431810	21431858	21428963	21429335	5.53864e-06	0.000974215	0.728	0.667	0.788	1	0.909	1	-0.242
ENSG00000164683	HEY1	8	-	79766996	79767092	79767008	79767092	79766650	79766732	2.41269e-05	0.00294699	0	0	0	0.469	0	0.249	-0.239
ENSG00000120705	ETF1	5	-	138542633	138542936	138542704	138542936	138518691	138518867	0.000314921	0.0190886	0.458	1	0.585	1	1	0.693	-0.217
ENSG00000172113	NME6	3	-	48300430	48300634	48300526	48300634	48298426	48298523	0.000118519	0.00930645	0.887	0.88	0.473	0.864	1	1	-0.208
ENSG00000170791	CHCHD7	8	+	56216388	56216531	56216388	56216506	56216679	56216754	1.39942e-05	0.00193399	1	1	0.948	0.876	0.892	0.579	0.2
ENSG00000151148	UBE3B	12	+	109477652	109478109	109477652	109477776	109481636	109481742	0.000175097	0.0120992	1	0.704	0.712	1	1	1	-0.195
ENSG00000138434	SSFA2	2	+	181915215	181917005	181915215	181916427	181918597	181918675	0.00101518	0.0427737	0.243	0.34	0.174	0.478	0.374	0.457	-0.184
ENSG00000125967	NECAB3	20	-	33659496	33659732	33659652	33659732	33658721	33658834	7.73843e-05	0.00685546	0.779	0.912	0.703	1	0.863	1	-0.156
ENSG00000038382	TRIO	5	+	14487463	14488260	14487463	14487730	14492566	14492814	2.08348e-11	3.59921e-08	0.954	1	0.97	0.87	0.834	0.78	0.147
ENSG00000258890	CEP95	17	+	64530925	64531022	64530925	64531018	64531889	64532022	0.00117534	0.0469198	0.114	0.187	0.221	0.342	0.365	0.255	-0.147
ENSG00000060971	ACAA1	3	-	38126161	38126700	38126509	38126700	38125825	38125881	2.4736e-05	0.00294699	0.881	0.804	0.876	1	1	1	-0.146
ENSG00000120925	RNF170	8	-	42887727	42887871	42887848	42887871	42873930	42874006	0.000115966	0.00930645	0.901	0.812	0.849	1	1	1	-0.146
ENSG00000117335	CD46	1	+	207767012	207770362	207767012	207767195	207783291	207783330	0.00068189	0.0361734	0.9	0.736	0.819	1	0.89	1	-0.145
ENSG00000062598	ELMO2	20	-	46393980	46394089	46394048	46394089	46393528	46393601	0.000141036	0.010593	0	0	0	0.103	0.11	0.204	-0.139
ENSG00000108773	KAT2A	17	-	42119053	42119436	42119244	42119436	42118296	42118403	0.000840651	0.0384124	0.078	0.205	0.183	0.342	0.22	0.319	-0.138
ENSG00000167904	TMEM68	8	-	55773226	55773378	55773268	55773378	55763935	55763980	0.000204752	0.0138709	0	0.146	0.019	0.227	0.168	0.158	-0.129
ENSG00000099364	FBXL19	16	+	30928466	30928628	30928466	30928499	30930072	30930584	2.84764e-08	1.09318e-05	0.126	0.128	0.189	0	0.024	0.04	0.126
ENSG00000147535	PLPP5	8	-	38268822	38268990	38268881	38268990	38268370	38268461	0.000799006	0.0377848	0.087	0.021	0.089	0.219	0.164	0.193	-0.126
ENSG00000106397	PLOD3	7	-	101216162	101216326	101216196	101216326	101215907	101216020	6.10452e-07	0.000191738	0.971	0.976	0.97	0.852	0.939	0.758	0.123
ENSG00000108963	DPH1	17	+	2036528	2036686	2036528	2036653	2036834	2036956	9.30369e-05	0.00803606	0.954	0.981	0.955	0.865	0.85	0.815	0.12
ENSG00000163138	PACRGL	4	+	20700458	20700747	20700458	20700706	20704465	20704533	0.000222035	0.0143081	0.903	0.938	0.75	1	0.941	1	-0.117
ENSG00000173193	PARP14	3	+	122720254	122721653	122720254	122720388	122727811	122727986	3.11546e-09	1.79399e-06	0.048	0.056	0.037	0.119	0.155	0.177	-0.103
ENSG00000061936	SFSWAP	12	+	131714070	131714240	131714070	131714193	131714821	131714953	7.53047e-06	0.00123894	0.906	0.939	0.946	0.799	0.799	0.883	0.103
ENSG00000244687	UBE2V1	20	-	50115484	50115954	50115698	50115954	50096671	50096820	0.000165771	0.0116885	0.913	0.927	0.798	1	1	0.948	-0.103

## Sheet: S7c
Gene ID	Gene symbol	Chromosome	Strand	1stExonStart	1stExonEnd	2ndExonStart	2ndExonEnd	upstreamES	upstreamEE	downstreamES	downstreamEE	p-value	FDR	Mock-1 PSI	Mock-2 PSI	Mock-3 PSI	YFV-1 PSI	YFV-2 PSI	YFV-3 PSI	∆PSI
ENSG00000125991	ERGIC3	20	+	35549162	35549207	35554371	35554386	35548807	35548865	35555043	35555075	6.25396e-10	1.31342e-06	1	1	0.701	0.439	0	0	0.754
ENSG00000139644	TMBIM6	12	+	49742437	49742607	49744412	49744542	49741956	49742115	49752463	49752549	3.43843e-05	0.00504225	0	0	0.298	1	1	0.56	-0.754
ENSG00000143748	NVL	1	-	224232088	224232182	224232894	224232972	224231225	224231296	224233200	224233289	3.64117e-07	0.000177581	0	0.18	0	1	0.621	0.396	-0.612
ENSG00000088387	DOCK9	13	-	98845328	98845372	98845923	98845991	98837493	98837609	98848591	98848639	6.10738e-06	0.00160327	0	1	0.267	1	1	1	-0.578
ENSG00000136536	MARCH7	2	+	159714556	159714598	159715680	159715766	159712488	159712606	159729008	159729175	2.36003e-06	0.000797165	1	0.571	0.142	0	0	0	0.571
ENSG00000185379	RAD51D	17	-	35107365	35107447	35116858	35117037	35106987	35107122	35118500	35118619	2.55931e-05	0.0040243	0	0.097	0.155	1	0.391	0.562	-0.567
ENSG00000179818	PCBP1-AS1	2	-	70032132	70032255	70051202	70051305	70018014	70018131	70059642	70059680	0.00021446	0.0182792	0.688	1	0.524	0.155	0	0.355	0.567
ENSG00000113558	SKP1	5	-	134170950	134171038	134173700	134173766	134167169	134167243	134173925	134174022	7.65098e-09	6.97769e-06	0.901	1	1	0.406	0.246	0.619	0.543
ENSG00000087053	MTMR2	11	-	95882373	95882496	95887611	95887684	95866402	95866486	95888155	95888261	0.000643288	0.0434577	0.626	0.723	0.813	0	0.566	0	0.532
ENSG00000089091	DZANK1	20	-	18433651	18433765	18443346	18443464	18427066	18427159	18448983	18449069	1.278e-05	0.00247986	0.595	0	0.495	1	1	0.662	-0.524
ENSG00000126391	FRMD8	11	+	65389384	65389528	65393572	65393674	65387036	65387121	65394040	65394099	8.39938e-07	0.000319176	0.291	0.381	0.381	0.711	0.9	1	-0.519
ENSG00000172671	ZFAND4	10	-	45651965	45652033	45652983	45653059	45648293	45648534	45663541	45663842	8.45321e-05	0.00917777	0.323	1	0.543	0	0.323	0	0.514
ENSG00000135951	TSGA10	2	-	99020279	99020482	99035229	99035439	99018535	99018640	99064938	99065124	0.000186191	0.0163275	0	0	0.661	0.328	1	0.854	-0.507
ENSG00000139644	TMBIM6	12	+	49744412	49744542	49749617	49749856	49741956	49742115	49752463	49752549	2.05692e-05	0.00360753	0.599	0.427	0.817	0	0	0.332	0.504
ENSG00000168385	SEPT2	2	+	241316421	241316540	241320202	241320287	241315354	241315610	241324215	241324241	0.000783237	0.049605	0.654	1	0.91	0.335	0.386	0.359	0.495
ENSG00000185379	RAD51D	17	-	35107365	35107447	35116858	35117037	35106440	35106481	35118500	35118619	8.42564e-06	0.0019703	0	0.243	0.391	1	0.391	0.72	-0.492
ENSG00000165695	AK8	9	-	132866903	132866953	132875114	132875199	132863664	132863778	132878171	132878777	2.69915e-05	0.0041027	0	0	1	0.762	1	0.706	-0.489
ENSG00000132823	OSER1	20	-	44207284	44207319	44207553	44207593	44206880	44206998	44210011	44210076	1.70592e-07	0.00010372	0	0	0	0.325	0.325	0.743	-0.464
ENSG00000108423	TUBD1	17	-	59866608	59866749	59874538	59874703	59860316	59860424	59878102	59878334	6.60994e-05	0.00803769	0.606	0.909	0.663	0.232	0.292	0.28	0.458
ENSG00000157554	ERG	21	-	38392375	38392444	38400573	38400645	38391658	38391715	38402556	38402637	9.4623e-05	0.00974534	0.831	0.495	0.329	1	1	1	-0.448
ENSG00000025293	PHF20	20	+	35782327	35782609	35800093	35800173	35772025	35772079	35801490	35801605	0.000104441	0.010242	0.697	0.734	1	0.763	0.283	0.066	0.44
ENSG00000141380	SS18	18	-	26080304	26080423	26084051	26084175	26078075	26078160	26087500	26087577	1.3234e-05	0.00251446	1	1	1	0.661	0.246	0.796	0.432
ENSG00000100600	LGMN	14	-	92733681	92733810	92741704	92741859	92732648	92732815	92748488	92748627	3.6312e-06	0.00110388	0	0.472	0.472	1	0.472	0.729	-0.419
ENSG00000168003	SLC3A2	11	+	62882504	62882618	62882666	62882807	62881698	62882066	62882907	62882999	3.6996e-07	0.000177581	0	0	0	0.751	0.152	0.311	-0.405
ENSG00000169231	THBS3	1	-	155203512	155203539	155204854	155204957	155203222	155203305	155205059	155205316	0.000295299	0.0234185	0.709	0.379	0.379	1	0.647	1	-0.393
ENSG00000141380	SS18	18	-	26080304	26080423	26082362	26082528	26078075	26078160	26087500	26087577	6.92042e-06	0.00175317	1	1	1	0.45	0.522	0.851	0.392
ENSG00000182796	TMEM198B	12	+	55831256	55831349	55832958	55833038	55830840	55831083	55833446	55833541	4.29976e-05	0.00568316	1	0.65	1	0.157	0.317	1	0.392
ENSG00000267787	AC027097.2	18	+	57731413	57732023	57734025	57734096	57641558	57642052	57735150	57735592	5.08092e-05	0.00652648	0.608	0.482	0.446	1	0.699	1	-0.388
ENSG00000139636	LMBR1L	12	-	49104718	49104885	49105923	49105957	49104447	49104551	49106960	49107045	2.60153e-06	0.000847354	0.407	0.673	0.227	0.204	0	0	0.368
ENSG00000198431	TXNRD1	12	+	104289465	104289542	104309758	104309950	104288930	104289040	104311289	104311412	0.000740832	0.0486071	0.296	0.457	0.668	1	0.87	0.627	-0.359
ENSG00000138380	CARF	2	+	202924356	202924415	202941859	202941980	202917876	202918043	202942739	202942967	0.000598002	0.0410059	0.585	0.261	0.22	0.809	0.738	0.585	-0.355
ENSG00000197150	ABCB8	7	+	151032843	151033061	151033442	151033604	151028449	151028610	151034272	151034428	0.00019329	0.0167886	0.831	0.551	0.353	1	1	0.787	-0.351
ENSG00000055917	PUM2	2	-	20331716	20331937	20332966	20333063	20327309	20327378	20350596	20350702	0.000737912	0.0486071	0.181	0.121	0.293	0.525	0.542	0.575	-0.349
ENSG00000130649	CYP2E1	10	+	133531584	133531734	133532123	133532284	133527496	133527572	133532691	133532868	8.64362e-05	0.0092741	0.611	0	0.411	0	0	0	0.341
ENSG00000003400	CASP10	2	+	201203729	201203766	201208074	201208183	201195841	201195948	201209069	201209562	0.000160839	0.0143809	0.28	0.438	0.438	0	0.182	0	0.325
ENSG00000184465	WDR27	6	-	169665485	169665556	169670568	169670693	169664165	169664286	169672254	169672396	0.000111836	0.0105149	1	0.334	0.637	1	1	0.923	-0.317
ENSG00000126391	FRMD8	11	+	65389360	65389528	65393572	65393674	65387036	65387121	65394040	65394099	1.03969e-05	0.00215499	0.599	0.651	0.528	0.817	0.9	1	-0.313
ENSG00000204815	TTC25	17	+	41935470	41935543	41935598	41935749	41935216	41935348	41936472	41936534	0.000357612	0.0274069	0.329	0.189	0.287	0.621	0.545	0.545	-0.302
ENSG00000157036	EXOG	3	+	38499680	38499747	38500089	38500164	38498925	38498989	38501354	38501494	2.69439e-05	0.0041027	0	0	0	0.149	0.457	0.296	-0.301
ENSG00000137821	LRRC49	15	+	70872907	70873223	70893583	70893640	70853377	70853469	70895848	70895936	9.21162e-09	7.63727e-06	0.14	0.03	0.039	0.374	0.41	0.32	-0.298
ENSG00000143110	C1orf162	1	+	111477333	111477428	111477650	111477775	111476797	111476867	111477982	111478512	8.99673e-05	0.00954072	0.367	0	0	0.635	0.303	0.311	-0.294
ENSG00000159788	RGS12	4	+	3386415	3386437	3414071	3414241	3342936	3343053	3414751	3414844	0.000219368	0.0183545	0.479	0.535	0.213	0.365	0	0	0.287
ENSG00000187535	IFT140	16	-	1568216	1568334	1571406	1571534	1566160	1566291	1580758	1580850	3.48313e-05	0.00504225	0.488	0.276	0.394	0	0.068	0.241	0.283
ENSG00000073605	GSDMB	17	-	39906960	39906987	39909755	39909924	39906110	39906271	39912325	39912497	2.80165e-05	0.00418869	1	1	0.891	0.451	1	0.634	0.269
ENSG00000142621	FHAD1	1	+	15383806	15383861	15391209	15391263	15383376	15383402	15397296	15397529	0.000763611	0.0488996	0.332	0.362	0.436	0.124	0.221	0	0.262
ENSG00000088387	DOCK9	13	-	98845328	98845372	98845923	98846060	98837493	98837609	98848591	98848639	7.72772e-06	0.00185465	0.704	1	0.524	1	1	1	-0.257
ENSG00000152556	PFKM	12	+	48107364	48107455	48108071	48108194	48105922	48106137	48122766	48122859	0.000123215	0.0112372	0.281	0.32	0.311	0	0	0.144	0.256
ENSG00000175203	DCTN2	12	-	57538252	57538347	57538518	57538524	57535748	57535845	57546027	57546096	0.000110241	0.0104729	0.952	0.933	1	0.577	1	0.6	0.236
ENSG00000180376	CCDC66	3	+	56560861	56561012	56561256	56561378	56559568	56559594	56563683	56564125	4.20517e-05	0.00563988	1	1	1	0.507	0.841	0.96	0.231
ENSG00000127419	TMEM175	4	+	951681	951717	952366	952450	951206	951258	953189	953354	0.000425284	0.0310287	0.391	0.186	0.325	0.234	0	0	0.223
ENSG00000163138	PACRGL	4	+	20701757	20701884	20702140	20702221	20700458	20700747	20704465	20704524	1.49047e-05	0.00266531	0.397	0	0.24	0	0	0	0.212
ENSG00000169598	DFFB	1	+	3869604	3869775	3872471	3872572	3867973	3868053	3883506	3885420	2.1176e-07	0.000113603	0.37	0.072	0.191	0	0	0	0.211
ENSG00000088298	EDEM2	20	-	35131641	35131783	35137879	35138005	35126250	35126375	35142372	35142478	0.000289511	0.0231609	0.464	0.395	0.444	0.688	0.638	0.595	-0.206
ENSG00000105939	ZC3HAV1	7	-	139055204	139055295	139061035	139061138	139053964	139054095	139064878	139064999	2.32266e-09	3.3327e-06	0.497	0.438	0.512	0.723	0.703	0.631	-0.203
ENSG00000168685	IL7R	5	+	35856031	35856169	35856976	35857059	35852694	35852938	35860851	35860948	5.97349e-09	6.80978e-06	0	0	0.021	0.268	0.072	0.286	-0.202
ENSG00000186951	PPARA	22	+	46219811	46220014	46231791	46232239	46218262	46218401	46235132	46235403	0.000420387	0.0309188	0.607	0.627	0.482	0.677	0.753	0.837	-0.184
ENSG00000151067	CACNA1C	12	+	2597229	2597289	2597436	2597496	2595873	2596003	2601853	2601960	0.000656417	0.0440185	0.667	0.75	0.875	1	1	0.8	-0.169
ENSG00000103148	NPRL3	16	-	117300	117375	119125	119255	112621	112775	130521	130591	0.000182797	0.0161855	0	0.429	0.273	0	0	0.2	0.167
ENSG00000101017	CD40	20	+	46123125	46123219	46126639	46126701	46122609	46122756	46128137	46128224	0.000537354	0.0376974	0.756	0.82	0.925	1	1	1	-0.166
ENSG00000006607	FARP2	2	+	241431678	241431774	241434157	241434321	241417961	241418109	241434961	241435030	0.000305081	0.0239857	0.552	0.553	0.557	0.395	0.394	0.397	0.159
ENSG00000204120	GIGYF2	2	+	232724573	232724691	232731121	232731258	232703423	232703489	232735154	232735238	3.90565e-05	0.0053969	0.965	1	0.962	0.732	0.838	0.897	0.153
ENSG00000116001	TIA1	2	-	70228343	70228462	70229058	70229091	70227734	70227822	70229263	70229318	0.000315716	0.0244011	0.849	0.924	0.897	0.685	0.803	0.73	0.151
ENSG00000102878	HSF4	16	+	67167474	67167599	67167823	67167947	67167302	67167402	67168830	67168936	0.00056678	0.0391593	0.299	0.363	0.199	0.332	0	0.083	0.149
ENSG00000041982	TNC	9	-	115048259	115048532	115052739	115053015	115042218	115042341	115057152	115057425	4.54013e-06	0.00133568	0.21	0.239	0.203	0.367	0.296	0.43	-0.147
ENSG00000041982	TNC	9	-	115048259	115048532	115059729	115060002	115042218	115042341	115073602	115073866	2.54051e-05	0.0040243	0.593	0.602	0.62	0.476	0.508	0.393	0.146
ENSG00000183696	UPP1	7	+	48099669	48099787	48101823	48101870	48094762	48094827	48106872	48107082	0.000520841	0.0368223	0.966	0.911	0.888	0.764	0.788	0.78	0.144
ENSG00000041982	TNC	9	-	115048259	115048532	115052739	115053015	115046409	115046682	115057152	115057425	6.5557e-07	0.000259948	0.166	0.197	0.162	0.313	0.248	0.385	-0.14
ENSG00000146457	WTAP	6	+	159736257	159736295	159738989	159739045	159726997	159727333	159742087	159742146	4.73939e-06	0.00135073	0.239	0.323	0.283	0.171	0.136	0.122	0.139
ENSG00000041982	TNC	9	-	115048259	115048532	115064646	115064919	115042218	115042341	115073602	115073866	5.57895e-07	0.000242286	0.68	0.717	0.702	0.559	0.592	0.533	0.138
ENSG00000255717	SNHG1	11	-	62854887	62854938	62855132	62855216	62854518	62854551	62855423	62855488	7.57844e-05	0.0084287	0.53	0.517	0.542	0.354	0.43	0.412	0.131
ENSG00000266173	STRADA	17	-	63714005	63714108	63726637	63726695	63713405	63713527	63728333	63728413	0.000107544	0.010434	0.125	0.112	0.091	0.216	0.262	0.243	-0.131
ENSG00000197563	PIGN	18	-	62162252	62162329	62163530	62163656	62161132	62161385	62186843	62187038	0.000754908	0.0488281	0.237	0.242	0.306	0.1	0.191	0.107	0.129
ENSG00000137959	IFI44L	1	+	78628950	78628999	78635336	78635489	78620877	78620971	78637031	78637161	5.31602e-05	0.00673362	0.225	0.133	0.08	0	0.055	0	0.128
ENSG00000074603	DPP8	15	-	65485098	65485160	65487689	65487818	65480221	65480399	65490188	65490299	8.04466e-05	0.00883943	0.88	0.777	0.936	1	1	0.975	-0.127
ENSG00000115966	ATF2	2	-	175080659	175080765	175092542	175092616	175074504	175074835	175093060	175093267	0.000136554	0.0123304	0.075	0.061	0.048	0.199	0.126	0.223	-0.121
ENSG00000126522	ASL	7	+	66086584	66086662	66086743	66086821	66076038	66076093	66087333	66087386	0.000376855	0.0284043	0.167	0.167	0.028	0	0	0	0.121
ENSG00000111305	GSG1	12	-	13089207	13089276	13090502	13090818	13088861	13088909	13103464	13103645	0.000258275	0.0208896	0.904	1	0.607	1	0.87	1	-0.12
ENSG00000130635	COL5A1	9	+	134829975	134830044	134830107	134830176	134825791	134825904	134834970	134835204	7.37484e-05	0.00840732	0.791	0.778	0.796	0.851	0.928	0.944	-0.119
ENSG00000041982	TNC	9	-	115048259	115048532	115064646	115064919	115046409	115046682	115073602	115073866	3.88043e-05	0.0053969	0.585	0.644	0.605	0.494	0.512	0.477	0.117
ENSG00000060237	WNK1	12	+	879572	880031	880720	880999	878211	878361	881691	881789	0.000217202	0.0183415	0.173	0.167	0.174	0.316	0.283	0.257	-0.114
ENSG00000144895	EIF2A	3	+	150581617	150581746	150583199	150583265	150568175	150568292	150583845	150584115	1.38058e-05	0.00256957	0.46	0.414	0.378	0.321	0.288	0.317	0.109
ENSG00000144895	EIF2A	3	+	150581617	150581746	150583199	150583265	150572495	150572529	150583845	150583903	2.28248e-05	0.00385485	0.469	0.417	0.383	0.328	0.297	0.32	0.108
ENSG00000071054	MAP4K4	2	+	101860824	101860986	101863820	101864051	101859735	101859864	101864929	101865036	0.000430473	0.031158	0.675	0.685	0.721	0.588	0.589	0.583	0.107
ENSG00000141279	NPEPPS	17	+	47569416	47569494	47577044	47577160	47545908	47545993	47579389	47579511	1.10527e-05	0.00224002	0.914	0.936	0.975	0.869	0.809	0.83	0.106
ENSG00000198431	TXNRD1	12	+	104290992	104291104	104309758	104309950	104288930	104289040	104311289	104311412	0.000102112	0.0101521	0.825	0.855	0.951	1	0.985	0.964	-0.106
ENSG00000138777	PPA2	4	-	105437949	105438036	105446382	105446502	105399036	105399164	105449349	105449403	2.35769e-06	0.000797165	0.932	0.939	0.938	0.78	0.857	0.859	0.104
ENSG00000257390	AC023055.1	12	-	55815886	55815939	55820238	55820449	55803688	55803728	55822000	55822187	0.00023647	0.0196055	0.986	0.951	0.95	0.9	0.888	0.789	0.103
ENSG00000116288	PARK7	1	+	7962762	7962875	7965323	7965425	7961747	7961793	7969344	7969404	4.86484e-07	0.000221837	0.37	0.348	0.432	0.299	0.252	0.294	0.102
ENSG00000128641	MYO1B	2	+	191400748	191400835	191402631	191402718	191400381	191400468	191408114	191408189	0.000766738	0.0488996	0.538	0.525	0.508	0.603	0.598	0.673	-0.101

## Sheet: S7d
Gene ID	Gene symbol	Chromosome	Strand	riExonStart	riExonEnd	upstreamES	upstreamEE	downstreamES	downstreamEE	p-value	FDR	Mock-1 PSI	Mock-2 PSI	Mock-3 PSI	YFV-1 PSI	YFV-2 PSI	YFV-3 PSI	∆PSI
ENSG00000182484	WASH6P	X	+	156022322	156022834	156022322	156022539	156022698	156022834	1.30512e-11	2.5228e-09	1	1	1	0.155	0	0.328	0.839
ENSG00000197580	BCO2	11	+	112193473	112194755	112193473	112193994	112194652	112194755	8.45533e-11	1.55659e-08	1	1	1	0.155	0.109	0.329	0.802
ENSG00000077616	NAALAD2	11	+	90158144	90159337	90158144	90158238	90159238	90159337	3.61981e-05	0.00149907	0.202	0.027	0.057	1	1	0.523	-0.746
ENSG00000107331	ABCA2	9	-	137022940	137023840	137022940	137023052	137023837	137023840	1.59901e-06	9.81233e-05	0.208	0.095	0.128	1	0.456	1	-0.675
ENSG00000100219	XBP1	22	-	28796046	28796192	28796046	28796121	28796147	28796192	0	0	0.838	0.93	0.894	0.208	0.253	0.257	0.648
ENSG00000149809	TM7SF2	11	+	65112810	65113414	65112810	65112865	65113219	65113414	1.48635e-05	0.000756081	0.171	0.292	0.093	1	0.382	1	-0.609
ENSG00000185507	IRF7	11	-	613784	614037	613784	613865	613950	614037	8.14658e-05	0.00276002	0.206	0.342	0	0.342	1	1	-0.598
ENSG00000121310	ECHDC2	1	-	52897436	52899224	52897436	52897484	52899173	52899224	3.57837e-08	3.64052e-06	1	1	1	0	0.266	1	0.578
ENSG00000137098	SPAG8	9	-	35810438	35810682	35810438	35810553	35810636	35810682	5.54592e-05	0.0020717	0	1	0.345	1	1	1	-0.552
ENSG00000140474	ULK3	15	-	74842279	74842676	74842279	74842420	74842534	74842676	0.00247914	0.0346005	0	0.309	0.358	0.61	1	0.704	-0.549
ENSG00000164309	CMYA5	5	+	79761810	79763209	79761810	79761957	79763061	79763209	1.93029e-05	0.000921295	1	1	1	1	0.278	0.093	0.543
ENSG00000106610	STAG3L4	7	+	67308576	67309139	67308576	67308652	67308934	67309139	2.27015e-05	0.00104481	1	1	0.689	0.11	0.575	0.425	0.526
ENSG00000133247	KMT5C	19	+	55341793	55342380	55341793	55342046	55342214	55342380	0.000195606	0.00536281	0.106	0.261	0.066	0	1	1	-0.522
ENSG00000137700	SLC37A4	11	-	119027627	119028426	119027627	119027872	119028193	119028426	5.34556e-05	0.00202607	0.182	1	0.308	1	1	1	-0.503
ENSG00000167733	HSD11B1L	19	+	5684818	5685119	5684818	5684905	5684988	5685119	1.44672e-06	9.02103e-05	0.345	0.345	0.149	0.345	1	1	-0.502
ENSG00000213983	AP1G2	14	-	23562503	23563638	23562503	23562593	23563379	23563638	7.39625e-10	1.14376e-07	0.405	0.611	0.524	1	1	1	-0.487
ENSG00000106258	CYP3A5	7	-	99662815	99664095	99662815	99662882	99663967	99664095	0.00384919	0.0473916	0.462	0.354	0.727	1	1	1	-0.486
ENSG00000122678	POLM	7	-	44074130	44074530	44074130	44074220	44074397	44074530	2.63894e-05	0.0011863	0.406	0.339	0.406	1	1	0.578	-0.476
ENSG00000140474	ULK3	15	-	74842279	74842676	74842279	74842420	74842538	74842676	1.60906e-05	0.000787423	0.081	0.637	0.523	1	0.778	0.875	-0.471
ENSG00000147789	ZNF7	8	+	144829042	144829604	144829042	144829090	144829477	144829604	0.00145755	0.0232362	1	1	0.514	0.49	0.413	0.224	0.462
ENSG00000006534	ALDH3B1	11	+	68015296	68018637	68015296	68015459	68018526	68018637	8.40593e-05	0.00280149	0.323	0.381	0.352	0.807	1	0.613	-0.455
ENSG00000166946	CCNDBP1	15	+	43194080	43194461	43194080	43194137	43194414	43194461	0.00165349	0.0252526	0.393	0.636	0.789	0.111	0.077	0.272	0.453
ENSG00000102317	RBM3	X	+	48575560	48576083	48575560	48575667	48575814	48576083	1.87216e-06	0.00011135	1	0.794	0.637	0.452	0.319	0.311	0.45
ENSG00000139372	TDG	12	+	103982798	103983389	103982798	103982934	103983294	103983389	7.26306e-05	0.00257605	1	0.379	1	0.169	0.588	0.289	0.444
ENSG00000197555	SIPA1L1	14	+	71704720	71705340	71704720	71704783	71705221	71705340	0.000133388	0.00396674	0.342	1	1	0.148	0.41	0.465	0.44
ENSG00000196756	SNHG17	20	-	38421005	38422241	38421005	38421098	38422091	38422241	2.6295e-09	3.38855e-07	0.698	0.838	0.684	0.26	0.328	0.327	0.435
ENSG00000105650	PDE4C	19	-	18220402	18220923	18220402	18220515	18220873	18220923	0.000124059	0.00377649	1	0.505	0.197	1	1	1	-0.433
ENSG00000132640	BTBD3	20	+	11917864	11918601	11917864	11918011	11918333	11918601	5.89497e-05	0.00217047	0.526	1	1	0.308	0.526	0.4	0.431
ENSG00000105136	ZNF419	19	+	57491470	57492211	57491470	57491597	57492112	57492211	9.95929e-05	0.00313029	1	1	1	1	0.336	0.377	0.429
ENSG00000135454	B4GALNT1	12	-	57627617	57628262	57627617	57627891	57628121	57628262	0.000261847	0.00674867	0.3	1	0.432	1	1	1	-0.423
ENSG00000159433	STARD9	15	+	42663280	42663917	42663280	42663490	42663819	42663917	0.000191097	0.00535349	0.396	0.304	0.215	1	0.179	1	-0.421
ENSG00000182902	SLC25A18	22	+	17579744	17581159	17579744	17579964	17581036	17581159	0.000972738	0.0176554	0.106	1	0.24	1	1	0.58	-0.411
ENSG00000215883	CYB5RL	1	-	54184160	54186286	54184160	54184265	54186180	54186286	0.00150513	0.0238476	1	0.216	0.562	1	1	1	-0.407
ENSG00000099860	GADD45B	19	+	2476355	2476630	2476355	2476431	2476528	2476630	1.64218e-06	9.91978e-05	0.709	0.493	1	0	1	0	0.401
ENSG00000188827	SLX4	16	-	3600978	3602307	3600978	3601191	3602117	3602307	1.17591e-05	0.000614334	0.559	0.458	0.37	1	0.591	1	-0.401
ENSG00000235954	TTC28-AS1	22	+	27997410	27998838	27997410	27997739	27997985	27998838	5.25648e-05	0.00201203	0.405	0.45	0.488	1	0.521	1	-0.393
ENSG00000014914	MTMR11	1	-	149933609	149933942	149933609	149933698	149933854	149933942	0.00251508	0.0347261	1	1	0.69	0.193	1	0.331	0.389
ENSG00000198590	C3orf35	3	+	37417018	37418101	37417018	37417142	37417252	37418101	2.24992e-05	0.00104481	1	1	1	1	0.313	0.532	0.385
ENSG00000255717	SNHG1	11	-	62854887	62855216	62854887	62854938	62855132	62855216	4.44089e-16	2.86141e-13	0.549	0.552	0.605	0.154	0.171	0.257	0.375
ENSG00000162066	AMDHD2	16	+	2528451	2528718	2528451	2528559	2528649	2528718	0.000910203	0.0168366	0.403	0.639	0.336	1	1	0.503	-0.375
ENSG00000147789	ZNF7	8	+	144829042	144829604	144829042	144829090	144829444	144829604	0.00118312	0.0202387	1	0.382	1	0.292	0.673	0.292	0.375
ENSG00000156042	CFAP70	10	-	73293262	73297173	73293262	73293388	73297041	73297173	0.00116722	0.0201449	0.228	0.094	0.508	0.476	0.469	1	-0.372
ENSG00000161996	WDR90	16	+	655772	656537	655772	655889	656301	656537	9.44337e-05	0.00299246	0.354	0.477	0.422	0.354	1	1	-0.367
ENSG00000185920	PTCH1	9	-	95449840	95453620	95449840	95449940	95453477	95453620	0.000476473	0.0104612	1	1	0.218	0	1	0.132	0.362
ENSG00000160055	TMEM234	1	-	32215135	32215795	32215135	32215216	32215672	32215795	0.00412178	0.0498078	1	0.649	1	0.686	0.251	0.627	0.362
ENSG00000008710	PKD1	16	-	2097727	2097984	2097727	2097777	2097867	2097984	3.9411e-05	0.00160382	0.336	0.336	0.387	0	0	0	0.353
ENSG00000196118	CCDC189	16	-	30759341	30759724	30759341	30759458	30759653	30759724	0.000467966	0.010338	0.348	0.876	0.41	0.692	1	1	-0.353
ENSG00000170889	RPS9	19	+	54206275	54206724	54206275	54206462	54206552	54206724	1.84917e-07	1.47352e-05	0.802	1	0.906	0.63	0.544	0.478	0.352
ENSG00000197381	ADARB1	21	+	45222017	45226560	45222017	45222107	45225546	45226560	0.000729579	0.0143574	1	1	1	0.67	0.502	0.794	0.345
ENSG00000007923	DNAJC11	1	-	6637446	6638364	6637446	6637504	6638082	6638364	0.00233071	0.0329114	0.673	0.325	0.441	1	1	0.472	-0.344
ENSG00000165359	INTS6L	X	+	135569336	135573033	135569336	135569431	135572814	135573033	3.46356e-05	0.00147144	1	1	1	1	0.411	0.576	0.338
ENSG00000182796	TMEM198B	12	+	55830840	55831349	55830840	55831083	55831256	55831349	8.7988e-05	0.0028585	0.51	0.61	0.649	1	1	0.776	-0.336
ENSG00000123349	PFDN5	12	+	53296429	53297924	53296429	53296551	53297849	53297924	0.00146053	0.0232362	0.799	0.775	0.481	0.305	0.45	0.303	0.332
ENSG00000241322	CDRT1	17	-	15613614	15614033	15613614	15613742	15613832	15614033	0.00159731	0.0248	1	1	1	0.503	1	0.503	0.331
ENSG00000278053	DDX52	17	-	37619767	37621277	37619767	37619839	37621126	37621277	1.56016e-05	0.000773279	1	1	0.667	0.412	1	0.268	0.329
ENSG00000167799	NUDT8	11	-	67627938	67628400	67627938	67628251	67628322	67628400	0.000376887	0.00862156	0.458	1	0.585	1	1	1	-0.319
ENSG00000100023	PPIL2	22	+	21694936	21695496	21694936	21695070	21695397	21695496	0.00034587	0.00815324	0.423	0.606	0.741	0.725	1	1	-0.318
ENSG00000135407	AVIL	12	-	57807330	57807727	57807330	57807489	57807589	57807727	7.38658e-07	4.84009e-05	1	1	1	0.742	0.706	0.605	0.316
ENSG00000124224	PPP4R1L	20	-	58245782	58247506	58245782	58246252	58247321	58247506	0.00220625	0.0316132	0.777	0.735	0.714	0.412	0.5	0.37	0.315
ENSG00000141294	LRRC46	17	+	47834424	47835399	47834424	47834533	47835352	47835399	0.00137406	0.0222949	0.764	0.68	0.618	1	1	1	-0.313
ENSG00000115524	SF3B1	2	-	197418795	197420542	197418795	197418951	197420427	197420542	0.000145099	0.00424963	0.813	0.744	1	0.647	0.387	0.587	0.312
ENSG00000060971	ACAA1	3	-	38125825	38126700	38125825	38125881	38126509	38126700	3.12207e-07	2.33177e-05	0.735	0.618	0.715	1	1	1	-0.311
ENSG00000092199	HNRNPC	14	-	21263310	21263829	21263310	21263336	21263666	21263829	5.4974e-07	3.79517e-05	0.648	0.522	0.548	0.88	0.892	0.88	-0.311
ENSG00000175197	DDIT3	12	-	57517268	57517753	57517268	57517438	57517705	57517753	3.13383e-12	7.12669e-10	0.518	0.569	0.489	0.198	0.221	0.244	0.304
ENSG00000013441	CLK1	2	-	200859679	200861466	200859679	200859746	200861237	200861466	1.34357e-09	1.85509e-07	0.758	0.728	0.673	0.435	0.358	0.474	0.297
ENSG00000169598	DFFB	1	+	3883506	3885429	3883506	3883800	3885037	3885429	0.00215983	0.0311564	0.735	0.634	0.744	1	1	1	-0.296
ENSG00000161048	NAPEPLD	7	-	103099775	103103554	103099775	103103122	103103423	103103554	0.000983901	0.0176919	1	0.632	1	0.678	0.539	0.539	0.292
ENSG00000163050	COQ8A	1	+	226983760	226984235	226983760	226983854	226984093	226984235	0.00101635	0.0181054	0.132	0.302	0.369	0.615	0.486	0.576	-0.291
ENSG00000132549	VPS13B	8	+	99870784	99871697	99870784	99870887	99871447	99871697	0.000521102	0.0110691	0.814	0.514	0.553	1	1	0.738	-0.286
ENSG00000182796	TMEM198B	12	+	55832958	55833541	55832958	55833038	55833446	55833541	0.000687849	0.0138501	1	0.72	1	0.249	0.623	1	0.283
ENSG00000007392	LUC7L	16	-	227241	228402	227241	227336	228332	228402	2.46579e-05	0.0011215	1	0.828	1	1	0.388	0.593	0.282
ENSG00000132604	TERF2	16	-	69368375	69368595	69368375	69368482	69368586	69368595	6.16987e-05	0.00222923	0.19	0.484	0.413	0	0.135	0.105	0.282
ENSG00000149743	TRPT1	11	-	64224099	64224341	64224099	64224162	64224284	64224341	0.00203287	0.0296568	0.632	0.392	0.709	1	0.751	0.811	-0.276
ENSG00000234741	GAS5	1	-	173863900	173864304	173863900	173864075	173864256	173864304	0.000685733	0.0138501	0.682	0.723	0.803	0.503	0.277	0.61	0.273
ENSG00000185621	LMLN	3	+	197976028	197976715	197976028	197976111	197976597	197976715	0.000161824	0.00466874	0	0.05	0.096	0.56	0.137	0.259	-0.27
ENSG00000089157	RPLP0	12	-	120199309	120201110	120199309	120199485	120201082	120201110	5.28618e-10	8.51515e-08	0.633	0.687	0.584	0.38	0.355	0.382	0.262
ENSG00000008311	AASS	7	-	122078861	122079712	122078861	122078950	122079596	122079712	1.30934e-09	1.85509e-07	0	0.012	0.009	0.225	0.333	0.249	-0.262
ENSG00000079337	RAPGEF3	12	-	47748453	47749536	47748453	47748931	47749389	47749536	0.00291756	0.0391861	0.49	0.648	0.295	0.334	0.281	0.032	0.262
ENSG00000243649	CFB	6	+	31947944	31948512	31947944	31948081	31948373	31948512	0.000856529	0.0159968	0.193	0.324	0.107	0.418	0.318	0.671	-0.261
ENSG00000167962	ZNF598	16	-	2002520	2003728	2002520	2002732	2003615	2003728	0.000357628	0.00832886	0.306	1	0.551	1	1	0.616	-0.253
ENSG00000170889	RPS9	19	+	54206552	54207647	54206552	54206724	54207397	54207647	0.000654917	0.0133964	0.527	0.71	0.659	0.297	0.402	0.468	0.243
ENSG00000118495	PLAGL1	6	-	143964786	143966230	143964786	143964818	143966157	143966230	0.00314447	0.0414898	0.221	0.303	0.265	0.558	0.352	0.608	-0.243
ENSG00000127980	PEX1	7	-	92492952	92494396	92492952	92493129	92494292	92494396	1.24108e-05	0.000639733	0.07	0.239	0.188	0.468	0.305	0.428	-0.235
ENSG00000139192	TAPBPL	12	+	6457405	6457744	6457405	6457543	6457668	6457744	0.000274536	0.0069826	0.783	0.942	1	0.629	0.731	0.664	0.234
ENSG00000118515	SGK1	6	-	134170825	134171178	134170825	134170915	134171022	134171178	0.000996717	0.0178394	0.586	0.581	0.419	0.299	0.288	0.298	0.234
ENSG00000099958	DERL3	22	-	23834502	23837154	23834502	23834932	23837063	23837154	0.00398965	0.0486561	1	1	1	0.761	1	0.552	0.229
ENSG00000234741	GAS5	1	-	173865228	173865547	173865228	173865282	173865470	173865547	4.90163e-13	1.71005e-10	0.485	0.481	0.505	0.266	0.213	0.309	0.228
ENSG00000213983	AP1G2	14	-	23561511	23562415	23561511	23561635	23561961	23562415	0.00239267	0.0336365	0.524	0.606	0.876	0.798	1	0.882	-0.225
ENSG00000188130	MAPK12	22	-	50255614	50256199	50255614	50255694	50256084	50256199	0.0001975	0.00536281	0.583	0.728	0.589	1	0.572	1	-0.224
ENSG00000103145	HCFC1R1	16	-	3023232	3023968	3023232	3023530	3023846	3023968	0.00156031	0.0243233	0.851	0.439	0.675	0.863	0.901	0.864	-0.221
ENSG00000178761	FAM219B	15	-	74899991	74902786	74899991	74902063	74902603	74902786	0.000727152	0.0143574	0.813	0.762	0.73	0.505	0.498	0.663	0.213
ENSG00000221946	FXYD7	19	+	35151253	35151482	35151253	35151328	35151439	35151482	0.00222421	0.0316132	0.576	0	0.784	1	0	1	-0.213
ENSG00000103145	HCFC1R1	16	-	3023232	3023530	3023232	3023361	3023473	3023530	4.58213e-07	3.22082e-05	0.832	0.672	0.672	0.927	0.927	0.953	-0.21
ENSG00000137955	RABGGTB	1	+	75789951	75790274	75789951	75790057	75790151	75790274	6.66134e-16	3.67896e-13	0.935	0.937	0.926	0.684	0.755	0.732	0.209
ENSG00000007384	RHBDF1	16	-	58973	59349	58973	59127	59248	59349	0.0031586	0.0415346	0.178	0.602	0.134	0.302	0	0	0.204
ENSG00000167767	KRT80	12	-	52180512	52180963	52180512	52180608	52180902	52180963	8.34299e-08	7.16755e-06	0.066	0.068	0.109	0.291	0.282	0.28	-0.203
ENSG00000197989	SNHG12	1	-	28579532	28579981	28579532	28579587	28579911	28579981	8.88178e-16	4.29212e-13	0.92	0.918	0.926	0.696	0.701	0.761	0.202
ENSG00000089280	FUS	16	+	31184938	31188357	31184938	31185179	31188324	31188357	1.49327e-09	1.99069e-07	0.817	0.86	0.875	0.623	0.622	0.702	0.202
ENSG00000196199	MPHOSPH8	13	+	19670839	19671289	19670839	19670964	19671205	19671289	0.000632617	0.013009	0.744	0.84	0.713	1	1	0.904	-0.202
ENSG00000203875	SNHG5	6	-	85677794	85678032	85677794	85677868	85677953	85678032	0.00109482	0.0190657	0.902	0.846	0.871	0.656	0.697	0.686	0.193
ENSG00000026950	BTN3A1	6	+	26409893	26410032	26409893	26409914	26410005	26410032	0.00137813	0.0222949	0	0	0.077	0.144	0.173	0.335	-0.192
ENSG00000142920	AZIN2	1	+	33117901	33120530	33117901	33118116	33120043	33120530	0.00132309	0.0216741	0.672	0.651	0.346	0.601	0.64	1	-0.191
ENSG00000255717	SNHG1	11	-	62853800	62854064	62853800	62853833	62854017	62854064	2.2453e-08	2.34603e-06	0.36	0.335	0.466	0.195	0.177	0.226	0.188
ENSG00000108523	RNF167	17	+	4940486	4940993	4940486	4940726	4940872	4940993	3.58876e-05	0.00149907	1	1	0.933	0.715	0.847	0.81	0.187
ENSG00000256269	HMBS	11	+	119092124	119092811	119092124	119092163	119092757	119092811	0.00412274	0.0498078	0.617	1	0.658	1	0.836	1	-0.187
ENSG00000234741	GAS5	1	-	173866527	173866796	173866527	173866567	173866760	173866796	0	0	0.299	0.355	0.319	0.161	0.125	0.132	0.185
ENSG00000175061	LRRC75A-AS1	17	+	16439326	16439703	16439326	16439414	16439580	16439703	3.13637e-07	2.33177e-05	0.531	0.549	0.499	0.333	0.285	0.407	0.185
ENSG00000198563	DDX39B	6	-	31532779	31535485	31532779	31532911	31535366	31535485	0.00184846	0.0275912	0.309	0.58	0.436	0.576	0.593	0.707	-0.184
ENSG00000137822	TUBGCP4	15	+	43401715	43403799	43401715	43401850	43403682	43403799	0.000129963	0.00389486	0.567	0.429	0.466	0.686	0.662	0.663	-0.183
ENSG00000131876	SNRPA1	15	-	101285725	101287010	101285725	101285801	101286907	101287010	0.00096654	0.0176257	0.4	0.422	0.394	0.193	0.174	0.308	0.18
ENSG00000052749	RRP12	10	-	97370922	97372166	97370922	97371081	97372072	97372166	8.41955e-09	9.29999e-07	0.065	0.082	0.1	0.27	0.174	0.325	-0.174
ENSG00000151093	OXSM	3	+	25790989	25791997	25790989	25791315	25791769	25791997	0.00154788	0.0243233	1	1	0.775	0.747	0.729	0.784	0.172
ENSG00000115317	HTRA2	2	+	74531338	74531702	74531338	74531371	74531596	74531702	0.00322715	0.0420073	0.083	0.136	0.205	0.317	0.173	0.449	-0.172
ENSG00000223705	NSUN5P1	7	+	75415591	75416191	75415591	75415778	75415980	75416191	0.000594405	0.0123198	0.543	1	0.698	0.834	1	0.92	-0.171
ENSG00000160948	VPS28	8	-	144424945	144426208	144424945	144425772	144426179	144426208	0.00165912	0.0252526	0.336	1	0.689	1	0.747	0.787	-0.17
ENSG00000184575	XPOT	12	+	64425037	64425457	64425037	64425138	64425337	64425457	8.6323e-05	0.00285235	0.838	0.924	0.853	0.751	0.629	0.73	0.168
ENSG00000132185	FCRLA	1	+	161711207	161712218	161711207	161711474	161711933	161712218	0.00254961	0.0350775	0.018	0	0.013	0.1	0	0.429	-0.166
ENSG00000096093	EFHC1	6	+	52452687	52454287	52452687	52452837	52454094	52454287	0.00366828	0.046194	0.889	0.597	0.738	0.929	0.871	0.923	-0.166
ENSG00000100395	L3MBTL2	22	+	41217122	41219536	41217122	41217202	41219418	41219536	3.99605e-10	6.71684e-08	0.043	0.054	0.058	0.245	0.14	0.264	-0.165
ENSG00000170581	STAT2	12	-	56350096	56350432	56350096	56350190	56350411	56350432	8.76686e-05	0.0028585	0.175	0.167	0.144	0.386	0.257	0.339	-0.165
ENSG00000213983	AP1G2	14	-	23565815	23566160	23565815	23565892	23566063	23566160	0.000817587	0.0154941	1	0.557	0.658	1	0.71	1	-0.165
ENSG00000156976	EIF4A2	3	+	186784563	186786051	186784563	186784696	186785882	186786051	6.33393e-09	7.42029e-07	0.336	0.323	0.424	0.174	0.217	0.201	0.164
ENSG00000188878	FBF1	17	-	75913912	75914298	75913912	75914050	75914121	75914298	4.03263e-05	0.00162397	0.273	0.158	0.062	0	0	0	0.164
ENSG00000171302	CANT1	17	-	78996991	78997963	78996991	78997644	78997839	78997963	2.91621e-10	5.12458e-08	0.357	0.269	0.306	0.168	0.106	0.169	0.163
ENSG00000267673	FDX2	19	-	10315385	10315759	10315385	10315492	10315704	10315759	8.16036e-05	0.00276002	0.1	0.075	0.093	0.326	0.174	0.257	-0.163
ENSG00000115677	HDLBP	2	-	241235120	241235594	241235120	241235275	241235489	241235594	0.00222254	0.0316132	1	1	0.941	1	0.643	0.808	0.163
ENSG00000155463	OXA1L	14	+	22770192	22770625	22770192	22770278	22770460	22770625	7.4639e-06	0.00040077	0.128	0.096	0.086	0.22	0.203	0.372	-0.162
ENSG00000213024	NUP62	19	-	49927693	49929504	49927693	49927848	49929325	49929504	7.82586e-06	0.000414449	0.794	0.858	0.757	1	0.889	1	-0.16
ENSG00000182944	EWSR1	22	+	29288605	29291599	29288605	29288786	29291561	29291599	0.00011813	0.00362453	0.373	0.327	0.358	0.454	0.459	0.611	-0.155
ENSG00000234741	GAS5	1	-	173865228	173865547	173865228	173865282	173865509	173865547	5.57313e-05	0.0020717	0.514	0.579	0.559	0.408	0.34	0.442	0.154
ENSG00000237765	FAM200B	4	+	15686235	15687148	15686235	15686462	15687000	15687148	0.000813374	0.0154902	0.484	0.383	0.504	0.323	0.288	0.298	0.154
ENSG00000010295	IFFO1	12	-	6548064	6548545	6548064	6548157	6548424	6548545	0.00250776	0.0347261	0.868	0.849	0.81	0.695	0.601	0.77	0.154
ENSG00000006282	SPATA20	17	+	50549984	50550312	50549984	50550115	50550229	50550312	0.00321594	0.0420027	1	0.801	0.641	1	1	0.904	-0.154
ENSG00000234741	GAS5	1	-	173865856	173866206	173865856	173865894	173866176	173866206	4.94182e-05	0.00191051	0.367	0.369	0.48	0.299	0.186	0.292	0.146
ENSG00000121741	ZMYM2	13	+	19993062	19993919	19993062	19993564	19993825	19993919	0.00180407	0.0271355	0.707	1	0.662	1	1	0.807	-0.146
ENSG00000072849	DERL2	17	-	5481100	5481389	5481100	5481142	5481295	5481389	0.00209608	0.0304641	0.645	0.857	1	0.935	1	1	-0.144
ENSG00000099622	CIRBP	19	+	1271980	1274440	1271980	1272051	1274306	1274440	0.000509791	0.0109606	0.873	0.894	0.866	0.737	0.689	0.782	0.142
ENSG00000162413	KLHL21	1	-	6590723	6595557	6590723	6593658	6595484	6595557	0.000559546	0.0117565	0.192	0.265	0.282	0.373	0.343	0.442	-0.14
ENSG00000141452	C18orf8	18	+	23530228	23530612	23530228	23530297	23530386	23530612	0.00031097	0.00760893	0.379	0.362	0.394	0.27	0.282	0.175	0.136
ENSG00000138434	SSFA2	2	+	181915215	181918675	181915215	181916427	181918597	181918675	0.00162196	0.0249821	0.18	0.268	0.151	0.354	0.286	0.357	-0.133
ENSG00000168137	SETD5	3	+	9474448	9475156	9474448	9474582	9475067	9475156	0.000265516	0.00679792	0.203	0.233	0.146	0.266	0.284	0.424	-0.131
ENSG00000175061	LRRC75A-AS1	17	+	16439580	16440253	16439580	16439703	16440184	16440253	4.31944e-09	5.21842e-07	0.307	0.327	0.23	0.138	0.161	0.176	0.13
ENSG00000164068	RNF123	3	+	49720799	49721105	49720799	49720894	49721019	49721105	0.000188869	0.00532968	0.698	0.736	0.699	0.811	0.912	0.792	-0.127
ENSG00000113108	APBB3	5	-	140561586	140562227	140561586	140561701	140562099	140562227	0.00377849	0.0470467	0.896	1	0.722	1	1	1	-0.127
ENSG00000137203	TFAP2A	6	-	10409900	10410335	10409900	10410138	10410281	10410335	0.00328657	0.0424945	0.843	1	1	0.769	1	0.701	0.124
ENSG00000121716	PILRB	7	+	100352563	100353123	100352563	100352914	100352996	100353123	0.00373904	0.0468249	0.15	0.198	0.313	0.117	0.047	0.128	0.123
ENSG00000148688	RPP30	10	+	90894774	90895483	90894774	90894891	90895453	90895483	7.14018e-12	1.45284e-09	0.06	0.043	0.035	0.138	0.153	0.2	-0.118
ENSG00000140400	MAN2C1	15	-	75361285	75361720	75361285	75361381	75361603	75361720	0.000137988	0.00407222	0.19	0	0.163	0	0	0	0.118
ENSG00000100242	SUN2	22	-	38740266	38741050	38740266	38740432	38741006	38741050	2.33041e-07	1.80187e-05	0.088	0.1	0.068	0.236	0.154	0.216	-0.117
ENSG00000110844	PRPF40B	12	+	49631859	49632880	49631859	49631925	49632854	49632880	0.00138225	0.0222949	0.575	1	0.74	0.848	0.818	1	-0.117
ENSG00000225697	SLC26A6	3	-	48629641	48629978	48629641	48629711	48629871	48629978	0.001323	0.0216741	0.237	0.251	0.245	0.05	0.201	0.136	0.115
ENSG00000162231	NXF1	11	-	62798538	62800486	62798538	62798575	62800376	62800486	7.63089e-08	6.70478e-06	0.118	0.115	0.124	0.172	0.275	0.247	-0.112
ENSG00000164548	TRA2A	7	-	23521706	23522432	23521706	23521840	23522131	23522432	0.00174781	0.0263947	0.943	0.931	0.977	0.845	0.759	0.916	0.11
ENSG00000132199	ENOSF1	18	-	690548	691276	690548	690631	691203	691276	0.00098241	0.0176919	0.562	1	0.696	0.581	1	1	-0.108
ENSG00000188603	CLN3	16	-	28482104	28482545	28482104	28482198	28482326	28482545	0.00379683	0.0470467	0.143	0.173	0.19	0.044	0.111	0.029	0.107
ENSG00000129197	RPAIN	17	+	5425970	5428211	5425970	5426082	5428070	5428211	0.00221669	0.0316132	1	0.828	1	0.826	1	0.696	0.102

## Sheet: S7e
Gene ID	Gene symbol	Chromosome	Strand	exonStart	exonEnd	upstreamES	upstreamEE	downstreamES	downstreamEE	p-value	FDR	Mock-1 PSI	Mock-2 PSI	Mock-3 PSI	YFV-1 PSI	YFV-2 PSI	YFV-3 PSI	∆PSI
ENSG00000196569	LAMA2	6	+	129475389	129475401	129473213	129473352	129478692	129478813	6.87228e-14	1.34207e-10	1	1	1	0	0	0	1
ENSG00000207751	MIR130B	22	+	21658265	21658462	21654012	21654167	21660836	21661021	1.71829e-12	2.08345e-09	0	0	0	1	1	1	-1
ENSG00000135540	NHSL1	6	-	138441982	138442114	138430392	138433680	138447000	138447193	9.99201e-16	2.89424e-12	0	0	0.17	1	1	1	-0.943
ENSG00000164306	PRIMPOL	4	+	184682247	184682336	184672172	184672460	184685575	184685684	3.61711e-13	5.09699e-10	0	0	0.337	1	1	1	-0.888
ENSG00000170629	DPY19L2P2	7	-	103238802	103238871	103237755	103237855	103240561	103240653	1.83248e-06	0.000497614	0	0.364	0	1	1	1	-0.879
ENSG00000248596	AC139491.2	5	-	176180815	176180886	176176758	176176823	176182684	176182763	1.40254e-09	9.37507e-07	0	0	0	1	1	0.629	-0.876
ENSG00000255139	AP000442.2	11	+	59635419	59635532	59620414	59620472	59639319	59639542	3.56759e-12	3.79606e-09	1	1	1	0.13	0.31	0	0.853
ENSG00000255073	ZFP91-CNTF	11	+	58622740	58622866	58617195	58617568	58624033	58624639	2.15659e-05	0.00348112	0	0	0.458	1	1	1	-0.847
ENSG00000079263	SP140	2	+	230253315	230253417	230250980	230251061	230255451	230255532	6.05072e-14	1.26189e-10	1	1	1	0.106	0.136	0.24	0.839
ENSG00000255073	ZFP91-CNTF	11	+	58622765	58622866	58617195	58617568	58624033	58624566	3.83336e-05	0.00535828	0	0	0.488	1	1	1	-0.837
ENSG00000247572	CKMT2-AS1	5	-	81246889	81246972	81237564	81239360	81301286	81301560	1.06967e-08	5.79988e-06	0	0.174	0.095	1	1	0.612	-0.781
ENSG00000138326	RPS24	10	+	78048980	78049225	78037193	78037304	78054530	78054676	5.48805e-11	5.01993e-08	0	0	0.214	1	0.522	1	-0.769
ENSG00000178971	CTC1	17	-	8228726	8228892	8228502	8228629	8229301	8229446	3.7903e-13	5.20049e-10	0.151	0.211	0.337	1	1	1	-0.767
ENSG00000132016	C19orf57	19	-	13883307	13883400	13882354	13882952	13885960	13886055	1.59099e-09	1.03689e-06	0.383	0.332	0	1	1	1	-0.762
ENSG00000136492	BRIP1	17	-	61861909	61862075	61861446	61861569	61863283	61863344	5.19519e-05	0.00657444	0.029	0	0	1	1	0.263	-0.745
ENSG00000125970	RALY	20	+	34073818	34073866	34072065	34072330	34076701	34076815	1.65419e-06	0.000464206	0	0.397	0.397	1	1	1	-0.735
ENSG00000213024	NUP62	19	-	49918507	49918621	49909699	49909884	49929349	49929409	1.99296e-12	2.36157e-09	0.472	0.13	0.211	1	1	1	-0.729
ENSG00000227906	SNAP25-AS1	20	-	10198752	10198875	10196817	10196937	10219221	10219524	9.84628e-09	5.46133e-06	0.461	0.176	0.222	1	1	1	-0.714
ENSG00000184381	PLA2G6	22	-	38144895	38144978	38143236	38143288	38145437	38145653	3.83018e-05	0.00535828	0	0	0.387	1	1	0.513	-0.709
ENSG00000104936	DMPK	19	-	45771349	45771396	45769716	45770640	45771567	45771665	0.000625325	0.0394234	0	0.665	0.249	1	1	1	-0.695
ENSG00000134283	PPHLN1	12	+	42329822	42329936	42326166	42326229	42374862	42375074	2.53135e-06	0.000640677	0	0	0.472	1	0.472	1	-0.667
ENSG00000189430	NCR1	19	+	54906522	54906807	54906155	54906221	54909244	54909523	5.98222e-06	0.00129959	1	1	1	0	0	1	0.667
ENSG00000181135	ZNF707	8	+	143692000	143692107	143691599	143691713	143692244	143692330	6.94362e-06	0.00144811	0	0	0.085	1	1	0.085	-0.667
ENSG00000214510	SPINK13	5	+	148274346	148274384	148270039	148270142	148282103	148282231	1.48621e-05	0.00259243	1	1	1	0	1	0	0.667
ENSG00000109680	TBC1D19	4	+	26614407	26614453	26583915	26584292	26637210	26637285	9.65313e-05	0.0102296	0.4	0	0	1	0.4	1	-0.667
ENSG00000167555	ZNF528	19	+	52414938	52415039	52406514	52406643	52415123	52415353	8.19684e-08	3.62176e-05	0.087	0	0	0.588	1	0.488	-0.663
ENSG00000185864	NPIPB4	16	-	21851769	21852046	21847481	21847541	21857258	21857416	0.000650662	0.0405307	0.384	0	0.636	1	1	1	-0.66
ENSG00000224043	CCNT2-AS1	2	-	134877519	134877643	134868943	134869041	134918562	134918710	1.80572e-07	7.53174e-05	0.221	0.299	0.516	1	1	1	-0.655
ENSG00000178852	EFCAB13	17	+	47347807	47347951	47345015	47345098	47370436	47370508	8.53648e-06	0.0016767	1	0.438	1	0	0.163	0.342	0.644
ENSG00000144935	TRPC1	3	+	142743484	142743586	142724073	142724731	142748257	142748460	3.44527e-06	0.000812803	0.587	0	0	1	0.487	1	-0.633
ENSG00000134668	SPOCD1	1	-	31813950	31815372	31801663	31801705	31815960	31816051	0.000106298	0.0108034	0	0.108	1	1	1	1	-0.631
ENSG00000146776	ATXN7L1	7	-	105617791	105618097	105613473	105614816	105620199	105620321	4.41067e-07	0.00016426	0	0.409	0.037	1	1	0.316	-0.623
ENSG00000139112	GABARAPL1	12	+	10214668	10214779	10213835	10214187	10218062	10218141	3.81734e-05	0.00535828	0.254	0	0.232	0.685	0.879	0.773	-0.617
ENSG00000197140	ADAM32	8	+	39211143	39211324	39169915	39169997	39221609	39221702	5.62522e-07	0.000198168	1	1	0.503	0	0.403	0.252	0.616
ENSG00000108433	GOSR2	17	+	46931104	46931207	46929519	46929584	46935028	46935169	0.000230151	0.0193542	0	0	0.485	1	1	0.321	-0.612
ENSG00000085274	MYNN	3	+	169783729	169783858	169782464	169782643	169784621	169784676	6.89918e-06	0.00144462	0.294	0	0.555	1	0.675	1	-0.609
ENSG00000172113	NME6	3	-	48296118	48296236	48294523	48294803	48296726	48296829	1.28722e-05	0.00231424	1	1	1	0	1	0.18	0.607
ENSG00000139531	SUOX	12	+	56001885	56001948	55997329	55997723	56002211	56002271	1.2066e-06	0.000367894	0.09	0.372	0	0.64	1	0.64	-0.606
ENSG00000006837	CDKL3	5	-	134350248	134350427	134321790	134321903	134370997	134371041	1.30648e-06	0.000392958	1	0	0.185	1	1	1	-0.605
ENSG00000157578	LCA5L	21	-	39444643	39444745	39444134	39444201	39445724	39445775	9.88674e-07	0.000310527	0.192	0	0.322	0.322	1	1	-0.603
ENSG00000112685	EXOC2	6	-	657162	657250	637700	637861	689138	689212	0.000271621	0.0218546	0	0	0.204	1	0	1	-0.599
ENSG00000175029	CTBP2	10	-	125160318	125160520	125038996	125039155	125160826	125161170	6.8682e-10	5.26609e-07	1	1	1	0.19	0.585	0.439	0.595
ENSG00000272146	ARF4-AS1	3	+	57600058	57600169	57597795	57598051	57600742	57600927	1.19634e-05	0.0021963	1	1	0.475	0.475	0	0.214	0.595
ENSG00000110717	NDUFS8	11	+	68032285	68032523	68030683	68030733	68032922	68033012	5.69216e-05	0.00709995	0.218	0.455	0.556	1	1	1	-0.59
ENSG00000181523	SGSH	17	-	80211868	80211923	80210396	80211011	80212070	80212218	0.000122729	0.0119381	0.273	0	0.173	0.556	1	0.652	-0.587
ENSG00000105372	RPS19	19	+	41863870	41863985	41861111	41861212	41864173	41864899	1.70054e-05	0.00286935	0	0	0.471	0.571	1	0.64	-0.58
ENSG00000167555	ZNF528	19	+	52414203	52414368	52406514	52406643	52415123	52418403	0.000576753	0.0371703	0.125	0	0.125	0.642	1	0.323	-0.572
ENSG00000177106	EPS8L2	11	+	706673	706801	706230	706288	709329	709451	0.000217079	0.0184936	1	0.295	0	1	1	1	-0.568
ENSG00000177106	EPS8L2	11	+	706676	706801	706116	706288	709329	709451	0.000234409	0.0195859	1	0.298	0	1	1	1	-0.567
ENSG00000170417	TMEM182	2	+	102757412	102757539	102736907	102737013	102758388	102758473	7.00127e-06	0.00145431	0.558	0.219	0.174	1	0.627	1	-0.559
ENSG00000268895	A1BG-AS1	19	+	58353320	58353474	58347750	58347844	58353713	58355183	8.81537e-05	0.00957533	0.529	0.183	0.243	1	1	0.627	-0.557
ENSG00000132823	OSER1	20	-	44207553	44207593	44206880	44206998	44210011	44210076	1.48198e-06	0.000431662	0	0	0	0.258	0.411	1	-0.556
ENSG00000170919	TPT1-AS1	13	+	45351896	45352014	45344378	45344446	45377060	45377215	0.000137886	0.0129767	0.099	0	0	0.568	1	0.18	-0.55
ENSG00000233184	AC093157.1	1	+	101080388	101080613	101077362	101077508	101083460	101083483	1.0938e-05	0.00202949	1	1	0.654	0.465	0.262	0.284	0.548
ENSG00000118058	KMT2A	11	+	118439023	118439122	118436761	118436944	118468774	118468844	3.61419e-05	0.00513451	0.658	1	0.862	0.194	0.194	0.491	0.547
ENSG00000151881	TMEM267	5	-	43476113	43476258	43453657	43454043	43479889	43479987	1.11564e-06	0.000344186	0.608	0.493	0.28	1	1	1	-0.54
ENSG00000197467	COL13A1	10	+	69898696	69898762	69895549	69895576	69902747	69902855	5.77761e-05	0.00718933	0.28	0.28	0.368	1	0.538	1	-0.537
ENSG00000120519	SLC10A7	4	-	146256825	146256936	146256490	146256520	146258691	146258837	0.000114704	0.0114788	0.083	0	0.475	1	0.475	0.694	-0.537
ENSG00000105499	PLA2G4C	19	-	48096698	48097127	48095463	48095604	48098138	48098237	2.68757e-05	0.00410923	0	0.056	0	0.191	1	0.469	-0.535
ENSG00000280670	CCDC163	1	-	45497303	45497383	45496555	45496623	45499344	45499443	0.000245195	0.0201951	0.348	1	1	0.348	0.151	0.243	0.535
ENSG00000135976	ANKRD36	2	+	97127066	97127134	97118343	97118517	97142639	97142665	5.04857e-07	0.000183739	0.087	1	0.324	1	1	1	-0.53
ENSG00000184838	PRR16	5	+	120618441	120618565	120617136	120617192	120685953	120686925	0.000182993	0.0159015	0.415	1	0	1	1	1	-0.528
ENSG00000235885	LINC01828	2	+	67264996	67265192	67261065	67261207	67268483	67268544	5.07837e-05	0.00648961	1	1	1	0.489	0.242	0.691	0.526
ENSG00000111087	GLI1	12	+	57463664	57463791	57460150	57460201	57464672	57464867	6.59667e-05	0.00785964	0.296	0.387	0.344	1	0.595	1	-0.523
ENSG00000188321	ZNF559	19	+	9337795	9337865	9324694	9324780	9338493	9338582	8.12503e-05	0.00907115	0.63	0.532	0.275	1	1	1	-0.521
ENSG00000152556	PFKM	12	+	48107364	48107455	48106105	48106137	48122766	48122859	3.49319e-05	0.0050173	0.335	1	0.557	0	0	0.335	0.519
ENSG00000091073	DTX2	7	+	76476942	76477178	76463544	76463709	76480420	76480447	0.000497248	0.0334526	0.219	0	0.584	1	0.359	1	-0.519
ENSG00000137434	C6orf52	6	-	10686965	10687056	10683186	10683232	10694493	10694609	1.2913e-06	0.000391429	0.223	0.386	0.573	1	1	0.734	-0.517
ENSG00000255248	MIR100HG	11	-	122033313	122033462	122028329	122028845	122064179	122064271	1.49533e-08	7.71917e-06	0.364	0.534	0.554	1	1	1	-0.516
ENSG00000123297	TSFM	12	+	57783940	57784170	57783614	57783652	57786162	57786200	7.63244e-05	0.00859482	0.364	1	0.087	1	1	1	-0.516
ENSG00000177106	EPS8L2	11	+	706595	706801	706236	706288	709329	709451	0.000705935	0.0431606	1	0.317	0.134	1	1	1	-0.516
ENSG00000249859	PVT1	8	+	128082752	128082848	128010317	128010444	128096517	128096656	3.06909e-05	0.00457189	0	0	0.495	1	0.71	0.329	-0.515
ENSG00000168781	PPIP5K1	15	-	43564866	43564992	43558794	43558932	43568462	43568553	0.000278168	0.0221555	0.717	0.559	1	0	0.559	0.174	0.514
ENSG00000188321	ZNF559	19	+	9337795	9338017	9324694	9324780	9338493	9338582	2.21636e-05	0.00355558	0.54	0.54	0.406	1	1	1	-0.505
ENSG00000157554	ERG	21	-	38400573	38400645	38392375	38392444	38402556	38402637	0.000396141	0.0282159	0.818	0.457	0.219	1	1	1	-0.502
ENSG00000249306	LINC01411	5	+	174517758	174517905	174427638	174427750	174526227	174526448	1.59879e-07	6.83262e-05	0.224	0.698	0.574	1	1	1	-0.501
ENSG00000136938	ANP32B	9	+	98002275	98002387	97998555	97998678	98004934	98005135	7.13743e-06	0.00147088	1	1	1	0.474	0.474	0.554	0.499
ENSG00000008277	ADAM22	7	+	88186614	88186701	88181957	88182024	88193115	88193239	3.13951e-05	0.00462394	0.339	1	1	0.507	0	0.339	0.498
ENSG00000249306	LINC01411	5	+	174524061	174524161	174427638	174427750	174526227	174526448	5.14182e-07	0.000184886	0.456	0.742	0.324	1	1	1	-0.493
ENSG00000142046	TMEM91	19	+	41383560	41383632	41382771	41382921	41383862	41384077	9.30351e-05	0.00998434	0.219	0	0.359	0.428	0.627	1	-0.492
ENSG00000133193	FAM104A	17	-	73227164	73227182	73209604	73209768	73232085	73232320	3.58289e-07	0.000135366	0.455	1	1	0.358	0.173	0.455	0.49
ENSG00000011523	CEP68	2	+	65073935	65074149	65072883	65072980	65074281	65074484	4.69176e-06	0.00106356	0	0.474	0.032	0.376	1	0.601	-0.49
ENSG00000242282	AC108488.1	2	-	3533107	3533190	3531988	3532310	3534112	3534143	1.34791e-06	0.000399303	0.062	0.208	0.116	0.612	0.678	0.542	-0.482
ENSG00000166233	ARIH1	15	+	72496790	72496858	72474935	72475014	72544819	72544923	6.38533e-05	0.00770645	1	1	0.535	0.126	0.418	0.564	0.476
ENSG00000137434	C6orf52	6	-	10686965	10687164	10683186	10683232	10694493	10694533	5.0747e-07	0.000183739	0.265	0.525	0.578	1	1	0.791	-0.474
ENSG00000162994	CLHC1	2	-	55206269	55206376	55181569	55181744	55232235	55232264	7.54287e-07	0.000252096	0.581	0.48	0.519	1	1	1	-0.473
ENSG00000078018	MAP2	2	+	209704449	209704620	209700276	209700338	209705579	209705690	2.54643e-06	0.000641379	0.375	0.412	0.557	1	1	0.759	-0.472
ENSG00000233554	B4GALT1-AS1	9	+	33178895	33178957	33177419	33177469	33179324	33179983	4.36983e-05	0.0058419	0.23	1	0	1	0.642	1	-0.471
ENSG00000088986	DYNLL1	12	+	120493802	120493925	120488116	120488177	120496415	120496547	0.000336109	0.0248216	0.3	0.3	0.3	1	1	0.3	-0.467
ENSG00000105341	ATP5SL	19	-	41436428	41436472	41433536	41433673	41439881	41439910	5.03923e-06	0.0011228	0.404	0.575	0.404	0	0	0	0.461
ENSG00000157020	SEC13	3	-	10319256	10319316	10319138	10319172	10320508	10321058	6.64447e-05	0.00787339	1	1	0.548	1	0.168	0	0.46
ENSG00000101337	TM9SF4	20	+	32136876	32136997	32136073	32136173	32141540	32141665	1.66775e-08	8.52483e-06	0.067	0	0	0.633	0.393	0.419	-0.459
ENSG00000198753	PLXNB3	X	+	153771485	153771655	153771309	153771403	153771863	153772015	4.99901e-05	0.00641966	1	0.76	1	0.584	0.345	0.467	0.455
ENSG00000132185	FCRLA	1	+	161710474	161710492	161707264	161707343	161710759	161710912	8.49817e-07	0.000275203	0.77	0.295	0.295	0	0	0	0.453
ENSG00000128585	MKLN1	7	+	131202856	131202974	131142819	131142941	131375423	131375493	2.06842e-05	0.0033701	1	0.226	0.141	1	0.724	1	-0.452
ENSG00000203865	ATP1A1-AS1	1	-	116411260	116411315	116405508	116406148	116418458	116418536	0.00015732	0.014142	0.385	0.238	0.715	0	0	0	0.446
ENSG00000113108	APBB3	5	-	140561843	140561995	140561586	140561701	140562099	140562227	0.000247909	0.0203551	0.43	1	0.232	1	1	1	-0.446
ENSG00000144674	GOLGA4	3	+	37289234	37289289	37281957	37282272	37294978	37295077	0.000706127	0.0431606	0.652	0.238	0.385	0.61	1	1	-0.445
ENSG00000204576	PRR3	6	+	30558149	30558212	30556885	30557450	30561327	30561508	6.99548e-08	3.17157e-05	1	1	1	0.748	0.454	0.471	0.442
ENSG00000186472	PCLO	7	-	82868106	82868195	82847138	82847247	82879336	82879462	0.000103748	0.0106901	0.203	0.67	0.078	1	0.604	0.67	-0.441
ENSG00000248161	AC098487.1	4	-	102419263	102419359	102418716	102418988	102419696	102419794	0.000541158	0.0357422	1	1	0.662	0.746	0	0.595	0.44
ENSG00000122515	ZMIZ2	7	+	44749814	44749980	44748861	44748991	44756187	44756299	3.10173e-05	0.00458804	0.662	0.151	0.588	1	0.714	1	-0.438
ENSG00000185379	RAD51D	17	-	35116858	35117037	35107365	35107447	35118500	35118619	3.19041e-06	0.000777296	0.064	1	0.253	1	1	0.629	-0.437
ENSG00000197415	VEPH1	3	-	157493186	157493293	157489054	157489160	157495211	157495506	3.88524e-06	0.000904325	0	0.093	0	0.381	0.787	0.236	-0.437
ENSG00000116750	UCHL5	1	-	193059412	193059515	193051791	193051817	193059632	193060080	3.04105e-05	0.00454311	1	0.541	1	0.654	0.191	0.386	0.437
ENSG00000093167	LRRFIP2	3	-	37121634	37121691	37121491	37121536	37129062	37129149	0.000363834	0.0263833	0.134	0.236	0.59	1	0.712	0.553	-0.435
ENSG00000168404	MLKL	16	-	74676300	74676425	74675617	74675764	74682650	74682786	0.000151392	0.0137995	0.459	0.459	0.679	0.298	0	0	0.433
ENSG00000078687	TNRC6C	17	+	78097744	78097861	78093619	78093763	78098342	78098537	0.000248365	0.0203605	1	0	0	0.606	0.688	1	-0.431
ENSG00000111785	RIC8B	12	+	106873031	106873174	106870822	106870942	106885903	106886360	0.000177537	0.0155571	0	0.164	0.227	0.439	0.701	0.54	-0.43
ENSG00000237238	BMS1P10	9	-	63376182	63376371	63375917	63376098	63379122	63379294	4.35435e-07	0.000163329	0.724	0.621	0.371	1	1	1	-0.428
ENSG00000105559	PLEKHA4	19	-	48839204	48839263	48838016	48838129	48841148	48841310	5.01058e-06	0.00112121	0.646	1	1	0.337	0.646	0.379	0.428
ENSG00000243789	JMJD7	15	+	41829103	41829292	41828112	41828188	41834739	41834804	2.33823e-05	0.00368194	1	0.068	0.396	1	1	0.747	-0.428
ENSG00000163644	PPM1K	4	-	88278535	88278642	88277142	88277243	88284405	88284590	0.000756619	0.0455205	1	0.581	0.857	0.48	0.316	0.366	0.425
ENSG00000162994	CLHC1	2	-	55222234	55222493	55181569	55181744	55232235	55232274	1.93216e-06	0.00051661	0.541	0.541	0.647	1	1	1	-0.424
ENSG00000138380	CARF	2	+	202924356	202924415	202917876	202918043	202941859	202941980	2.1518e-05	0.00348112	1	0.169	0.268	0.709	1	1	-0.424
ENSG00000179873	NLRP11	19	-	55807852	55808014	55801571	55801739	55808768	55810338	0.000286692	0.0226478	1	0.352	0.376	1	1	1	-0.424
ENSG00000181450	ZNF678	1	+	227582513	227582606	227563579	227563724	227646543	227646670	0.000314425	0.0239097	1	0.272	1	1	0	0	0.424
ENSG00000132823	OSER1	20	-	44207284	44207319	44206880	44206998	44207553	44207593	8.55428e-06	0.0016767	1	1	1	0.592	1	0.139	0.423
ENSG00000135740	SLC9A5	16	+	67255392	67255930	67255020	67255184	67256468	67256689	4.78764e-05	0.0062094	0.554	0.539	0.637	1	1	1	-0.423
ENSG00000128881	TTBK2	15	-	42872610	42872758	42840359	42840433	42878548	42878684	0.000114582	0.0114788	0.434	0.657	0.434	1	1	0.793	-0.423
ENSG00000080845	DLGAP4	20	+	36465264	36465367	36461467	36461510	36496704	36497066	0.000292271	0.0229149	0.239	0.386	0.844	1	1	0.739	-0.423
ENSG00000168234	TTC39C	18	+	24069156	24069271	24066011	24066140	24114553	24114647	8.42515e-06	0.0016639	0.69	0.229	0.816	1	1	1	-0.422
ENSG00000106100	NOD1	7	-	30435997	30436081	30429373	30429457	30446140	30446224	1.58891e-06	0.00045291	0.785	0.611	0.343	1	1	1	-0.42
ENSG00000196535	MYO18A	17	-	29125892	29125967	29122165	29122253	29127851	29128544	0.000278222	0.0221555	0.768	0.524	0.794	0.355	0.355	0.121	0.418
ENSG00000148737	TCF7L2	10	+	113159919	113159992	113158666	113158717	113165554	113167678	0.000150374	0.0137794	0.626	1	0.122	1	1	1	-0.417
ENSG00000197536	C5orf56	5	+	132470039	132471054	132449649	132449689	132475666	132476010	9.68243e-05	0.0102317	0.489	0.265	1	1	1	1	-0.415
ENSG00000139793	MBNL2	13	+	97356795	97356849	97343015	97343216	97357481	97357635	0.000391165	0.0279377	0.31	0.387	0.274	0.791	0.698	0.728	-0.415
ENSG00000077782	FGFR1	8	-	38458846	38458984	38457355	38457534	38467671	38467712	0.000129759	0.0123681	0.667	0.706	1	0.211	0.375	0.545	0.414
ENSG00000147905	ZCCHC7	9	+	37302187	37302231	37126311	37126942	37305543	37305714	1.28857e-08	6.78623e-06	1	1	1	0.52	0.575	0.67	0.412
ENSG00000076108	BAZ2A	12	-	56630775	56630865	56617394	56617532	56636181	56636293	7.21631e-05	0.00832398	0.336	1	0.431	1	1	1	-0.411
ENSG00000148357	HMCN2	9	+	130428357	130428489	130427312	130427375	130429556	130429685	2.46093e-05	0.00381869	0.59	0.507	0.673	1	1	1	-0.41
ENSG00000025293	PHF20	20	+	35847349	35847434	35801490	35801605	35863012	35863400	5.17337e-05	0.00656275	0.565	1	0.206	1	1	1	-0.41
ENSG00000154175	ABI3BP	3	-	100839568	100839616	100838406	100838464	100846371	100846446	4.5926e-05	0.00599764	0.798	1	0.895	0.33	0.568	0.568	0.409
ENSG00000248161	AC098487.1	4	-	102430396	102430498	102419696	102419794	102431061	102431290	0.000117491	0.0116128	0.322	0	1	1	0.542	1	-0.407
ENSG00000170629	DPY19L2P2	7	-	103258443	103258592	103257603	103257724	103271731	103271869	0.000577851	0.0371951	0.364	0.604	0.728	0.276	0	0.203	0.406
ENSG00000144228	SPOPL	2	+	138550482	138550604	138501800	138502119	138550973	138551054	1.66022e-05	0.00282878	0.35	0.364	0.866	1	0.795	1	-0.405
ENSG00000272146	ARF4-AS1	3	+	57600058	57600169	57597714	57597752	57600742	57600927	0.000693192	0.0426702	0.312	0.475	0	1	0	1	-0.404
ENSG00000151690	MFSD6	2	+	190415291	190415413	190408354	190408503	190435976	190437561	5.38194e-08	2.50539e-05	0.403	0.534	0.858	1	1	1	-0.402
ENSG00000160959	LRRC14	8	+	144518748	144518815	144518004	144518041	144519614	144520054	0.000572493	0.037033	0.278	0.224	1	1	0.698	1	-0.399
ENSG00000259354	AC025580.2	15	+	45460445	45460569	45448761	45448801	45476401	45476552	0.000818704	0.048361	0	1	1	0.299	0.124	0.39	0.396
ENSG00000055917	PUM2	2	-	20331716	20331937	20327309	20327378	20332966	20333063	0.000353685	0.0257189	0.746	0.815	0.638	0.306	0.37	0.34	0.394
ENSG00000080823	MOK	14	-	102251443	102251610	102250894	102250987	102251755	102251804	0.000102607	0.0106042	0.262	0.348	0.311	0.606	0.723	0.771	-0.393
ENSG00000230615	AL139220.2	1	+	44050949	44051158	44048362	44048486	44051289	44051494	7.28099e-05	0.00837069	0.498	0.517	0.469	1	1	0.659	-0.392
ENSG00000124508	BTN2A2	6	+	26385142	26385362	26383791	26383915	26388012	26388159	0.000359723	0.0261215	0.371	0.541	0.228	1	0.639	0.674	-0.391
ENSG00000089639	GMIP	19	-	19634506	19634703	19633802	19634190	19634791	19634929	1.49677e-07	6.44947e-05	0.544	0.417	0.87	1	1	1	-0.39
ENSG00000101353	MROH8	20	-	37173994	37174116	37171911	37172057	37179222	37179588	0.000643703	0.0402415	0.682	0.462	0.775	0.462	0	0.301	0.385
ENSG00000111237	VPS29	12	-	110499534	110499546	110496822	110497002	110502048	110502099	0.000353467	0.0257189	1	0.181	0.307	0.639	1	1	-0.384
ENSG00000135976	ANKRD36	2	+	97164396	97164469	97164282	97164311	97167576	97167605	3.24233e-05	0.00474856	0.527	0.358	0.385	0.784	0.834	0.801	-0.383
ENSG00000084693	AGBL5	2	+	27069047	27069094	27068631	27068744	27069572	27069706	0.000235225	0.0196227	0.398	0.453	1	1	1	1	-0.383
ENSG00000177694	NAALADL2	3	+	174536620	174536683	174440986	174441032	174550568	174550637	1.02435e-05	0.00193317	0	1	0.229	1	0.372	1	-0.381
ENSG00000228106	AL392172.1	1	+	222823855	222823945	222815058	222815078	222835118	222835215	1.6192e-05	0.00278703	0.503	0.202	0.82	0.669	1	1	-0.381
ENSG00000139116	KIF21A	12	-	39330241	39330262	39326263	39326324	39330745	39330911	0.000632738	0.0397466	1	0.55	0.76	0.411	0.273	0.484	0.381
ENSG00000111596	CNOT2	12	+	70294070	70294294	70278131	70278274	70301704	70301830	0.000124818	0.0121188	0.225	0.636	0.7	1	1	0.7	-0.38
ENSG00000197748	CFAP43	10	-	104230589	104230843	104225460	104225557	104232181	104232305	0.000114964	0.0114827	0.347	1	1	0	1	0.21	0.379
ENSG00000101236	RNF24	20	-	3974331	3974400	3963874	3964024	4015436	4015545	8.07037e-05	0.00903409	0.677	0.333	0.492	0.774	1	0.863	-0.378
ENSG00000047365	ARAP2	4	-	36119649	36119718	36117060	36117135	36121178	36121326	0.000125849	0.012151	0	0.696	0.533	1	0.364	1	-0.378
ENSG00000076555	ACACB	12	+	109209164	109209353	109206709	109206856	109212835	109212936	9.7208e-06	0.00186332	0.675	0.596	0.364	0.766	1	1	-0.377
ENSG00000088986	DYNLL1	12	+	120493802	120493925	120488577	120488653	120496415	120496547	0.000493381	0.0333643	1	0.176	0	1	1	0.3	-0.375
ENSG00000118473	SGIP1	1	+	66670994	66671019	66643543	66643719	66671943	66671995	5.58573e-07	0.000198115	0.677	0.702	0.696	0.344	0.414	0.196	0.374
ENSG00000173947	PIFO	1	+	111347673	111347772	111346909	111347049	111348515	111350223	0.00041787	0.0295216	0.885	1	0.801	0.707	0.366	0.491	0.374
ENSG00000115750	TAF1B	2	+	9844341	9844477	9843722	9843774	9845219	9845318	6.62926e-05	0.00787327	0	1	0.168	1	1	0.287	-0.373
ENSG00000072756	TRNT1	3	+	3127945	3128018	3126979	3127289	3129013	3129188	0.000306563	0.0235746	0.358	0.271	0.251	1	0	1	-0.373
ENSG00000155368	DBI	2	+	119367558	119367644	119367069	119367214	119368187	119368305	1.00422e-05	0.00190393	0.508	0.674	0.711	1	1	1	-0.369
ENSG00000171604	CXXC5	5	+	139679846	139679940	139648924	139649009	139680363	139680556	1.09345e-05	0.00202949	0.627	0.382	0.701	1	1	0.817	-0.369
ENSG00000068724	TTC7A	2	+	47046314	47046431	47029223	47029384	47049948	47050046	1.28633e-05	0.00231424	0.779	0.355	0.398	0.638	1	1	-0.369
ENSG00000182372	CLN8	8	+	1758248	1758306	1755787	1756082	1759296	1759511	0.000318558	0.0241409	0.692	0.38	0.513	0.692	1	1	-0.369
ENSG00000112425	EPM2A	6	-	145671238	145671399	145635370	145635486	145686121	145686296	0.000100757	0.0104856	0.154	1	0.267	1	1	0.522	-0.367
ENSG00000165259	HDX	X	-	84488023	84488132	84475250	84475397	84502341	84502453	0.000592359	0.0379882	0.379	1	0.534	1	1	1	-0.362
ENSG00000237187	NR2F1-AS1	5	-	93432364	93432460	93411020	93411509	93438702	93438741	9.40831e-05	0.0100519	0.197	0	0	0.329	0.774	0.173	-0.36
ENSG00000230615	AL139220.2	1	+	44074837	44074963	44051289	44051494	44076090	44076278	0.000450201	0.0311308	1	1	0	0	0.297	0.628	0.358
ENSG00000139974	SLC38A6	14	+	61034018	61034113	61030444	61030523	61037058	61037141	0.000441598	0.0307453	0.11	0	0.141	0.663	0.228	0.413	-0.351
ENSG00000140105	WARS	14	-	100375282	100375350	100361707	100361921	100376259	100376307	7.83929e-06	0.00159037	0.257	0.193	0.095	0.573	0.496	0.526	-0.35
ENSG00000160087	UBE2J2	1	-	1266097	1266290	1263345	1263386	1267732	1267992	0.000199625	0.0172034	0.377	0.35	0.384	0.824	0.605	0.731	-0.35
ENSG00000064933	PMS1	2	+	189785345	189785471	189784512	189784564	189791789	189791941	0.000795757	0.0474185	0.559	0.458	0.496	1	0.771	0.792	-0.35
ENSG00000123427	EEF1AKMT3	12	+	57774628	57774767	57773016	57773128	57780254	57780430	0.000811878	0.0481482	0.193	1	0.761	1	1	1	-0.349
ENSG00000180376	CCDC66	3	+	56560861	56561012	56559568	56559594	56563683	56564125	0.000569736	0.0370075	0.306	0.245	0.351	0.57	0.602	0.773	-0.348
ENSG00000182446	NPLOC4	17	-	81563412	81563568	81559315	81559416	81565504	81565607	8.8043e-07	0.000283357	0.298	0.258	0.278	0.527	0.644	0.703	-0.347
ENSG00000196460	RFX8	2	-	101414853	101414912	101412914	101413071	101417533	101417684	1.55251e-06	0.00044721	0.379	0.289	0.478	0.109	0	0	0.346
ENSG00000183426	NPIPA1	16	+	14937564	14937650	14935159	14935276	14941811	14941940	8.22729e-05	0.0091267	0.448	0.538	0.633	1	0.783	0.87	-0.345
ENSG00000239445	ST3GAL6-AS1	3	-	98715649	98715777	98715304	98715521	98718418	98718521	2.45816e-06	0.000628253	0.556	1	0.411	1	1	1	-0.344
ENSG00000137504	CREBZF	11	-	85661636	85661749	85660334	85660597	85662388	85662457	8.98086e-06	0.0017369	0.402	0.574	0.729	1	0.729	1	-0.341
ENSG00000100038	TOP3B	22	-	21970979	21971061	21970209	21970406	21971876	21971951	5.83665e-05	0.0072283	0.075	0.137	0.185	0.442	0.388	0.589	-0.341
ENSG00000137502	RAB30	11	-	83034171	83034272	82997223	82997324	83071690	83071866	0.000757567	0.0455205	0.488	0.625	0.567	0.241	0.417	0	0.341
ENSG00000177409	SAMD9L	7	-	93147087	93147146	93145384	93146040	93148193	93148345	4.59618e-05	0.00599764	0.846	0.314	0.82	1	1	1	-0.34
ENSG00000100031	GGT1	22	+	24609961	24610033	24607953	24608023	24610357	24610531	0.000113667	0.0114188	0.252	0.359	1	1	0.627	1	-0.339
ENSG00000280670	CCDC163	1	-	45497298	45497383	45496555	45496623	45499344	45499440	0.0003119	0.0238444	0.51	1	1	0.491	0.581	0.421	0.339
ENSG00000163138	PACRGL	4	+	20702140	20702221	20700458	20700706	20704465	20704533	1.66751e-05	0.00283194	0.515	0.761	0.47	1	0.761	1	-0.338
ENSG00000163138	PACRGL	4	+	20724807	20724888	20704659	20704814	20727284	20727397	1.16607e-06	0.000357627	0.545	0.554	0.889	1	1	1	-0.337
ENSG00000050426	LETMD1	12	+	51053811	51053860	51049033	51049185	51056349	51056502	9.87948e-06	0.0018868	0.395	0.395	0.395	0	0	0.179	0.335
ENSG00000121068	TBX2	17	+	61405201	61405836	61404605	61404769	61408053	61409425	8.17111e-10	5.83597e-07	0.747	0.685	0.821	0.414	0.414	0.427	0.333
ENSG00000143224	PPOX	1	+	161167338	161167486	161167099	161167234	161168992	161169183	0.000162686	0.0145431	1	0.161	0.277	0.434	1	1	-0.332
ENSG00000171302	CANT1	17	-	79000099	79000270	78997392	78997963	79009663	79009802	5.11332e-05	0.0065024	0.374	0.47	0.632	0.722	0.955	0.786	-0.329
ENSG00000089159	PXN	12	-	120215559	120215661	120215102	120215417	120221622	120221758	4.18727e-06	0.000958062	0.402	0.551	0.438	0.839	0.734	0.803	-0.328
ENSG00000166171	DPCD	10	+	101608866	101609044	101601202	101601336	101609366	101609661	0.000701243	0.0430134	0.29	0.505	0.46	1	0.505	0.732	-0.327
ENSG00000082269	FAM135A	6	+	70486166	70486244	70482000	70482154	70491033	70491083	0.000171782	0.0151546	0.684	1	1	0.448	0.684	0.575	0.326
ENSG00000143224	PPOX	1	+	161167994	161168127	161167099	161167234	161168992	161169183	0.00075467	0.0455205	1	0.38	0.353	0.71	1	1	-0.326
ENSG00000130066	SAT1	X	+	23784293	23784403	23783799	23783883	23785327	23785429	0	0	0.097	0.069	0.112	0.443	0.374	0.43	-0.323
ENSG00000241258	CRCP	7	+	66130743	66130842	66114858	66114970	66145442	66145500	8.10055e-06	0.00161819	1	0.684	0.351	1	1	1	-0.322
ENSG00000160789	LMNA	1	+	156109512	156109746	156106657	156106823	156114669	156114838	0.000271488	0.0218546	0.075	0.361	0.53	0	0	0	0.322
ENSG00000268895	A1BG-AS1	19	+	58353378	58353474	58347752	58347844	58353713	58354502	0.00058715	0.0377005	0.761	0.37	0.456	1	1	0.55	-0.321
ENSG00000116698	SMG7	1	+	183512836	183512868	183472526	183472649	183515873	183515991	2.0128e-05	0.00332099	0.891	1	1	0.497	0.722	0.712	0.32
ENSG00000132530	XAF1	17	+	6759255	6759519	6758088	6758224	6759661	6759718	9.94431e-05	0.0103903	0	1	0.244	1	1	0.205	-0.32
ENSG00000131051	RBM39	20	-	35740524	35740597	35738967	35739017	35740823	35740887	0	0	0.15	0.141	0.134	0.425	0.479	0.477	-0.319
ENSG00000138468	SENP7	3	-	101398860	101399055	101372007	101372126	101458954	101459052	2.06849e-06	0.000547447	1	0.445	0.599	1	1	1	-0.319
ENSG00000204271	SPIN3	X	-	56978291	56978498	56975141	56977196	56978579	56978660	4.39341e-05	0.00584345	1	1	0.552	0.093	1	0.506	0.318
ENSG00000123106	CCDC91	12	+	28226139	28226199	28225794	28225861	28255580	28255662	0.000134295	0.0127307	0.645	0.679	0.602	1	1	0.879	-0.318
ENSG00000197140	ADAM32	8	+	39211143	39211324	39186908	39187045	39221609	39221702	0.000136135	0.0128583	1	1	0.574	0.252	1	0.371	0.317
ENSG00000186001	LRCH3	3	+	197880511	197880757	197875697	197875775	197883540	197888436	0.000218649	0.018597	0.179	0.113	0.17	0.53	0.241	0.641	-0.317
ENSG00000100038	TOP3B	22	-	21975904	21976187	21975639	21975807	21982729	21982793	0.000275243	0.0220102	0.595	0.595	0.563	1	0.797	0.903	-0.316
ENSG00000058453	CROCC	1	+	16971464	16971647	16970635	16970767	16972359	16972979	0.000573611	0.0370414	1	0.701	1	0.308	0.455	1	0.313
ENSG00000125457	MIF4GD	17	-	75269346	75269469	75268082	75268192	75270113	75270245	2.73839e-05	0.00416251	0	0	0.125	0.461	0.3	0.3	-0.312
ENSG00000152127	MGAT5	2	+	134253094	134253218	134119982	134120291	134254261	134254644	0.000819146	0.048361	0.63	0.498	0.498	1	0.561	1	-0.312
ENSG00000187239	FNBP1	9	-	129915965	129915980	129908889	129908999	129924959	129925157	8.71715e-05	0.0094884	0.424	0.177	0.632	0	0	0.301	0.311
ENSG00000177409	SAMD9L	7	-	93146882	93147146	93145908	93146040	93148193	93148345	1.56459e-05	0.00271012	0.844	0.437	0.789	1	1	1	-0.31
ENSG00000007255	TRAPPC6A	19	-	45165126	45165194	45164852	45164970	45178134	45178237	2.98874e-05	0.00450366	0.535	0.742	0.535	1	0.742	1	-0.31
ENSG00000135549	PKIB	6	+	122675077	122675144	122633282	122633367	122701439	122701500	3.42964e-05	0.00495331	0.574	0.503	1	1	1	1	-0.308
ENSG00000243156	MICAL3	22	-	17803810	17803861	17791201	17791301	17810702	17810813	4.59806e-05	0.00599764	0.794	1	1	0.72	0.632	0.517	0.308
ENSG00000162994	CLHC1	2	-	55222234	55222493	55212672	55212806	55232222	55232313	0.000539596	0.0357422	0.742	1	1	1	0.611	0.208	0.308
ENSG00000138468	SENP7	3	-	101417592	101417790	101372007	101372126	101458954	101459052	2.50924e-06	0.000638179	1	0.466	0.613	1	1	1	-0.307
ENSG00000111912	NCOA7	6	+	125796679	125796797	125790939	125791067	125815290	125815404	3.22339e-06	0.000778061	0.099	0.035	0.085	0.434	0.453	0.254	-0.307
ENSG00000204599	TRIM39	6	+	30327646	30327696	30326956	30326995	30328888	30329041	4.0968e-05	0.0055916	0	0.245	0	0.302	0.618	0.245	-0.307
ENSG00000164808	SPIDR	8	+	47728932	47729102	47713488	47713641	47735306	47735529	0.000106232	0.0108034	0.612	1	0.467	1	1	1	-0.307
ENSG00000163818	LZTFL1	3	-	45837926	45838047	45835589	45835784	45841988	45842116	0.000293756	0.0229957	0.487	0.633	0.564	0.905	0.76	0.94	-0.307
ENSG00000183696	UPP1	7	+	48101823	48101870	48094762	48094827	48106872	48107082	4.24069e-05	0.005728	0.037	0.142	0.128	0.544	0.376	0.306	-0.306
ENSG00000123415	SMUG1	12	-	54186846	54187011	54183669	54183959	54188514	54188596	6.19789e-05	0.00756224	0.682	0.682	0.501	1	1	0.782	-0.306
ENSG00000169169	CPT1C	19	+	49691820	49691889	49691135	49691340	49692238	49692393	0.000375112	0.0269388	0.374	0.235	0.355	0.632	0.632	0.615	-0.305
ENSG00000180376	CCDC66	3	+	56561256	56561378	56559568	56559594	56563683	56564125	8.59853e-06	0.00167906	0	0	0	0.563	0.223	0.125	-0.304
ENSG00000181090	EHMT1	9	+	137802856	137803010	137800879	137800984	137811460	137811491	9.99141e-06	0.00190121	0.193	0.272	0.114	0.353	0.652	0.483	-0.303
ENSG00000155970	MICU3	8	+	17069687	17069719	17064184	17064237	17077782	17077861	0.00011602	0.011544	1	0.69	1	0.553	1	0.229	0.303
ENSG00000259429	UBE2Q2P2	15	+	82415527	82415675	82414786	82414804	82418635	82418792	0.000155009	0.014031	1	1	0.729	0.573	0.505	0.742	0.303
ENSG00000154144	TBRG1	11	+	124626692	124626751	124625765	124625903	124626903	124627050	0.000371325	0.0268146	0.063	0.037	0.1	0.646	0.273	0.183	-0.301
ENSG00000099814	CEP170B	14	+	104868423	104868555	104865312	104865513	104876255	104876345	3.91701e-05	0.00542621	0.649	0.673	0.787	1	1	1	-0.297
ENSG00000070669	ASNS	7	-	97871718	97871996	97869777	97869813	97872350	97872477	7.0612e-11	6.23994e-08	0.199	0.138	0.237	0.532	0.461	0.467	-0.295
ENSG00000198690	FAN1	15	+	30910613	30910815	30908117	30908258	30913857	30914091	8.4252e-07	0.000274546	1	1	0.936	0.727	0.715	0.61	0.295
ENSG00000072756	TRNT1	3	+	3149093	3149233	3147905	3148187	3150539	3150879	3.32755e-05	0.00483264	0.781	0.472	0.726	1	0.864	1	-0.295
ENSG00000140859	KIFC3	16	-	57776485	57776690	57772222	57772288	57779360	57779450	0.000424152	0.029844	1	1	0.63	0.383	0.736	0.627	0.295
ENSG00000188313	PLSCR1	3	-	146536539	146536565	146533469	146533550	146544466	146544727	8.03538e-05	0.00902907	0.774	0.815	0.749	0.565	0.423	0.467	0.294
ENSG00000169169	CPT1C	19	+	49691660	49691770	49691152	49691340	49692238	49692393	0.000142341	0.0133239	0.207	0.24	0.092	0.406	0.455	0.56	-0.294
ENSG00000189298	ZKSCAN3	6	+	28350271	28350388	28349949	28350067	28359524	28359988	3.81194e-05	0.00535828	0	0.059	0	0.306	0.164	0.468	-0.293
ENSG00000143951	WDPCP	2	-	63259306	63259409	63174669	63174832	63313247	63313311	0.000182507	0.0158857	0.925	0.825	1	0.654	0.321	0.895	0.293
ENSG00000248932	AC097103.2	3	+	139419556	139419680	139389839	139389933	139423015	139423114	3.92269e-05	0.00542621	0.405	1	0.719	1	1	1	-0.292
ENSG00000105339	DENND3	8	+	141160631	141160787	141155848	141155970	141163332	141163429	2.31554e-05	0.00366953	0.65	0.856	0.449	1	1	0.828	-0.291
ENSG00000140105	WARS	14	-	100375282	100375406	100361707	100361921	100376259	100376285	6.59173e-05	0.00785964	0.284	0.199	0.134	0.486	0.493	0.512	-0.291
ENSG00000163138	PACRGL	4	+	20702140	20702221	20701757	20701884	20704465	20704533	0.000431542	0.0302823	0.415	1	0.713	1	1	1	-0.291
ENSG00000152795	HNRNPDL	4	-	82425562	82425667	82424628	82424883	82426036	82426129	0	0	0.179	0.177	0.221	0.486	0.468	0.489	-0.289
ENSG00000173114	LRRN3	7	+	111097026	111097133	111091005	111091504	111099880	111099962	9.18431e-05	0.00989362	0.316	0.291	0.276	0.48	0.715	0.555	-0.289
ENSG00000198089	SFI1	22	+	31528689	31528863	31508254	31508376	31546860	31546971	8.24945e-06	0.00164164	0.594	0.643	0.637	0.847	1	0.89	-0.288
ENSG00000163138	PACRGL	4	+	20707802	20707870	20704659	20704814	20727284	20727785	3.46774e-06	0.000814419	0.535	0.714	0.89	1	1	1	-0.287
ENSG00000135127	BICDL1	12	+	120074442	120074586	120072510	120072729	120080886	120081017	0.000653721	0.0406242	0.19	0.609	1	1	1	0.661	-0.287
ENSG00000174501	ANKRD36C	2	-	95902885	95902958	95895561	95895590	95903052	95903081	0.000405357	0.0288329	0.582	0.589	0.823	1	1	0.852	-0.286
ENSG00000106852	LHX6	9	-	122227408	122227480	122226998	122227030	122228656	122228941	1.85722e-05	0.00308382	0.457	0.627	0.861	1	1	0.797	-0.284
ENSG00000149100	EIF3M	11	+	32587045	32587144	32583837	32583929	32593865	32593949	0.000614014	0.0390885	0.885	1	1	0.325	0.707	1	0.284
ENSG00000105662	CRTC1	19	+	18768484	18768793	18765403	18765528	18774899	18774986	1.1912e-05	0.00219458	0.383	1	0.775	1	1	1	-0.281
ENSG00000142621	FHAD1	1	+	15391209	15391263	15383806	15383861	15397296	15397516	0.000209555	0.0179701	0.688	0.815	0.654	1	1	1	-0.281
ENSG00000124356	STAMBP	2	+	73829404	73829510	73828966	73828996	73844812	73844888	0.000117602	0.0116128	0.65	0.511	1	1	1	1	-0.28
ENSG00000105662	CRTC1	19	+	18771441	18771546	18765403	18765528	18774899	18774986	3.57108e-05	0.00508713	0.339	1	0.824	1	1	1	-0.279
ENSG00000135740	SLC9A5	16	+	67262211	67262289	67259819	67259946	67264351	67264522	3.92359e-05	0.00542621	0.73	0.716	0.591	1	1	0.867	-0.277
ENSG00000148143	ZNF462	9	+	106930844	106931037	106930524	106930689	106932265	106932549	4.02321e-05	0.00551839	0	0	0	0.244	0.139	0.447	-0.277
ENSG00000108846	ABCC3	17	+	50665152	50665245	50659181	50659368	50667553	50667757	0.000145969	0.01347	1	0.57	0.599	1	1	1	-0.277
ENSG00000153914	SREK1	5	+	66158808	66158932	66153462	66153596	66159218	66159334	8.07768e-07	0.000266553	0.102	0.176	0.108	0.362	0.308	0.541	-0.275
ENSG00000168685	IL7R	5	+	35874448	35874542	35873200	35873648	35875511	35875521	0.0005333	0.0354207	0.487	0.418	0.295	0.544	0.788	0.687	-0.273
ENSG00000197586	ENTPD6	20	+	25206521	25206590	25195700	25195867	25207075	25207397	5.09253e-05	0.00649179	0.788	0.741	0.656	1	1	1	-0.272
ENSG00000132510	KDM6B	17	+	7851647	7851796	7851477	7851549	7851950	7852065	0.000177382	0.0155571	1	1	0.775	0.604	0.8	0.565	0.269
ENSG00000113845	TIMMDC1	3	+	119503953	119504021	119500373	119500860	119517204	119517315	0.000329235	0.0246279	0.535	1	1	0.535	1	0.198	0.267
ENSG00000100325	ASCC2	22	-	29827476	29827600	29825693	29825780	29834488	29834550	0.000142835	0.0133258	1	1	0.895	1	0.599	0.498	0.266
ENSG00000108846	ABCC3	17	+	50660922	50661114	50659236	50659368	50667553	50667757	0.000155692	0.0140684	1	0.602	0.602	1	1	1	-0.265
ENSG00000124067	SLC12A4	16	-	67950653	67951060	67950318	67950493	67951139	67951304	2.47813e-05	0.00383397	0.606	0.795	0.63	1	1	0.816	-0.262
ENSG00000133627	ACTR3B	7	+	152783186	152783242	152759748	152759926	152800530	152800655	6.48645e-05	0.0078104	0.882	0.833	0.499	1	1	1	-0.262
ENSG00000113240	CLK4	5	-	178619837	178619896	178616881	178618778	178623255	178623416	1.63089e-09	1.04977e-06	0.114	0.025	0.03	0.242	0.311	0.4	-0.261
ENSG00000175662	TOM1L2	17	-	17857768	17857855	17850892	17850952	17861475	17861551	1.79547e-06	0.000490115	0	0.481	0.303	0	0	0	0.261
ENSG00000129295	LRRC6	8	-	132632739	132632963	132625271	132625454	132637934	132638107	0.000104894	0.0107234	0.807	0.9	0.871	0.564	0.587	0.647	0.26
ENSG00000173517	PEAK1	15	-	77365162	77365225	77286422	77286504	77420005	77420122	2.18109e-05	0.0035098	0.806	0.572	0.714	1	0.867	1	-0.258
ENSG00000143353	LYPLAL1	1	+	219193129	219193251	219179146	219179246	219210531	219210647	3.80776e-05	0.00535828	0.838	1	0.815	0.524	0.671	0.685	0.258
ENSG00000164978	NUDT2	9	+	34336299	34336341	34329505	34329599	34338712	34338847	3.25028e-06	0.000780936	0	0	0.103	0.256	0.407	0.211	-0.257
ENSG00000050820	BCAR1	16	-	75252234	75252398	75242913	75243090	75265824	75265948	0.000100056	0.0104334	0.096	0.067	0.115	0.375	0.318	0.35	-0.255
ENSG00000186409	CCDC30	1	+	42473121	42473303	42463353	42463657	42480460	42480566	0.000814504	0.0482027	1	1	0.751	1	0.702	0.287	0.254
ENSG00000143353	LYPLAL1	1	+	219193081	219193251	219179146	219179246	219210531	219210647	8.99467e-06	0.0017369	0.846	1	0.82	0.584	0.648	0.674	0.253
ENSG00000185480	PARPBP	12	+	102153868	102153989	102123987	102124041	102165728	102165883	5.23111e-05	0.00660386	0.543	1	0.697	1	1	1	-0.253
ENSG00000153237	CCDC148	2	-	158340241	158340393	158338989	158339085	158340597	158340680	7.50685e-05	0.00852706	0.782	0.531	0.85	1	1	0.921	-0.253
ENSG00000164978	NUDT2	9	+	34336228	34336341	34329505	34329599	34338712	34338847	9.37303e-05	0.0100347	0.026	0	0.191	0.239	0.44	0.298	-0.253
ENSG00000116754	SRSF11	1	+	70231858	70231975	70228421	70228555	70232267	70232375	2.10743e-09	1.29267e-06	0.321	0.298	0.256	0.474	0.533	0.624	-0.252
ENSG00000007392	LUC7L	16	-	228332	228402	227241	227336	229278	229374	4.14182e-05	0.0056236	0.124	0.102	0.029	0.102	0.399	0.51	-0.252
ENSG00000177628	GBA	1	-	155244094	155244233	155239885	155240077	155244505	155244636	0.000207652	0.0178362	0.666	0.736	0.509	0.666	1	1	-0.252
ENSG00000161681	SHANK1	19	-	50687016	50687040	50686743	50686812	50687581	50687662	0.000541084	0.0357422	0.241	0.346	0.531	0.081	0	0.284	0.251
ENSG00000129187	DCTD	4	-	182916672	182916857	182916418	182916539	182917310	182917378	0.000794795	0.0474185	0.599	0.666	0.683	1	1	0.699	-0.25
ENSG00000123415	SMUG1	12	-	54187818	54187905	54183655	54183959	54188514	54188596	0.000135412	0.0128133	0.607	0.673	0.481	1	1	0.507	-0.249
ENSG00000166578	IQCD	12	-	113200579	113200813	113197540	113197612	113220996	113221094	1.69567e-05	0.00286935	0.608	0.573	0.861	0.786	1	1	-0.248
ENSG00000134955	SLC37A2	11	+	125084233	125084319	125083814	125083877	125084824	125084873	0.000122391	0.0119381	0.564	1	0.301	1	0.608	1	-0.248
ENSG00000077157	PPP1R12B	1	+	202443086	202443127	202442525	202442572	202445045	202445228	0.000178913	0.0156513	0.257	1	0	1	1	0	-0.248
ENSG00000157911	PEX10	1	-	2410629	2410868	2410370	2410451	2412390	2412514	8.02077e-06	0.00161462	0.06	0.027	0.065	0.182	0.284	0.426	-0.247
ENSG00000111011	RSRC2	12	-	122520503	122520581	122518929	122519029	122521384	122521428	0	0	0.162	0.142	0.146	0.37	0.397	0.414	-0.244
ENSG00000037749	MFAP3	5	+	154051736	154051943	154049601	154050017	154052919	154053002	1.74037e-06	0.000482551	0.03	0	0	0.235	0.235	0.291	-0.244
ENSG00000120742	SERP1	3	-	150566900	150567106	150546789	150547072	150602943	150603170	5.37256e-05	0.00676605	1	1	1	0.72	0.746	0.801	0.244
ENSG00000108669	CYTH1	17	-	78696006	78696009	78692416	78692493	78698268	78698380	0.000102035	0.0105763	0.409	0.326	0.326	0.088	0.244	0	0.243
ENSG00000080823	MOK	14	-	102265822	102265912	102251916	102251995	102278605	102278694	0.000139679	0.0131047	1	0.603	0.336	1	1	0.669	-0.243
ENSG00000167460	TPM4	19	+	16080914	16081075	16077020	16077130	16081912	16082046	5.87392e-05	0.00724006	0.522	1	0.553	1	0.8	1	-0.242
ENSG00000176261	ZBTB8OS	1	-	32633644	32633727	32627507	32627544	32650432	32650560	0.000466732	0.0320191	0.555	0.544	0.485	0.653	0.896	0.759	-0.241
ENSG00000133816	MICAL2	11	+	12249183	12249246	12242213	12242432	12256784	12256971	0.00062186	0.0393689	0.896	1	0.877	0.877	0.629	0.543	0.241
ENSG00000115966	ATF2	2	-	175092542	175092616	175080659	175080765	175093060	175093267	8.22675e-05	0.0091267	0.165	0.079	0.117	0.414	0.264	0.399	-0.239
ENSG00000144935	TRPC1	3	+	142736378	142736533	142724168	142724731	142748257	142748460	0.00034388	0.0252524	0.77	0.427	0.736	1	0.651	1	-0.239
ENSG00000221817	PPP3CB-AS1	10	+	73498649	73498867	73496514	73496906	73499594	73499687	0.000102711	0.0106042	0.716	0.597	0.819	0.919	1	0.926	-0.238
ENSG00000115977	AAK1	2	-	69495984	69496080	69482710	69482812	69505568	69505673	6.24313e-06	0.00133952	1	0.898	1	0.647	0.801	0.739	0.237
ENSG00000139112	GABARAPL1	12	+	10214668	10214779	10212896	10213219	10218062	10218141	7.4017e-08	3.29838e-05	0.083	0	0.046	0.312	0.156	0.364	-0.234
ENSG00000248161	AC098487.1	4	-	102430396	102430498	102418807	102418988	102431061	102431290	3.94534e-05	0.0054275	0.063	0	0.045	0.322	0.165	0.322	-0.234
ENSG00000025434	NR1H3	11	+	47259790	47259979	47248915	47248999	47261240	47261449	6.23684e-05	0.00756224	0.247	0.182	0.209	0.364	0.46	0.516	-0.234
ENSG00000165671	NSD1	5	+	177238236	177238507	177235820	177235945	177239755	177239865	1.26405e-05	0.00230356	1	0.906	0.94	0.837	0.603	0.708	0.233
ENSG00000101608	MYL12A	18	+	3249360	3249443	3247872	3247909	3249561	3249723	8.5778e-05	0.00939557	0.88	0.486	0.774	1	1	0.84	-0.233
ENSG00000172638	EFEMP2	11	-	65866844	65866934	65866446	65866712	65867860	65868056	3.37837e-05	0.00489282	0.669	0.835	0.603	1	0.802	1	-0.232
ENSG00000177628	GBA	1	-	155244094	155244230	155239885	155240077	155244505	155244622	8.62923e-05	0.00941236	0.669	0.763	0.421	0.548	1	1	-0.232
ENSG00000061938	TNK2	3	-	195885412	195885543	195884844	195885033	195886976	195887047	0.000217072	0.0184936	0.163	0.134	0.087	0.256	0.515	0.309	-0.232
ENSG00000132950	ZMYM5	13	-	19837655	19837821	19835476	19835689	19851354	19852190	2.24925e-05	0.00358628	0.858	1	1	0.575	0.865	0.74	0.226
ENSG00000187742	SECISBP2	9	+	89334024	89334155	89332916	89332986	89334521	89334730	1.42404e-05	0.00252539	0.142	0	0	0.292	0.355	0.171	-0.225
ENSG00000158062	UBXN11	1	-	26302812	26302918	26301693	26301722	26306591	26306640	6.16988e-05	0.00755129	0.886	1	0.93	0.719	0.706	0.717	0.225
ENSG00000100031	GGT1	22	+	24609964	24610033	24607953	24608023	24610357	24610531	0.000125471	0.012151	0.478	0.667	1	1	0.821	1	-0.225
ENSG00000041982	TNC	9	-	115052739	115053015	115048259	115048532	115057152	115057425	7.60449e-06	0.00155455	0.19	0.241	0.183	0.478	0.293	0.512	-0.223
ENSG00000108946	PRKAR1A	17	+	68514986	68515119	68512909	68512978	68515393	68515576	0.000122692	0.0119381	0.71	0.621	0.818	1	0.818	1	-0.223
ENSG00000158987	RAPGEF6	5	-	131440145	131440228	131439580	131439715	131442348	131442537	2.99813e-06	0.000737342	0.036	0	0.028	0.429	0.131	0.165	-0.22
ENSG00000077235	GTF3C1	16	-	27462293	27462486	27461096	27461562	27463540	27463592	6.75466e-05	0.00793104	1	1	0.886	0.86	0.737	0.629	0.22
ENSG00000130023	ERMARD	6	+	169776454	169776673	169775939	169776065	169779181	169779295	0.000412725	0.0292373	1	1	1	0.794	0.826	0.719	0.22
ENSG00000109323	MANBA	4	-	102690879	102690957	102690595	102690771	102714437	102714561	6.58361e-05	0.00785964	0.051	0.107	0.029	0.311	0.245	0.289	-0.219
ENSG00000166578	IQCD	12	-	113207437	113208259	113197540	113197612	113220996	113221094	0.000172839	0.0152221	0.624	0.508	0.829	0.617	1	1	-0.219
ENSG00000011638	TMEM159	16	+	21177136	21177327	21174009	21174148	21179474	21180505	2.30676e-07	9.25152e-05	0.208	0.175	0.134	0.369	0.344	0.457	-0.218
ENSG00000123342	MMP19	12	-	55841105	55841236	55840666	55840882	55842352	55842438	7.53963e-05	0.00854568	1	0.788	1	0.819	0.49	0.826	0.218
ENSG00000226688	ENTPD1-AS1	10	-	95897557	95897679	95876517	95876660	95904829	95904938	0.000649511	0.0405216	0.256	0.301	0.301	0	0.147	0.058	0.218
ENSG00000162222	TTC9C	11	+	62733117	62733199	62728822	62729086	62735381	62736243	3.35584e-06	0.000802601	0.067	0.153	0.168	0.304	0.28	0.447	-0.214
ENSG00000160299	PCNT	21	+	46425830	46425971	46421969	46422124	46427621	46427795	2.05305e-05	0.00336404	0.967	1	0.928	0.658	0.897	0.698	0.214
ENSG00000168952	STXBP6	14	-	24987885	24987972	24974664	24974850	25049877	25049894	0.000283567	0.022469	0.054	0.461	0.128	0	0	0	0.214
ENSG00000089006	SNX5	20	-	17968374	17968457	17956932	17957037	17968699	17968980	0.000473212	0.0322946	0.829	0.943	0.806	0.681	0.743	0.513	0.214
ENSG00000127952	STYXL1	7	-	76000889	76001002	75996341	75996599	76003757	76003855	0.000169605	0.0150133	0.621	0.546	0.776	0.888	0.88	0.81	-0.212
ENSG00000131089	ARHGEF9	X	-	63754303	63754676	63724531	63724711	63754920	63755123	0.000696816	0.0428427	0.748	1	0.79	0.806	0.331	0.771	0.21
ENSG00000013441	CLK1	2	-	200860124	200860215	200859679	200859746	200861237	200861466	3.49165e-13	5.05688e-10	0.922	0.904	0.902	0.757	0.642	0.702	0.209
ENSG00000198000	NOL8	9	-	92319942	92320137	92319220	92319356	92321667	92321746	2.45937e-12	2.78753e-09	0.195	0.122	0.15	0.408	0.309	0.378	-0.209
ENSG00000164010	ERMAP	1	+	42838900	42838921	42837157	42837190	42840151	42840178	0.000349573	0.025491	0.71	1	1	1	0.379	0.71	0.207
ENSG00000116001	TIA1	2	-	70228343	70228462	70227734	70227822	70229058	70229091	0.00068166	0.0421125	0.233	0.111	0.213	0.44	0.304	0.433	-0.207
ENSG00000135164	DMTF1	7	+	87164253	87164331	87162881	87163617	87166482	87166605	0.000150964	0.0137995	0	0	1	1	0	0.619	-0.206
ENSG00000125846	ZNF133	20	+	18298288	18298464	18297984	18298062	18305007	18305178	0.000156995	0.0141372	0.805	1	1	0.579	0.607	1	0.206
ENSG00000248964	AC131254.1	8	-	29821429	29821914	29815003	29816292	29828411	29828504	0.000183909	0.0159545	1	0.817	1	0.752	0.657	0.789	0.206
ENSG00000269891	ARHGAP19-SLIT1	10	-	97256317	97256404	97246271	97246337	97259401	97259628	0.000226117	0.0190457	1	0.814	1	0.72	0.607	0.87	0.206
ENSG00000083520	DIS3	13	-	72781288	72781356	72778186	72778380	72781604	72781925	0.000554212	0.0363923	1	0.808	0.948	0.896	0.697	0.548	0.205
ENSG00000128482	RNF112	17	+	19412937	19413144	19412497	19412783	19413279	19413411	0.000757565	0.0455205	0.745	1	0.639	1	1	1	-0.205
ENSG00000124193	SRSF6	20	+	43459152	43459420	43458360	43458509	43459770	43459895	1.90181e-13	3.00475e-10	0.244	0.22	0.169	0.398	0.362	0.486	-0.204
ENSG00000100523	DDHD1	14	-	53093315	53093444	53091784	53091932	53103682	53103856	0.000288684	0.0227363	0.625	0.702	0.866	1	0.806	1	-0.204
ENSG00000119777	TMEM214	2	+	27037789	27037892	27037560	27037702	27038145	27038237	2.92668e-08	1.42609e-05	0.084	0.073	0.066	0.321	0.182	0.328	-0.203
ENSG00000239445	ST3GAL6-AS1	3	-	98715649	98715777	98715304	98715521	98718423	98718521	0.000240274	0.0198532	0.594	1	0.423	0.626	1	1	-0.203
ENSG00000172943	PHF8	X	-	53993600	53993903	53992735	53992839	53995692	53995782	3.3769e-06	0.000803949	0.282	0.225	0.148	0.411	0.428	0.421	-0.202
ENSG00000149743	TRPT1	11	-	64225785	64225869	64225498	64225580	64226049	64226254	0.000310114	0.0237426	0.733	0.64	0.845	1	1	0.825	-0.202
ENSG00000259768	AC004943.2	16	+	72747120	72747182	72745404	72745466	72781727	72781819	1.74924e-06	0.000482551	0.166	0.166	0.272	0	0	0	0.201
ENSG00000085721	RRN3	16	-	15086364	15086454	15086128	15086258	15091314	15091371	8.24902e-09	4.72624e-06	0.732	0.872	0.797	1	1	1	-0.2
ENSG00000186501	TMEM222	1	+	27330984	27331137	27330719	27330804	27332069	27332101	3.9626e-06	0.000918232	0.122	0.099	0.138	0.382	0.273	0.305	-0.2
ENSG00000205861	PCOTH	13	+	23889999	23890042	23888888	23889011	23891384	23891531	0.000525404	0.035075	1	1	1	0.803	0.827	0.773	0.199
ENSG00000149187	CELF1	11	-	47471997	47472102	47470293	47470555	47472190	47472357	0.00075497	0.0455205	0.584	0.651	0.651	1	0.483	1	-0.199
ENSG00000186866	POFUT2	21	-	45266021	45266227	45263927	45265635	45267589	45267713	7.03204e-06	0.00145491	0.265	0.174	0.145	0.394	0.331	0.453	-0.198
ENSG00000163703	CRELD1	3	+	9938014	9938106	9937561	9937672	9940849	9941026	6.01032e-05	0.00739071	0.9	1	1	0.704	0.68	0.926	0.197
ENSG00000163719	MTMR14	3	+	9697710	9697866	9689963	9690143	9701789	9702392	6.60271e-05	0.00785964	0.803	0.74	0.865	1	1	1	-0.197
ENSG00000108021	FAM208B	10	+	5717658	5717750	5714134	5714207	5720543	5720611	0.000126754	0.0121707	1	0.875	0.959	0.9	0.583	0.76	0.197
ENSG00000197321	SVIL	10	-	29535988	29536069	29532528	29533458	29550596	29551263	0.000325659	0.0244305	0.81	0.657	0.732	0.788	1	1	-0.196
ENSG00000123342	MMP19	12	-	55841105	55841207	55840666	55840882	55842352	55842438	0.000126385	0.0121707	1	0.74	1	0.851	0.487	0.818	0.195
ENSG00000170632	ARMC10	7	+	103092476	103092653	103086629	103086764	103097276	103097348	0.000104882	0.0107234	0.698	0.676	0.714	0.502	0.52	0.485	0.194
ENSG00000138050	THUMPD2	2	-	39757247	39757368	39755888	39755960	39761330	39761418	0.000314589	0.0239097	0.31	0.312	0.241	0.522	0.385	0.536	-0.193
ENSG00000280670	CCDC163	1	-	45495417	45495473	45494391	45495166	45496555	45496623	0.000802304	0.0477517	1	1	0.848	0.651	0.685	0.932	0.193
ENSG00000144228	SPOPL	2	+	138550156	138550294	138501800	138502119	138550973	138551054	0.000166094	0.0147778	0.583	0.681	0.921	1	0.762	1	-0.192
ENSG00000040275	SPDL1	5	+	169587260	169587372	169583737	169583889	169588393	169588575	1.46022e-07	6.34443e-05	0.121	0.156	0.176	0.351	0.338	0.337	-0.191
ENSG00000183765	CHEK2	22	-	28703504	28703566	28699837	28699937	28710005	28710059	4.392e-05	0.00584345	0.942	0.9	0.849	0.673	0.708	0.737	0.191
ENSG00000277791	PSMB3	17	+	38760507	38760608	38755882	38755990	38764118	38764225	6.26368e-05	0.00757717	0.915	1	1	0.851	0.646	0.846	0.191
ENSG00000123352	SPATS2	12	+	49441729	49441816	49367383	49367587	49460769	49461037	0.000295191	0.0230131	0.054	0	0	0.339	0.204	0.085	-0.191
ENSG00000254635	WAC-AS1	10	-	28525947	28526008	28522684	28524611	28531734	28532354	1.88082e-06	0.000508051	1	0.927	1	0.923	0.783	0.652	0.19
ENSG00000099377	HSD3B7	16	+	30985459	30985824	30985206	30985297	30986422	30986531	0.000116461	0.0115507	0.679	1	0.529	1	1	0.774	-0.189
ENSG00000213024	NUP62	19	-	49911104	49911366	49909698	49909884	49927693	49927848	1.274e-10	1.05434e-07	0.053	0.09	0.051	0.25	0.224	0.283	-0.188
ENSG00000147050	KDM6A	X	+	45060021	45060156	45059281	45059466	45060608	45060764	0.00031302	0.0238949	0.684	0.84	0.785	0.873	1	1	-0.188
ENSG00000163393	SLC22A15	1	+	115992030	115992243	115976613	115976714	116019581	116019714	0.000345525	0.0252665	1	1	1	0.689	0.831	0.92	0.187
ENSG00000178927	C17orf62	17	-	82447579	82447646	82446622	82446696	82449169	82449320	4.83398e-05	0.00623847	0.607	1	0.687	0.853	1	1	-0.186
ENSG00000175029	CTBP2	10	-	125110989	125111093	125038996	125039155	125160826	125161026	5.85113e-05	0.00722905	1	1	1	0.69	0.872	0.879	0.186
ENSG00000168137	SETD5	3	+	9434589	9434630	9434333	9434485	9434823	9434882	0.00011946	0.0117517	0.217	0.202	0.264	0.464	0.402	0.372	-0.185
ENSG00000122008	POLK	5	+	75590343	75590440	75587025	75587058	75596221	75597178	0.000316818	0.024044	0.83	0.805	0.674	1	0.864	1	-0.185
ENSG00000073921	PICALM	11	-	85978069	85978093	85976622	85976682	85981128	85981228	3.58768e-08	1.7161e-05	0.833	0.86	0.867	0.616	0.68	0.713	0.184
ENSG00000176261	ZBTB8OS	1	-	32631826	32631879	32627507	32627544	32650432	32650535	2.37964e-06	0.000611342	0.729	0.739	0.664	0.818	0.945	0.92	-0.184
ENSG00000154175	ABI3BP	3	-	100830577	100830634	100829580	100829664	100832263	100832350	0.000104298	0.0107045	0.188	0.072	0.34	0	0.049	0	0.184
ENSG00000183963	SMTN	22	+	31100884	31100953	31099744	31099896	31104315	31104623	1.25125e-08	6.65692e-06	0.982	0.961	0.952	0.785	0.86	0.701	0.183
ENSG00000168575	SLC20A2	8	-	42535171	42535335	42472305	42472654	42541537	42541581	8.07318e-06	0.00161819	0.72	0.793	0.942	1	1	1	-0.182
ENSG00000135365	PHF21A	11	-	45935120	45935246	45933346	45934225	45935635	45935739	1.65704e-05	0.00282878	0.119	0.167	0.081	0.297	0.336	0.279	-0.182
ENSG00000099377	HSD3B7	16	+	30985524	30985824	30985215	30985297	30986422	30986531	0.000143227	0.0133258	0.638	1	0.518	1	1	0.701	-0.182
ENSG00000275131	AC241952.1	1	-	120509484	120509670	120505710	120505962	120511665	120511818	0.000154051	0.0139755	0	0	0	0.142	0.367	0.034	-0.181
ENSG00000109920	FNBP4	11	-	47725736	47725836	47724471	47724778	47731373	47731561	0.000819961	0.048361	0.255	0.166	0.174	0.337	0.39	0.41	-0.181
ENSG00000183963	SMTN	22	+	31100884	31101049	31099744	31099896	31104315	31104623	1.04618e-09	7.27276e-07	0.986	0.965	0.958	0.812	0.853	0.703	0.18
ENSG00000130669	PAK4	19	+	39172917	39173376	39169531	39169757	39173575	39174010	4.11211e-06	0.00094866	0.877	0.749	0.754	1	0.918	1	-0.179
ENSG00000256594	AC010186.2	12	+	9655220	9655303	9653682	9653808	9655872	9655979	4.35275e-05	0.00583403	0.1	0.062	0.06	0.208	0.243	0.309	-0.179
ENSG00000164010	ERMAP	1	+	42840032	42840053	42838900	42838921	42840151	42840178	0.000487828	0.0330746	1	0.929	0.884	0.679	0.929	0.671	0.178
ENSG00000141867	BRD4	19	-	15268153	15268240	15267513	15267551	15268904	15269042	1.11022e-16	4.13463e-13	0.1	0.118	0.148	0.344	0.262	0.29	-0.177
ENSG00000157036	EXOG	3	+	38496842	38496929	38496126	38496530	38497628	38497689	1.48819e-05	0.00259243	0.038	0.06	0.029	0.155	0.219	0.283	-0.177
ENSG00000116691	MIIP	1	+	12021644	12021840	12019465	12019552	12022094	12022442	4.26147e-05	0.00574121	1	1	0.941	0.725	1	0.686	0.177
ENSG00000203837	PNLIPRP3	10	+	116469184	116469317	116466049	116466168	116471767	116471879	7.33907e-05	0.00839133	1	1	0.71	0.831	0.75	0.597	0.177
ENSG00000148180	GSN	9	+	121297765	121297842	121281471	121281562	121300055	121300126	0.00016192	0.0145054	0.214	0.266	0.266	0	0.214	0	0.177
ENSG00000185684	EP400NL	12	+	132091394	132091516	132090848	132090943	132103996	132104170	0.000261474	0.021136	0.34	0.177	0.139	0	0.125	0	0.177
ENSG00000220804	LINC01881	2	+	242122286	242122455	242118964	242119057	242138783	242138888	8.40343e-05	0.00928259	0.821	1	1	0.626	0.853	0.817	0.175
ENSG00000065268	WDR18	19	+	994019	994088	991954	992121	994212	994554	2.77943e-05	0.00421261	0.715	0.937	0.708	1	0.943	0.939	-0.174
ENSG00000106785	TRIM14	9	-	98110068	98110234	98109888	98109984	98118981	98119136	0.000273132	0.0219423	0.048	0	0.042	0.106	0.076	0.431	-0.174
ENSG00000184014	DENND5A	11	-	9142721	9143485	9141939	9142108	9144096	9144278	0.000322943	0.0243374	0.77	0.681	0.796	0.914	0.921	0.934	-0.174
ENSG00000040275	SPDL1	5	+	169587198	169587372	169583787	169583889	169588393	169588575	1.02181e-06	0.000319012	0.147	0.17	0.217	0.356	0.331	0.365	-0.173
ENSG00000177410	ZFAS1	20	+	49280902	49280964	49280484	49280570	49289044	49289260	8.26006e-14	1.53694e-10	0.572	0.554	0.576	0.739	0.735	0.743	-0.172
ENSG00000163660	CCNL1	3	-	157157010	157157083	157153035	157153156	157158865	157158975	7.59562e-10	5.65744e-07	0.15	0.196	0.158	0.37	0.34	0.311	-0.172
ENSG00000139793	MBNL2	13	+	97366458	97366553	97357481	97357635	97391321	97392008	6.38168e-06	0.00135807	0.409	0.398	0.373	0.606	0.559	0.531	-0.172
ENSG00000132950	ZMYM5	13	-	19838699	19838985	19835476	19835689	19851354	19851796	4.31178e-05	0.00579401	0.886	1	1	0.666	0.889	0.814	0.172
ENSG00000213024	NUP62	19	-	49911104	49911343	49909854	49909884	49927693	49927815	5.48211e-09	3.21153e-06	0.052	0.096	0.054	0.229	0.217	0.268	-0.171
ENSG00000162599	NFIA	1	+	61426464	61426556	61406561	61406727	61455302	61455526	2.71167e-05	0.00413394	0.76	0.923	0.804	1	1	1	-0.171
ENSG00000176261	ZBTB8OS	1	-	32631826	32631879	32627507	32627544	32634767	32634792	0.000145556	0.0134625	0.556	0.564	0.482	0.645	0.767	0.703	-0.171
ENSG00000139880	CDH24	14	-	23051969	23052083	23049821	23049943	23052472	23052609	0.000513332	0.0344011	0.711	0.61	0.739	1	1	0.573	-0.171
ENSG00000158483	FAM86C1	11	+	71793379	71793481	71791735	71791819	71796016	71796940	3.32753e-05	0.00483264	0.095	0.24	0.174	0	0	0	0.17
ENSG00000160298	C21orf58	21	-	46301996	46302154	46301129	46301713	46302484	46302576	0.000238771	0.0198147	1	1	1	0.688	0.89	0.912	0.17
ENSG00000259354	AC025580.2	15	+	45476078	45476309	45448761	45448801	45476401	45476552	0.00030834	0.0236415	0.774	1	1	0.815	0.643	0.805	0.17
ENSG00000198718	TOGARAM1	14	+	45027298	45027474	45025782	45025872	45028175	45028329	0.000476789	0.0324952	1	1	0.93	0.774	0.783	0.864	0.17
ENSG00000077044	DGKD	2	+	233454356	233454464	233451963	233452060	233454762	233454873	4.72418e-09	2.79897e-06	0.064	0.152	0.049	0.197	0.335	0.241	-0.169
ENSG00000189376	C8orf76	8	-	123231721	123231757	123226499	123226632	123237797	123237941	0.000569543	0.0370075	0.866	0.753	0.657	0.782	1	1	-0.169
ENSG00000247828	TMEM161B-AS1	5	+	88283009	88283086	88282756	88282866	88287435	88287656	0.000828356	0.0486432	0.66	0.902	0.752	0.958	0.971	0.888	-0.168
ENSG00000040275	SPDL1	5	+	169590755	169590829	169588393	169588575	169591047	169591074	2.18137e-06	0.00057152	0.202	0.288	0.267	0.39	0.462	0.407	-0.167
ENSG00000011638	TMEM159	16	+	21178796	21178932	21174009	21174148	21179474	21179987	6.06702e-06	0.00131254	0.125	0.11	0.103	0.259	0.267	0.312	-0.167
ENSG00000136243	NUPL2	7	+	23195838	23195915	23187051	23187146	23196679	23196766	0.000112932	0.0113669	0.973	0.947	0.953	0.857	0.648	0.869	0.166
ENSG00000137628	DDX60	4	-	168265464	168265614	168262706	168262787	168267581	168267691	0.000147017	0.0135189	0	0	0	0.132	0.313	0.049	-0.165
ENSG00000183087	GAS6	13	-	113832633	113832752	113828546	113828711	113834550	113834672	0.000594913	0.0380827	0.881	0.686	0.694	1	1	0.753	-0.164
ENSG00000041982	TNC	9	-	115048259	115048532	115046409	115046682	115073602	115073866	2.53868e-07	0.000100441	0.308	0.238	0.247	0.367	0.443	0.473	-0.163
ENSG00000126705	AHDC1	1	-	27547260	27552189	27534302	27534916	27552891	27552929	4.03258e-05	0.00551839	0.789	0.8	0.923	1	1	1	-0.163
ENSG00000183137	CEP57L1	6	+	109140420	109140675	109095525	109095575	109145218	109145381	0.000249009	0.0203812	0.674	0.834	0.782	0.897	0.959	0.924	-0.163
ENSG00000154175	ABI3BP	3	-	100796408	100796468	100794922	100795003	100846371	100846430	0.000255176	0.0207557	0.864	1	1	0.625	0.906	0.845	0.163
ENSG00000253161	LINC01605	8	-	37431748	37431787	37431131	37431176	37473077	37473210	0.000540791	0.0357422	1	0.934	0.921	0.882	0.641	0.845	0.162
ENSG00000130669	PAK4	19	+	39172917	39173106	39169531	39169757	39173575	39174010	4.18962e-06	0.000958062	0.892	0.775	0.771	1	0.92	1	-0.161
ENSG00000215883	CYB5RL	1	-	54186180	54186286	54184160	54184265	54187651	54187739	0.000496223	0.0334526	0.249	0.205	0.258	0.189	0.041	0	0.161
ENSG00000255275	AL080251.1	1	-	18918361	18918502	18916902	18917042	18919677	18919773	2.0958e-05	0.00340407	0.752	0.901	0.866	1	1	1	-0.16
ENSG00000144306	SCRN3	2	+	174397335	174397404	174395740	174395817	174398274	174398442	0.000285386	0.0225789	0	0	0.045	0.276	0.146	0.103	-0.16
ENSG00000225470	JPX	X	+	73946998	73947374	73944583	73944662	73998767	73998844	0.000781049	0.0466999	0.784	1	1	0.726	1	0.579	0.16
ENSG00000136527	TRA2B	3	-	185931576	185931852	185926726	185926734	185937824	185938029	3.8165e-09	2.28718e-06	0.228	0.294	0.3	0.417	0.425	0.456	-0.159
ENSG00000040275	SPDL1	5	+	169590752	169590829	169588534	169588575	169591047	169591224	5.70501e-06	0.00124455	0.208	0.272	0.284	0.375	0.45	0.417	-0.159
ENSG00000186174	BCL9L	11	-	118918825	118918879	118908416	118908655	118925237	118925453	5.48072e-05	0.00686909	0.771	0.857	0.737	0.843	1	1	-0.159
ENSG00000116918	TSNAX	1	+	231563464	231563629	231561127	231561255	231564527	231566524	2.34766e-05	0.00368194	0.059	0.055	0.092	0.366	0.159	0.154	-0.158
ENSG00000055147	FAM114A2	5	-	154038387	154038434	154034743	154034967	154038856	154038921	0.000553344	0.0363812	0	0	0	0.274	0	0.199	-0.158
ENSG00000125954	CHURC1-FNTB	14	+	65054574	65054689	65044310	65044443	65061180	65061803	1.62366e-05	0.00278703	0.938	0.806	0.787	1	1	1	-0.156
ENSG00000062194	GPBP1	5	+	57237112	57237172	57235965	57236032	57246299	57246484	2.19213e-08	1.08851e-05	0.148	0.143	0.169	0.298	0.356	0.272	-0.155
ENSG00000183955	KMT5A	12	+	123389432	123389554	123383772	123384208	123390629	123390786	0.000233845	0.0195702	0.55	0.525	0.519	0.408	0.329	0.391	0.155
ENSG00000165752	STK32C	10	-	132209294	132209364	132209033	132209101	132222640	132222772	0.000171003	0.0151115	0.39	0.102	0.051	0	0	0.08	0.154
ENSG00000168575	SLC20A2	8	-	42471066	42471201	42465776	42465917	42472101	42472654	6.76917e-05	0.00793104	0	0	0.046	0.168	0.104	0.233	-0.153
ENSG00000131051	RBM39	20	-	35739392	35739547	35738967	35739017	35740823	35740887	0	0	0.082	0.06	0.076	0.245	0.17	0.26	-0.152
ENSG00000134884	ARGLU1	13	-	106557558	106557616	106557047	106557131	106559431	106559657	4.77396e-15	1.18526e-11	0.108	0.09	0.145	0.216	0.293	0.291	-0.152
ENSG00000117713	ARID1A	1	+	26775816	26775956	26775576	26775707	26779022	26780983	9.70573e-05	0.0102317	0.082	0.129	0.112	0.296	0.175	0.307	-0.152
ENSG00000197535	MYO5A	15	-	52348817	52348826	52346360	52346461	52351253	52351481	0.000438705	0.0306789	0.519	0.422	0.511	0.625	0.675	0.607	-0.152
ENSG00000137821	LRRC49	15	+	70894571	70894669	70893583	70893640	70895848	70895936	1.70071e-08	8.60889e-06	0.023	0.022	0.013	0.249	0.113	0.15	-0.151
ENSG00000228106	AL392172.1	1	+	222827427	222827601	222815046	222815078	222835118	222835215	0.000289989	0.0228046	0.818	0.622	0.924	0.818	1	1	-0.151
ENSG00000122203	KIAA1191	5	-	176359480	176359567	176352621	176352748	176361601	176361761	0.000810564	0.0481335	0.339	1	0.435	1	0.507	0.72	-0.151
ENSG00000111707	SUDS3	12	+	118401982	118402004	118401758	118401820	118403411	118403517	1.33408e-05	0.00239024	0.925	1	0.96	0.801	0.84	0.795	0.15
ENSG00000071243	ING3	7	+	120964741	120964838	120955558	120955624	120966625	120966697	0.000611613	0.0389832	0.966	0.953	0.88	0.734	0.899	0.715	0.15
ENSG00000128641	MYO1B	2	+	191400748	191400835	191400381	191400468	191408114	191408189	9.17014e-05	0.00989362	0.597	0.646	0.698	0.784	0.741	0.862	-0.149
ENSG00000111325	OGFOD2	12	+	122977980	122978057	122976870	122976970	122978359	122978547	0.000313633	0.0239067	0.318	0.154	0.083	0.072	0	0.037	0.149
ENSG00000197892	KIF13B	8	-	29249984	29250084	29245345	29245439	29262979	29263062	0.000492687	0.0333607	0.301	0.107	0.176	0	0.096	0.042	0.149
ENSG00000163138	PACRGL	4	+	20713431	20713539	20704659	20704814	20727284	20728357	0.000740461	0.0449431	0.859	0.723	0.97	1	1	1	-0.149
ENSG00000141867	BRD4	19	-	15268153	15268281	15267415	15267551	15268904	15269042	1.75415e-14	4.15718e-11	0.098	0.114	0.134	0.281	0.229	0.268	-0.144
ENSG00000060237	WNK1	12	+	879572	880031	878214	878361	881691	881789	7.22345e-07	0.000244556	0.094	0.092	0.12	0.236	0.217	0.284	-0.144
ENSG00000156976	EIF4A2	3	+	186788309	186788420	186787802	186787882	186789124	186789291	3.30735e-13	4.92682e-10	0.622	0.67	0.611	0.749	0.783	0.8	-0.143
ENSG00000119636	BBOF1	14	+	74046059	74046130	74040564	74040645	74047929	74048074	8.07451e-05	0.00903409	0.856	0.76	0.894	1	1	0.94	-0.143
ENSG00000156976	EIF4A2	3	+	186788309	186788416	186787802	186787882	186789124	186789881	1.52811e-12	1.89697e-09	0.612	0.661	0.603	0.743	0.768	0.791	-0.142
ENSG00000151575	TEX9	15	+	56412301	56412436	56373440	56373504	56427604	56427739	1.40275e-05	0.00249612	0.785	1	0.79	1	1	1	-0.142
ENSG00000148341	SH3GLB2	9	-	129015739	129015864	129014770	129014904	129021090	129021219	0.000566555	0.0370075	0.033	0.021	0.058	0.261	0.075	0.203	-0.142
ENSG00000143207	RFWD2	1	-	176163826	176163891	176149005	176149074	176175909	176176007	0.000571181	0.0370075	1	0.884	1	1	0.792	0.666	0.142
ENSG00000114650	SCAP	3	-	47423932	47424045	47422441	47422536	47435007	47435137	0.000623881	0.0394234	0.854	0.863	0.729	0.871	1	1	-0.142
ENSG00000255717	SNHG1	11	-	62854887	62854938	62854518	62854551	62855132	62855216	1.02706e-05	0.00193317	0.695	0.746	0.717	0.906	0.815	0.861	-0.141
ENSG00000141510	TP53	17	-	7673206	7673339	7670608	7670715	7673534	7673608	0.000139749	0.0131047	0.064	0	0.047	0.109	0.29	0.135	-0.141
ENSG00000176261	ZBTB8OS	1	-	32633950	32634072	32627507	32627544	32650432	32650584	0.000153911	0.0139755	0.742	0.777	0.711	0.795	0.95	0.908	-0.141
ENSG00000198000	NOL8	9	-	92319942	92320379	92319220	92319356	92321667	92321746	3.64954e-11	3.39785e-08	0.131	0.123	0.105	0.265	0.225	0.289	-0.14
ENSG00000253161	LINC01605	8	-	37473077	37473210	37421340	37421569	37475841	37476012	0.00062501	0.0394234	0.653	0.832	0.716	0.847	0.876	0.897	-0.14
ENSG00000168397	ATG4B	2	+	241653306	241653369	241651263	241651335	241653511	241653610	5.99357e-07	0.000209727	0.092	0.101	0.135	0.274	0.236	0.235	-0.139
ENSG00000170633	RNF34	12	+	121416158	121416377	121400040	121400218	121420241	121420334	0.000125673	0.012151	0.829	0.824	0.743	0.846	0.964	1	-0.138
ENSG00000176261	ZBTB8OS	1	-	32633950	32634110	32627507	32627544	32650432	32650903	0.000145629	0.0134625	0.748	0.774	0.723	0.796	0.949	0.915	-0.138
ENSG00000111011	RSRC2	12	-	122513766	122513874	122511108	122511188	122515104	122515227	0	0	0.094	0.057	0.041	0.205	0.162	0.234	-0.136
ENSG00000071054	MAP4K4	2	+	101863820	101864051	101859642	101859864	101864929	101865036	2.00534e-09	1.24469e-06	0.144	0.15	0.13	0.283	0.252	0.294	-0.135
ENSG00000244687	UBE2V1	20	-	50115484	50115621	50096671	50096820	50115698	50115954	5.79786e-05	0.00719736	0.892	0.913	0.73	1	1	0.939	-0.135
ENSG00000177666	PNPLA2	11	+	819573	819905	818901	818958	821627	821860	0.000159034	0.0142715	1	0.899	0.974	0.869	0.776	0.822	0.135
ENSG00000243406	MRPS31P5	13	-	52183975	52184114	52180581	52180654	52186682	52186823	0.000261447	0.021136	0.705	1	1	1	0.544	0.755	0.135
ENSG00000144339	TMEFF2	2	-	192179667	192179694	192057678	192057775	192184353	192184483	2.38027e-06	0.000611342	0.885	0.888	0.825	1	1	1	-0.134
ENSG00000139112	GABARAPL1	12	+	10213835	10213974	10212944	10213219	10214073	10214187	0.000772061	0.0463219	1	1	1	1	0.918	0.68	0.134
ENSG00000039560	RAI14	5	+	34813573	34813660	34812179	34812208	34814582	34814669	2.71974e-07	0.000106618	0.455	0.498	0.42	0.548	0.625	0.598	-0.133
ENSG00000103429	BFAR	16	+	14649803	14649973	14648387	14648592	14655065	14655210	7.36037e-05	0.00839726	0.892	0.923	0.878	0.643	0.831	0.822	0.132
ENSG00000162496	DHRS3	1	-	12578717	12578956	12572727	12572853	12580522	12580666	0.000631873	0.0397441	0.785	0.764	0.825	0.914	0.952	0.903	-0.132
ENSG00000164494	PDSS2	6	-	107210438	107210570	107193821	107193854	107245547	107245619	6.21947e-05	0.00756224	0.906	0.911	0.79	1	1	1	-0.131
ENSG00000131381	RBSN	3	-	15082366	15082608	15080731	15080802	15084734	15084896	5.64246e-06	0.00123608	1	0.942	1	0.828	0.92	0.804	0.13
ENSG00000174306	ZHX3	20	-	41202056	41205066	41178447	41185201	41268989	41269083	0.00012655	0.0121707	0.907	0.96	0.932	0.837	0.697	0.877	0.129
ENSG00000168685	IL7R	5	+	35856976	35857059	35856031	35856169	35860851	35860948	0.000519371	0.0347166	1	1	1	0.814	0.959	0.84	0.129
ENSG00000230647	AC022816.1	17	+	14377283	14377421	14374138	14374228	14382017	14382112	0.000720971	0.0439649	0.444	1	1	0.595	0.615	0.848	0.129
ENSG00000143156	NME7	1	-	169287302	169287408	169237622	169237687	169298555	169298763	7.32491e-05	0.00839133	0.968	1	1	0.927	0.779	0.881	0.127
ENSG00000033030	ZCCHC8	12	-	122490934	122491053	122490461	122490567	122492714	122492789	1.31142e-06	0.000392958	0.049	0	0.029	0.173	0.15	0.129	-0.125
ENSG00000101126	ADNP	20	-	50904765	50904849	50903888	50904001	50928650	50928825	9.55703e-05	0.0101594	0.08	0.088	0.084	0.269	0.145	0.212	-0.125
ENSG00000104218	CSPP1	8	+	67074805	67074923	67074242	67074351	67076481	67076581	0.000173279	0.0152351	0.033	0.127	0.056	0.208	0.221	0.162	-0.125
ENSG00000163138	PACRGL	4	+	20709682	20709773	20707802	20707870	20712787	20712922	0.000730593	0.0444476	0.858	1	0.644	0.876	1	1	-0.125
ENSG00000123349	PFDN5	12	+	53296453	53296551	53295541	53295639	53297849	53297924	1.62503e-05	0.00278703	0.028	0.033	0.087	0.2	0.117	0.202	-0.124
ENSG00000155313	USP25	21	+	15777903	15778027	15765996	15766141	15791501	15791664	0.000579278	0.0372409	0.91	0.92	0.96	0.771	0.812	0.835	0.124
ENSG00000257365	FNTB	14	+	65032358	65032521	65027697	65027781	65032609	65032696	2.40176e-05	0.00373799	0	0.032	0	0.289	0.072	0.039	-0.123
ENSG00000139112	GABARAPL1	12	+	10213835	10214187	10212892	10213219	10218062	10218141	0.000515933	0.0345311	0.094	0.049	0.098	0.195	0.144	0.27	-0.123
ENSG00000178202	KDELC2	11	-	108481179	108481376	108477606	108477711	108486156	108486440	8.55324e-05	0.0093884	1	0.858	0.776	1	1	1	-0.122
ENSG00000145348	TBCK	4	-	106254946	106255047	106251866	106252007	106260436	106260510	0.000197515	0.0170498	0	0	0.026	0	0.214	0.178	-0.122
ENSG00000159788	RGS12	4	+	3428557	3428711	3428089	3428169	3430406	3430955	6.82758e-05	0.00796442	0.773	0.916	0.808	0.934	0.975	0.951	-0.121
ENSG00000147324	MFHAS1	8	-	8790323	8790434	8785758	8786055	8797364	8797491	0.00041558	0.0293996	0.138	0.113	0.188	0.266	0.28	0.255	-0.121
ENSG00000090266	NDUFB2	7	+	140700869	140700959	140697156	140697221	140702865	140703010	0.00050398	0.0338179	0.202	0	0.269	0	0	0.112	0.12
ENSG00000160991	ORAI2	7	+	102438943	102439181	102436201	102436333	102446512	102456821	0.000616268	0.0390937	0.823	0.86	0.879	0.921	1	1	-0.12
ENSG00000079819	EPB41L2	6	-	130870327	130870381	130870038	130870126	130885095	130885268	0.000232944	0.0195261	0.078	0.039	0.066	0.204	0.222	0.114	-0.119
ENSG00000105397	TYK2	19	-	10360961	10361073	10359174	10359302	10361510	10361598	0.000616322	0.0390937	0.093	0.045	0	0.279	0.101	0.114	-0.119
ENSG00000055044	NOP58	2	+	202278211	202278329	202277949	202278002	202282350	202282472	2.10942e-15	5.78848e-12	0.042	0.049	0.045	0.183	0.14	0.166	-0.118
ENSG00000007392	LUC7L	16	-	208600	208664	208077	208188	220648	220747	1.7269e-07	7.26106e-05	0.038	0.05	0.042	0.126	0.188	0.17	-0.118
ENSG00000061656	SPAG4	20	+	35618922	35618998	35618611	35618720	35619194	35619310	0.000254398	0.0207247	0.523	1	0.745	0.622	1	1	-0.118
ENSG00000135297	MTO1	6	+	73480317	73480367	73480062	73480126	73480674	73480762	0.000751905	0.0454789	0.172	0.051	0.054	0.274	0.166	0.191	-0.118
ENSG00000074603	DPP8	15	-	65487689	65487818	65485098	65485160	65490188	65490299	0.000127823	0.0122508	0.915	0.765	0.942	1	1	0.974	-0.117
ENSG00000074603	DPP8	15	-	65454262	65454415	65451959	65452102	65463760	65463906	0.000132097	0.0125451	0.865	0.821	0.933	1	1	0.971	-0.117
ENSG00000082641	NFE2L1	17	+	48057031	48057121	48056418	48056598	48057343	48057502	0.000167524	0.0148544	0.476	0.43	0.464	0.528	0.584	0.61	-0.117
ENSG00000196236	XPNPEP3	22	+	40870047	40870139	40868998	40869115	40881769	40882177	0.0003322	0.0246998	0.063	0.048	0.106	0.19	0.189	0.189	-0.117
ENSG00000111305	GSG1	12	-	13089207	13089348	13088742	13088909	13090502	13090818	0.000496819	0.0334526	0	0	0.352	0	0	0	0.117
ENSG00000137185	ZSCAN9	6	+	28230335	28230488	28227689	28227837	28232561	28233466	0.00018902	0.0163706	0.026	0.07	0	0.131	0.097	0.215	-0.116
ENSG00000169180	XPO6	16	-	28152929	28152964	28152658	28152785	28156073	28156117	6.60272e-09	3.82503e-06	0	0.015	0.01	0.065	0.146	0.159	-0.115
ENSG00000205403	CFI	4	-	109757935	109757959	109757762	109757783	109760269	109760380	0.000549563	0.0361782	0	0.081	0	0.047	0.224	0.155	-0.115
ENSG00000163479	SSR2	1	-	156014960	156015069	156011809	156011887	156018131	156018368	3.49087e-05	0.0050173	0.879	0.861	0.954	0.784	0.835	0.733	0.114
ENSG00000241258	CRCP	7	+	66127703	66127740	66114858	66114970	66145442	66145500	6.83344e-05	0.00796442	1	0.887	0.772	1	1	1	-0.114
ENSG00000163660	CCNL1	3	-	157156935	157157083	157153035	157153156	157158865	157158975	1.98341e-08	9.94335e-06	0.08	0.097	0.091	0.227	0.204	0.176	-0.113
ENSG00000163660	CCNL1	3	-	157157006	157157083	157153035	157153156	157158865	157158975	9.84061e-07	0.000310527	0.088	0.086	0.107	0.228	0.207	0.186	-0.113
ENSG00000204256	BRD2	6	+	32975020	32975112	32974461	32974765	32975383	32975521	0.000108411	0.0109754	0.144	0.151	0.214	0.26	0.286	0.298	-0.112
ENSG00000140105	WARS	14	-	100369086	100369258	100361707	100361921	100375282	100375403	4.80539e-06	0.00107993	0.894	0.92	0.972	0.836	0.79	0.828	0.111
ENSG00000136261	BZW2	7	+	16685923	16686040	16682779	16682845	16689796	16689906	4.9072e-05	0.00631733	1	1	0.978	0.946	0.912	0.788	0.111
ENSG00000114268	PFKFB4	3	-	48548531	48548659	48543579	48543646	48549863	48549960	0.000322264	0.0243374	0.197	0.203	0.153	0.269	0.247	0.37	-0.111
ENSG00000197343	ZNF655	7	+	99571687	99571792	99560532	99560695	99572244	99576449	0.000373469	0.0268949	0.727	0.913	0.851	0.949	0.93	0.946	-0.111
ENSG00000173575	CHD2	15	+	92998148	92998261	92997252	92997403	92998498	92998621	1.04645e-05	0.00196259	0.067	0.149	0.085	0.179	0.206	0.245	-0.11
ENSG00000143374	TARS2	1	+	150496481	150496628	150492410	150492489	150496809	150496908	0.000473226	0.0322946	0.713	0.923	0.956	1	0.922	1	-0.11
ENSG00000075292	ZNF638	2	+	71348752	71350271	71331763	71331875	71355718	71355780	0.000463507	0.0319238	0.927	1	0.97	0.933	0.811	0.825	0.109
ENSG00000149532	CPSF7	11	-	61421191	61421257	61420469	61420573	61421389	61421608	2.5429e-07	0.000100441	0.096	0.082	0.03	0.165	0.2	0.168	-0.108
ENSG00000138050	THUMPD2	2	-	39768900	39769093	39768423	39768501	39769709	39770119	0.000137557	0.0129691	0.08	0.049	0.083	0.132	0.191	0.214	-0.108
ENSG00000184014	DENND5A	11	-	9142721	9142845	9141939	9142108	9144096	9144179	0.000334268	0.0247558	0.863	0.812	0.872	0.95	0.955	0.966	-0.108
ENSG00000125686	MED1	17	-	39445410	39445569	39443549	39443628	39447797	39447904	0.000142903	0.0133258	0	0.031	0	0.207	0.058	0.088	-0.107
ENSG00000213024	NUP62	19	-	49927693	49927815	49907542	49909884	49929349	49929763	0.000380495	0.0272878	0.959	0.855	0.864	1	1	1	-0.107
ENSG00000134684	YARS	1	-	32797591	32797638	32791161	32791254	32797762	32798214	0	0	0.009	0.002	0.005	0.083	0.115	0.137	-0.106
ENSG00000025293	PHF20	20	+	35800093	35800173	35772025	35772079	35801490	35801605	4.91471e-08	2.3085e-05	0.015	0.019	0	0.025	0.165	0.162	-0.106
ENSG00000103245	NARFL	16	-	736265	736398	734736	734871	737185	737329	0.000167207	0.0148515	0.792	1	0.752	1	1	0.86	-0.105
ENSG00000112983	BRD8	5	-	138157641	138157894	138156881	138157267	138160068	138160129	0.000245154	0.0201951	0.207	0.249	0.224	0.336	0.292	0.367	-0.105
ENSG00000124596	OARD1	6	-	41070075	41070134	41066787	41067437	41071131	41071276	6.75829e-05	0.00793104	0.949	0.797	0.915	1	0.973	1	-0.104
ENSG00000143797	MBOAT2	2	-	8958496	8958642	8908620	8908716	9003539	9003658	0.000394915	0.028167	0.901	0.935	0.741	1	1	0.888	-0.104
ENSG00000140650	PMM2	16	+	8804766	8804843	8801798	8801910	8806315	8806407	0.000497252	0.0334526	0.918	0.947	0.982	0.781	0.904	0.849	0.104
ENSG00000078699	CBFA2T2	20	+	33619516	33619606	33611093	33611335	33623114	33623296	0.0005702	0.0370075	0.82	1	0.786	1	0.917	1	-0.104
ENSG00000122483	CCDC18	1	+	93217737	93217869	93216635	93216746	93221608	93221743	8.3199e-05	0.00920982	1	1	0.97	0.823	0.96	0.881	0.102
ENSG00000123349	PFDN5	12	+	53296429	53296551	53295524	53295639	53297849	53297924	0.000143385	0.0133258	0.059	0.02	0.084	0.192	0.094	0.184	-0.102
ENSG00000051341	POLQ	3	-	121473349	121473487	121471989	121472164	121476539	121476733	0.000375086	0.0269388	0.8	0.884	0.912	0.932	1	0.97	-0.102
ENSG00000102317	RBM3	X	+	48575814	48576083	48575560	48575667	48576313	48576419	8.05467e-13	1.07681e-09	0.077	0.067	0.073	0.179	0.149	0.193	-0.101
ENSG00000167110	GOLGA2	9	-	128267193	128267274	128266286	128266325	128267457	128267517	1.59836e-06	0.00045291	0.191	0.185	0.204	0.329	0.267	0.287	-0.101
ENSG00000144040	SFXN5	2	-	72968447	72968533	72961130	72961248	72988257	72988348	0.000299788	0.0231699	0.795	0.916	0.917	1	1	0.931	-0.101
ENSG00000181090	EHMT1	9	+	137811460	137811615	137800879	137800984	137813005	137813173	0.000749172	0.045419	0.98	1	0.974	0.906	0.954	0.791	0.101
