# Supplementary material for: Kunjin Virus, Zika Virus, and Yellow Fever Virus Infections Have Distinct Effects on the Coding Transcriptome and Proteome of Brain-Derived U87 Cells
Source: Viruses. 2023 Jun 23;15(7):1419. doi: 10.3390/v15071419 (PMC10385720; doi:10.3390/v15071419)
Supplement: Supplementary file 1 [file viruses-15-01419-s001.zip › TableS8.xlsx]

## Sheet: S8a
Gene ID	Gene symbol	Chromosome	Strand	longExonStart	longExonEnd	shortES	shortEE	flankingES	flankingEE	p-value	FDR	Mock-1 PSI	Mock-2 PSI	Mock-3 PSI	SINV-1 PSI	SINV-2 PSI	SINV-3 PSI	∆PSI
ENSG00000143110	C1orf162	1	+	111477650	111477775	111477725	111477775	111477333	111477428	2.24265e-14	1.13321e-10	1	1	1	0.136	0	0.355	0.836
ENSG00000125967	NECAB3	20	-	33670683	33670781	33670683	33670760	33672397	33672422	6.43291e-10	1.62527e-06	1	1	1	0.449	0.289	0	0.754
ENSG00000140474	ULK3	15	-	74842279	74842449	74842279	74842420	74842538	74842676	8.75704e-07	0.000442493	0	0.432	0.275	1	0.432	1	-0.575
ENSG00000105136	ZNF419	19	+	57491467	57491597	57491470	57491597	57490146	57490185	9.11118e-05	0.0143319	1	1	1	0.326	1	0	0.558
ENSG00000198792	TMEM184B	22	-	38231243	38231399	38231243	38231334	38247769	38248019	0.0003377	0.0334588	1	1	1	1	0.227	0.281	0.497
ENSG00000187266	EPOR	19	-	11381055	11381313	11381055	11381209	11381691	11381849	6.24697e-05	0.0112735	0.484	1	1	0	0.319	0.701	0.488
ENSG00000181513	ACBD4	17	+	45137721	45137830	45137759	45137830	45137367	45137454	8.79636e-06	0.0030738	0.414	0.261	0.515	1	0.586	1	-0.465
ENSG00000180488	MIGA1	1	+	77873000	77873120	77873003	77873120	77866337	77866391	2.70768e-05	0.00621904	1	0.492	1	0.492	0	0.744	0.419
ENSG00000100852	ARHGAP5	14	+	32117139	32117287	32117142	32117287	32090501	32094386	7.40929e-05	0.0129101	0.677	0.795	0.805	0.409	0.271	0.392	0.402
ENSG00000131697	NPHP4	1	-	5905631	5905783	5905631	5905780	5907114	5907222	0.000290819	0.0300022	0.795	0.392	0.829	0	0.326	0.492	0.399
ENSG00000011143	MKS1	17	-	58208104	58208250	58208104	58208174	58208512	58208583	0.000290938	0.0300022	0	0	0	0.523	0.354	0.267	-0.381
ENSG00000167646	DNAAF3	19	-	55165857	55166063	55165857	55166000	55166328	55166417	0.000103028	0.0148743	0.64	0.229	0.372	1	1	0.372	-0.377
ENSG00000139990	DCAF5	14	-	69118138	69118278	69118138	69118275	69119193	69119230	0.000344328	0.0334594	0.906	1	0.813	0.437	0.708	0.492	0.361
ENSG00000150455	TIRAP	11	+	126291272	126291569	126291424	126291569	126290802	126290961	0.000434893	0.0392413	0.653	1	0.43	1	0	0	0.361
ENSG00000167646	DNAAF3	19	-	55165857	55166077	55165857	55166000	55166328	55166417	0.000137355	0.0181342	0.62	0.352	0.352	1	1	0.352	-0.343
ENSG00000166783	MARF1	16	-	15622933	15623126	15622933	15623123	15624768	15624927	4.42135e-05	0.00893644	0.564	0.162	0.217	0	0	0	0.314
ENSG00000132530	XAF1	17	+	6759255	6759718	6759661	6759718	6758088	6758224	4.09783e-05	0.00862763	0	1	0.217	1	0.156	1	-0.313
ENSG00000196369	SRGAP2B	1	-	144905858	144906074	144905858	144906039	144914691	144914754	0.000125824	0.0176608	0.644	0.383	0.867	0.813	1	1	-0.306
ENSG00000149532	CPSF7	11	-	61421053	61421130	61421053	61421127	61421389	61421608	0.000579275	0.0466581	0.244	0.659	0.392	0.492	0.659	1	-0.285
ENSG00000185619	PCGF3	4	+	732399	732498	732443	732498	730969	731110	3.54653e-06	0.00162915	0.835	0.772	0.619	1	1	1	-0.258
ENSG00000013573	DDX11	12	+	31089885	31090094	31089890	31090094	31089402	31089490	0.000143552	0.0181342	0.964	0.952	0.902	0.863	0.57	0.655	0.243
ENSG00000139636	LMBR1L	12	-	49101249	49101323	49101249	49101263	49101471	49101549	0.000405469	0.0379414	1	1	0.809	0.645	0.708	0.731	0.242
ENSG00000198625	MDM4	1	+	204537429	204537497	204537458	204537497	204532190	204532246	0.000268516	0.0294959	1	1	0.878	0.767	0.549	0.842	0.24
ENSG00000123600	METTL8	2	-	171330558	171330698	171330558	171330616	171331803	171331867	5.63749e-05	0.0109563	0.638	0.775	0.821	1	1	0.921	-0.229
ENSG00000003756	RBM5	3	+	50100531	50103166	50103082	50103166	50099981	50100051	0.000529551	0.0461348	0.774	0.626	0.581	0.91	0.857	0.897	-0.228
ENSG00000168781	PPIP5K1	15	-	43584357	43584589	43584357	43584532	43584798	43584892	0.00027459	0.0295214	0	0	0	0.236	0	0.306	-0.181
ENSG00000119760	SUPT7L	2	-	27660983	27661601	27660983	27661388	27662178	27662281	0.000425249	0.0390688	0.493	0.655	0.562	0.723	0.785	0.69	-0.163
ENSG00000166012	TAF1D	11	-	93733349	93733505	93733349	93733397	93734624	93734660	0.000581726	0.0466581	0.378	0.432	0.457	0.311	0.223	0.258	0.158
ENSG00000175061	LRRC75A-AS1	17	+	16439580	16439703	16439659	16439703	16439326	16439414	1.34662e-09	2.26816e-06	0.643	0.709	0.632	0.793	0.793	0.871	-0.158
ENSG00000105223	PLD3	19	+	40365552	40365930	40365717	40365930	40348689	40348768	0.00031343	0.0316752	0.741	1	0.787	1	1	1	-0.157
ENSG00000161513	FDXR	17	-	74866783	74866898	74866783	74866879	74872035	74872133	2.20821e-05	0.00531338	0	0	0	0.191	0	0.262	-0.151
ENSG00000123154	WDR83	19	+	12670518	12670611	12670562	12670611	12670179	12670285	1.39248e-05	0.0035181	0	0	0.046	0.122	0.131	0.184	-0.13
ENSG00000089157	RPLP0	12	-	120198553	120198770	120198553	120198739	120198894	120199000	0.000600205	0.0469037	1	1	0.949	0.857	0.871	0.862	0.12
ENSG00000074582	BCS1L	2	+	218662509	218662679	218662514	218662679	218662196	218662260	9.64348e-05	0.0143319	1	1	1	0.913	1	0.73	0.119
ENSG00000116957	TBCE	1	+	235419416	235419561	235419472	235419561	235414432	235414618	1.11452e-05	0.00332066	0.012	0	0.05	0.13	0.139	0.127	-0.111
ENSG00000120071	KANSL1	17	-	46034160	46034285	46034160	46034282	46038537	46038686	0.000603352	0.0469037	0.953	0.914	0.98	0.882	0.782	0.857	0.109
ENSG00000175061	LRRC75A-AS1	17	+	16439527	16439703	16439659	16439703	16439326	16439414	3.31495e-07	0.000186116	0.72	0.778	0.717	0.826	0.819	0.89	-0.107
ENSG00000137411	VARS2	6	+	30922381	30922554	30922449	30922554	30922115	30922241	0.000578592	0.0466581	0.113	0.207	0.05	0.06	0	0	0.103

## Sheet: S8b
Gene ID	Gene symbol	Chromosome	Strand	longExonStart	longExonEnd	shortES	shortEE	flankingES	flankingEE	p-value	FDR	Mock-1 PSI	Mock-2 PSI	Mock-3 PSI	SINV-1 PSI	SINV-2 PSI	SINV-3 PSI	∆PSI
ENSG00000116353	MECR	1	-	29220833	29220921	29220837	29220921	29216587	29216812	3.20639e-09	5.54705e-06	1	1	0.489	0	0	0	0.83
ENSG00000092096	SLC22A17	14	-	23347459	23347731	23347513	23347731	23347100	23347212	2.40475e-06	0.00104006	1	0.387	1	0	0	0	0.796
ENSG00000104957	CCDC130	19	+	13731759	13731950	13731759	13731931	13732174	13732285	4.23139e-07	0.000292812	1	1	0.172	0	0	0	0.724
ENSG00000178922	HYI	1	-	43451409	43451544	43451427	43451544	43451002	43451311	1.31212e-07	0.000151331	0.807	1	1	0	0.334	0.455	0.673
ENSG00000139546	TARBP2	12	+	53503026	53503212	53503026	53503129	53503729	53503808	1.24516e-06	0.000615467	0	0.441	0.345	1	1	0.724	-0.646
ENSG00000187323	DCC	18	+	53486796	53486958	53486796	53486952	53499297	53499510	2.71806e-07	0.000235112	0.556	0.738	0.573	0.238	0	0	0.543
ENSG00000166482	MFAP4	17	-	19387040	19387190	19387149	19387190	19386759	19386838	0.0001012	0.0145896	1	0.433	0.696	0.103	0.314	0.084	0.543
ENSG00000132436	FIGNL1	7	-	50449555	50449723	50449562	50449723	50448180	50448289	8.4078e-05	0.0132232	0	0	0.157	0.699	0	1	-0.514
ENSG00000079263	SP140	2	+	230244987	230245080	230244987	230245071	230245862	230245940	2.84177e-05	0.00614533	0.845	1	1	0.879	0.438	0	0.509
ENSG00000176393	RNPEP	1	+	201996146	201996409	201996146	201996263	201999901	202000015	2.53732e-05	0.00585275	0.225	0.188	0.508	1	0.699	0.699	-0.492
ENSG00000154134	ROBO3	11	+	124877518	124877752	124877518	124877658	124877936	124878131	3.10341e-06	0.00107378	1	1	0.748	0.497	0.776	0.076	0.466
ENSG00000239467	AC007405.3	2	+	170771112	170771427	170771112	170771187	170777146	170777177	3.08698e-06	0.00107378	0.702	0.399	0.604	0.853	1	1	-0.383
ENSG00000122861	PLAU	10	+	73911524	73911925	73911524	73911612	73912214	73912322	1.50438e-05	0.00433763	0.815	0.765	0.642	0.411	0.271	0.405	0.378
ENSG00000125454	SLC25A19	17	-	75288497	75288591	75288501	75288591	75286632	75286802	0.000219678	0.0213986	0	0	0.242	0.39	0.489	0.489	-0.375
ENSG00000069493	CLEC2D	12	+	9687901	9688161	9687901	9688086	9692827	9692931	0.000137831	0.0176628	0.269	0.269	0.623	0.099	0	0	0.354
ENSG00000153094	BCL2L11	2	+	111123745	111124139	111123745	111123869	111150043	111150147	0.000228587	0.0213986	0.534	0.56	1	1	1	1	-0.302
ENSG00000081760	AACS	12	+	125124704	125125024	125124704	125124769	125128160	125128274	0.000235013	0.0213986	0.62	0.627	0.547	0.771	1	0.919	-0.299
ENSG00000162066	AMDHD2	16	+	2528451	2528718	2528451	2528559	2528993	2529095	0.000144208	0.017813	1	1	0.687	0.638	0.524	0.837	0.229
ENSG00000163378	EOGT	3	-	68988505	68989017	68988924	68989017	68988294	68988381	4.1406e-05	0.00754026	0.805	0.618	0.947	1	1	1	-0.21
ENSG00000100888	CHD8	14	-	21430800	21431858	21431810	21431858	21428963	21429335	0.000334951	0.0289733	0.728	0.667	0.788	1	1	0.807	-0.208
ENSG00000214719	AC005562.1	17	+	30631754	30631927	30631754	30631895	30633097	30633390	0.000105789	0.0146412	0.576	0.803	0.848	0.817	1	1	-0.197
ENSG00000006015	C19orf60	19	+	18588994	18589683	18588994	18589077	18590853	18590933	0.000154314	0.017813	0.734	0.71	0.599	0.851	0.861	0.918	-0.196
ENSG00000112851	ERBIN	5	+	66044136	66044310	66044136	66044298	66046352	66046538	3.37919e-05	0.00687766	0.936	0.876	0.802	0.673	0.596	0.767	0.193
ENSG00000172113	NME6	3	-	48300430	48300634	48300526	48300634	48298426	48298523	0.000230373	0.0213986	0.887	0.88	0.473	1	0.774	1	-0.178
ENSG00000198001	IRAK4	12	+	43772911	43773072	43772911	43772986	43773964	43774029	1.86181e-05	0.00495527	1	1	1	0.778	0.805	0.9	0.172
ENSG00000023287	RB1CC1	8	-	52628031	52628168	52628040	52628168	52624716	52624787	3.71756e-05	0.00714597	0.666	0.61	0.65	0.503	0.469	0.494	0.153
ENSG00000048052	HDAC9	7	+	18591515	18591642	18591515	18591636	18593907	18594029	2.0457e-05	0.00505581	0.843	0.831	0.813	0.928	0.97	0.984	-0.132
ENSG00000120925	RNF170	8	-	42887727	42887871	42887848	42887871	42873930	42874006	0.000327215	0.0289733	0.901	0.812	0.849	0.95	1	1	-0.129
ENSG00000250462	LRRC37BP1	17	+	30631754	30632099	30631754	30631895	30633097	30633390	0.000154448	0.017813	0.76	0.877	0.935	0.938	1	1	-0.122
ENSG00000105443	CYTH2	19	+	48474837	48474953	48474837	48474949	48478068	48478145	0.000193788	0.0209534	0.142	0.184	0.115	0.092	0	0	0.116
ENSG00000119725	ZNF410	14	+	73892026	73892208	73892026	73892107	73893796	73893932	9.69313e-05	0.0145818	0.875	0.94	0.827	1	1	0.971	-0.11
ENSG00000113522	RAD50	5	+	132575776	132575928	132575776	132575863	132587561	132587690	0.00048238	0.0397389	1	1	0.963	0.715	1	0.934	0.105

## Sheet: S8c
Gene ID	Gene symbol	Chromosome	Strand	1stExonStart	1stExonEnd	2ndExonStart	2ndExonEnd	upstreamES	upstreamEE	downstreamES	downstreamEE	p-value	FDR	Mock-1 PSI	Mock-2 PSI	Mock-3 PSI	SINV-1 PSI	SINV-2 PSI	SINV-3 PSI	∆PSI
ENSG00000087053	MTMR2	11	-	95882373	95882496	95887611	95887684	95866402	95866486	95888155	95888261	2.65366e-10	4.7612e-07	0.626	0.723	0.813	0	0	0	0.721
ENSG00000138750	NUP54	4	-	76145554	76145577	76145982	76146129	76144389	76144473	76147478	76147640	3.21317e-06	0.000533803	0	0	1	1	1	1	-0.667
ENSG00000061656	SPAG4	20	+	35617519	35617586	35618086	35618130	35617135	35617240	35618449	35618475	1.27625e-06	0.000301296	0.3	0	0.125	1	0.72	0.562	-0.619
ENSG00000135951	TSGA10	2	-	99020279	99020482	99035229	99035439	99018535	99018640	99064938	99065124	0.000222488	0.0113406	0	0	0.661	1	0.661	0.746	-0.582
ENSG00000136231	IGF2BP3	7	-	23362526	23362675	23416128	23416219	23361689	23361741	23418775	23418824	0.000105909	0.00678648	0	0	0.468	0.568	0.568	1	-0.556
ENSG00000154175	ABI3BP	3	-	100816687	100816768	100830577	100830634	100808160	100808235	100832263	100832350	5.56248e-06	0.000792079	1	1	0.777	0.537	0.699	0	0.514
ENSG00000172671	ZFAND4	10	-	45651965	45652033	45652983	45653059	45648293	45648534	45663541	45663842	5.7539e-05	0.00460155	0.323	1	0.543	0.323	0	0	0.514
ENSG00000087903	RFX2	19	-	6010135	6010251	6012985	6013105	6007689	6007802	6016089	6016271	6.99071e-05	0.00531472	0.815	0.621	1	0.395	0.219	0.282	0.513
ENSG00000103599	IQCH	15	+	67279394	67279512	67304338	67304455	67263121	67263216	67344062	67344191	0.00201147	0.0471146	0.499	0	0	1	1	0	-0.5
ENSG00000214432	AC068831.1	15	+	91023312	91023594	91030130	91030241	91022618	91022740	91030658	91030706	0.00036485	0.0157935	1	1	1	0.521	1	0	0.493
ENSG00000206562	METTL6	3	-	15414729	15414914	15415497	15415583	15411335	15411437	15415771	15415860	2.01659e-06	0.000389663	0.489	0.342	0.342	0.875	0.824	0.94	-0.489
ENSG00000230091	TMEM254-AS1	10	-	80055915	80056126	80056318	80056405	80053395	80053586	80060789	80060933	0.000736999	0.0247626	0.629	0	0.835	0	0	0	0.488
ENSG00000118513	MYB	6	+	135194355	135194460	135195747	135196002	135193837	135193918	135198907	135199050	0.000986981	0.0306764	0	0.37	0.468	1	0.779	0.468	-0.47
ENSG00000180902	D2HGDH	2	+	241751245	241751388	241755848	241756014	241750150	241750294	241767709	241768811	0.00186616	0.0452435	0.633	0.846	0.751	0	0.407	0.5	0.441
ENSG00000136536	MARCH7	2	+	159714556	159714598	159715680	159715766	159712488	159712606	159729008	159729175	0.00146293	0.0397695	1	0.571	0.142	0.399	0	0	0.438
ENSG00000112851	ERBIN	5	+	66068876	66069020	66072168	66072291	66053405	66054951	66075023	66075230	0.000269015	0.0128369	0.233	0	0	0.233	1	0.313	-0.438
ENSG00000139631	CSAD	12	-	53173727	53173767	53179772	53180012	53173344	53173476	53180600	53180646	0.000591257	0.0217384	1	1	0.686	0.467	0.374	0.544	0.434
ENSG00000111879	FAM184A	6	-	118961760	118961963	118964666	118964771	118959829	118960184	118966834	118966952	0.000600754	0.0218024	0	0	0.272	0.257	0.6	0.692	-0.426
ENSG00000224699	LAMTOR5-AS1	1	+	110413320	110413410	110414151	110414231	110412172	110412293	110416008	110416188	6.18433e-05	0.00486663	0	0	0.486	0.24	1	0.486	-0.413
ENSG00000089091	DZANK1	20	-	18433651	18433765	18443346	18443464	18427066	18427159	18448983	18449069	0.000546738	0.0206083	0.595	0	0.495	1	0.797	0.495	-0.401
ENSG00000073712	FERMT2	14	-	52861013	52861034	52861586	52861610	52860340	52860465	52864400	52864622	0.000553526	0.0206903	0.661	0	0.493	0	0	0	0.385
ENSG00000139644	TMBIM6	12	+	49744412	49744542	49749617	49749856	49741956	49742115	49752463	49752549	0.00148084	0.040014	0.599	0.427	0.817	0.272	0	0.427	0.381
ENSG00000111879	FAM184A	6	-	118961760	118961963	118964666	118964771	118960768	118960863	118966834	118966952	2.31143e-05	0.00230398	0	0	0.158	0.257	0.6	0.428	-0.376
ENSG00000073605	GSDMB	17	-	39906960	39906987	39909755	39909924	39906110	39906271	39912325	39912497	1.48734e-05	0.00171063	1	1	0.891	0.785	0.378	0.615	0.371
ENSG00000154175	ABI3BP	3	-	100824857	100824941	100841997	100842039	100808160	100808235	100846371	100846428	0.000229341	0.0115586	1	1	0.821	0.637	0.396	0.724	0.355
ENSG00000185250	PPIL6	6	-	109431156	109431345	109436103	109436199	109427093	109427156	109440455	109441171	1.02049e-06	0.000254301	0.359	0.511	0.363	0	0.176	0	0.352
ENSG00000148737	TCF7L2	10	+	113158666	113158717	113159919	113159992	113158020	113158069	113160618	113160691	9.38999e-05	0.00628639	0.776	1	1	0.536	0.536	0.698	0.335
ENSG00000137959	IFI44L	1	+	78628950	78628999	78635336	78635489	78620468	78620571	78637031	78637203	2.04296e-06	0.000389663	0.735	0.761	0.735	0.584	0.398	0.325	0.308
ENSG00000013725	CD6	11	+	61013918	61014014	61015712	61015835	61013422	61013563	61017478	61017550	0.00123316	0.035344	0.314	0.533	0.379	0.314	0	0	0.304
ENSG00000107614	TRDMT1	10	-	17161482	17161548	17162165	17162237	17160304	17160374	17174550	17174660	0.000526071	0.0199974	0.491	0.391	0	0	0	0	0.294
ENSG00000155621	C9orf85	9	+	71918424	71918555	71941804	71941934	71911640	71911836	71947005	71947112	0.00173238	0.043231	0.666	0.499	1	0.285	0.499	0.499	0.294
ENSG00000159788	RGS12	4	+	3386415	3386437	3414071	3414241	3342936	3343053	3414751	3414844	0.000232405	0.0116475	0.479	0.535	0.213	0	0	0.365	0.287
ENSG00000143643	TTC13	1	-	230940439	230940556	230945388	230945454	230933778	230933861	230954332	230954403	0.000712605	0.0243999	0.841	0.841	0.949	0.638	0.607	0.569	0.272
ENSG00000130649	CYP2E1	10	+	133531584	133531734	133532123	133532284	133527496	133527572	133532691	133532868	0.00147654	0.040014	0.611	0	0.411	0	0	0.258	0.255
ENSG00000093183	SEC22C	3	-	42563764	42563880	42566743	42566836	42563522	42563686	42568864	42569073	0.000745462	0.0248718	0.403	0.184	0.36	0	0	0.2	0.249
ENSG00000117593	DARS2	1	+	173830659	173830761	173831534	173831630	173828332	173828399	173833375	173833499	0.000869478	0.0279573	0.626	0.544	0.615	0.368	0.427	0.252	0.246
ENSG00000104299	INTS9	8	-	28837636	28837776	28846746	28846809	28813491	28813612	28850212	28850273	2.38922e-05	0.00232975	0.679	0.716	0.679	0.416	0.499	0.428	0.244
ENSG00000103037	SETD6	16	+	58515790	58515880	58516201	58516343	58515512	58515564	58518400	58518543	0.000988238	0.0306764	1	1	1	0.818	0.632	0.837	0.238
ENSG00000100077	GRK3	22	+	25644591	25644665	25661575	25661677	25604376	25604453	25663629	25663704	0.00116926	0.0340567	0.842	0.621	0.76	0.412	0.525	0.577	0.236
ENSG00000185716	C16orf52	16	+	22083675	22083868	22085207	22085275	22075486	22075699	22085643	22085750	0.000362508	0.0157935	0.428	0.879	0.785	1	1	0.785	-0.231
ENSG00000255717	SNHG1	11	-	62854518	62854551	62854887	62854938	62853800	62853833	62855132	62855216	0.0020461	0.0476768	0.304	0.443	0.195	0.501	0.496	0.636	-0.23
ENSG00000184988	TMEM106A	17	+	43212226	43212394	43213020	43213252	43211874	43211922	43213827	43213891	0.00125135	0.0355292	0.656	0.66	0.828	0.542	0.529	0.428	0.215
ENSG00000143224	PPOX	1	+	161168992	161169183	161169659	161169720	161167099	161167234	161170408	161170519	0.00119058	0.0344453	0.59	0.619	0.778	1	0.83	0.791	-0.211
ENSG00000154277	UCHL1	4	+	41257114	41257126	41257608	41257737	41256944	41257009	41260646	41260797	6.63526e-09	5.7552e-06	0.184	0.305	0.16	0.336	0.491	0.449	-0.209
ENSG00000277957	SENP3-EIF4A1	17	+	7571372	7571479	7572283	7572864	7570882	7570933	7574259	7574308	1.63714e-10	3.6717e-07	0.698	0.638	0.774	0.546	0.515	0.439	0.203
ENSG00000143207	RFWD2	1	-	176135009	176135086	176149005	176149074	176116623	176116681	176162868	176162988	0.000341861	0.0151075	0.8	0.816	0.772	0.708	0.607	0.483	0.197
ENSG00000012061	ERCC1	19	-	45423269	45423381	45449172	45449244	45416820	45416897	45450640	45450725	0.000105023	0.00677817	0.189	0.217	0.262	0	0	0.082	0.195
ENSG00000283761	AC118553.2	1	+	100017681	100017815	100049908	100050004	100015301	100015420	100058665	100058728	0.00205463	0.0477516	0.718	0.669	0.769	0.673	0.403	0.495	0.195
ENSG00000181513	ACBD4	17	+	45137018	45137139	45137367	45137454	45136691	45136776	45137759	45137830	7.00655e-06	0.000922634	0.902	0.729	0.737	1	0.946	1	-0.193
ENSG00000151247	EIF4E	4	-	98891236	98891332	98901875	98901982	98887888	98887952	98929094	98929128	6.96831e-05	0.00531472	0.718	0.607	0.762	0.634	0.448	0.43	0.192
ENSG00000135926	TMBIM1	2	-	218277934	218277974	218278514	218278565	218277632	218277670	218279037	218279091	5.54254e-06	0.000792079	0.757	0.665	0.765	0.642	0.491	0.482	0.191
ENSG00000144504	ANKMY1	2	-	240507559	240507691	240511860	240512001	240500451	240500565	240512801	240512942	0.000225882	0.0114485	0	0.194	0	0	0.49	0.278	-0.191
ENSG00000185989	RASA3	13	-	114029810	114029887	114040999	114041094	114027846	114027927	114052051	114052155	0.000303566	0.0139656	0.55	0.475	0.436	0.681	0.676	0.654	-0.183
ENSG00000175662	TOM1L2	17	-	17884633	17884768	17893660	17893810	17879626	17879743	17898595	17898674	8.50032e-05	0.00595753	0.342	0.339	0.291	0.576	0.475	0.462	-0.18
ENSG00000009335	UBE3C	7	+	157163809	157163863	157169047	157169122	157138912	157139338	157170303	157170450	4.48882e-05	0.00390963	0.72	0.642	0.719	0.612	0.446	0.485	0.179
ENSG00000171204	TMEM126B	11	+	85631686	85631808	85634085	85634279	85629131	85629262	85635666	85635778	0.000366628	0.0157935	0.536	0.658	0.607	0.515	0.37	0.379	0.179
ENSG00000164306	PRIMPOL	4	+	184682247	184682336	184685411	184685498	184678231	184678394	184685575	184685684	0.0003714	0.0158398	0.09	0.113	0.167	0.196	0.37	0.339	-0.178
ENSG00000154175	ABI3BP	3	-	100816687	100816768	100829580	100829664	100808160	100808235	100832263	100832350	0.000633137	0.0224914	1	1	0.831	0.831	0.873	0.596	0.177
ENSG00000103222	ABCC1	16	+	16016495	16016621	16033108	16033170	16014539	16014628	16036471	16036603	0.000638232	0.0224914	0.662	0.622	0.665	0.824	0.8	0.852	-0.176
ENSG00000078699	CBFA2T2	20	+	33624763	33625017	33628349	33628435	33623114	33623296	33629718	33629914	0.00209511	0.0485664	0.354	0.357	0.332	0.451	0.496	0.625	-0.176
ENSG00000140987	ZSCAN32	16	-	3390422	3390517	3393648	3393814	3390009	3390133	3397191	3397744	0.00203948	0.0476464	0.475	0.744	1	1	0.744	1	-0.175
ENSG00000171204	TMEM126B	11	+	85631686	85631808	85634085	85634279	85631144	85631316	85635666	85635778	2.9657e-05	0.00280056	0.585	0.681	0.634	0.526	0.429	0.424	0.174
ENSG00000121895	TMEM156	4	-	38998723	38998909	39032225	39032443	38993734	38993998	39032641	39032922	0.000692114	0.0238806	0.416	0.425	0.396	0.292	0.202	0.226	0.172
ENSG00000062716	VMP1	17	+	59731420	59731522	59735337	59735473	59707695	59707748	59737452	59737543	5.99183e-08	2.82909e-05	0.748	0.728	0.784	0.631	0.553	0.564	0.171
ENSG00000163482	STK36	2	+	218685084	218685228	218688390	218688493	218680602	218680702	218688696	218688876	0.000483063	0.01876	1	0.768	0.623	1	0.901	1	-0.17
ENSG00000138380	CARF	2	+	202941859	202941980	202942739	202942967	202917876	202918043	202952558	202952679	0.000135286	0.00820037	0	0.311	0.306	0	0.111	0	0.169
ENSG00000150401	DCUN1D2	13	-	113462739	113462891	113474123	113474254	113461053	113461136	113480574	113480743	0.00155684	0.0406235	0.723	0.804	0.835	0.738	0.586	0.545	0.164
ENSG00000123600	METTL8	2	-	171339183	171339554	171360421	171360513	171337452	171337502	171392042	171392197	0.00159853	0.0412082	0.612	0.586	0.582	0.427	0.524	0.339	0.163
ENSG00000110756	HPS5	11	-	18285345	18285459	18286590	18286710	18283794	18283901	18287534	18287690	4.92188e-07	0.000147181	0.218	0.165	0.135	0.258	0.381	0.368	-0.163
ENSG00000181038	METTL23	17	+	76732977	76733215	76733292	76733377	76726850	76727213	76733520	76733738	6.38433e-06	0.000881135	0.475	0.51	0.581	0.397	0.331	0.351	0.162
ENSG00000144747	TMF1	3	-	69025559	69025712	69025995	69026097	69024054	69024180	69027899	69027992	0.000198337	0.0105283	0.198	0.394	0.237	0.394	0.458	0.463	-0.162
ENSG00000140367	UBE2Q2	15	+	75873427	75873568	75876186	75876271	75868950	75869010	75877960	75878021	0.000148784	0.00878119	0.874	0.848	0.805	0.673	0.621	0.749	0.161
ENSG00000181038	METTL23	17	+	76732977	76733215	76733292	76733377	76726869	76727357	76733520	76733758	6.61476e-06	0.000899106	0.475	0.51	0.578	0.397	0.334	0.351	0.16
ENSG00000198586	TLK1	2	-	171049813	171049950	171053760	171053853	171046173	171046362	171055082	171055172	1.88474e-06	0.000375733	0.324	0.3	0.323	0.494	0.462	0.458	-0.156
ENSG00000103599	IQCH	15	+	67475695	67475818	67490002	67490064	67465126	67465297	67494257	67494366	0.00119412	0.0344453	0.642	0.417	0.472	0	1	1	-0.156
ENSG00000003509	NDUFAF7	2	+	37241577	37241791	37242634	37242693	37237756	37237835	37243862	37243973	5.57733e-07	0.000156357	0.981	1	0.965	0.931	0.779	0.77	0.155
ENSG00000124486	USP9X	X	+	41219101	41219231	41223216	41223402	41218371	41218597	41224741	41224962	0.000187745	0.0102076	0.624	0.505	0.617	0.463	0.361	0.457	0.155
ENSG00000181038	METTL23	17	+	76732977	76733215	76733292	76733377	76729689	76729794	76733520	76733564	1.3792e-05	0.00160686	0.502	0.532	0.602	0.424	0.357	0.394	0.154
ENSG00000146457	WTAP	6	+	159736257	159736295	159738989	159739045	159726997	159727333	159742087	159742146	7.64583e-05	0.00561554	0.239	0.323	0.283	0.184	0.041	0.158	0.154
ENSG00000257949	TEN1	17	+	75986186	75986284	75991465	75991577	75979240	75979511	76000140	76000521	0.00150686	0.0403496	0.89	0.933	0.903	0.745	0.736	0.782	0.154
ENSG00000177302	TOP3A	17	-	18306890	18306966	18308350	18308424	18305111	18305220	18308881	18308941	0.00155774	0.0406235	0.474	0.566	0.456	0.59	0.692	0.676	-0.154
ENSG00000204104	TRAF3IP1	2	+	238328925	238329342	238333959	238334035	238320440	238320785	238347454	238347475	7.90477e-08	3.24561e-05	0.775	0.753	0.807	0.673	0.626	0.576	0.153
ENSG00000174744	BRMS1	11	-	66338242	66338282	66338720	66338785	66337338	66337889	66340773	66340870	0.00133833	0.0371707	0.123	0.335	0.123	0	0.123	0	0.153
ENSG00000138182	KIF20B	10	+	89705293	89705441	89709166	89709253	89701616	89701680	89709344	89709461	8.94356e-05	0.00612463	0.257	0.311	0.189	0.41	0.461	0.344	-0.153
ENSG00000104450	SPAG1	8	+	100220278	100220431	100225172	100225339	100213818	100213918	100231155	100231288	0.000571993	0.0212039	0.341	0.362	0.331	0.419	0.539	0.536	-0.153
ENSG00000166169	POLL	10	-	101585315	101585478	101587121	101587200	101583507	101583681	101588203	101588248	0.000151892	0.00890606	0.26	0.103	0.225	0.046	0	0.09	0.151
ENSG00000121022	COPS5	8	-	67059210	67059445	67061853	67062024	67058082	67058211	67062105	67062323	3.09408e-08	1.85047e-05	0.588	0.582	0.653	0.504	0.426	0.448	0.148
ENSG00000103855	CD276	15	+	73711134	73711170	73712933	73713063	73709564	73709689	73713841	73714053	5.71273e-05	0.00460155	0.7	0.697	0.702	0.569	0.573	0.512	0.148
ENSG00000255717	SNHG1	11	-	62854017	62854064	62854518	62854551	62853800	62853833	62855423	62855488	0.00014854	0.00878119	0.156	0.198	0.327	0.103	0.059	0.085	0.145
ENSG00000073584	SMARCE1	17	-	40642454	40642559	40645575	40645619	40637491	40637572	40645795	40645847	0.000183967	0.0101366	0.419	0.357	0.438	0.361	0.206	0.213	0.145
ENSG00000150867	PIP4K2A	10	-	22591628	22591781	22607926	22608023	22550658	22550772	22609619	22609717	0.00015394	0.00896752	0.448	0.46	0.334	0.537	0.555	0.582	-0.144
ENSG00000177479	ARIH2	3	+	48922747	48922811	48961611	48961679	48918835	48918998	48964918	48964982	9.10374e-05	0.00617423	0.841	0.809	0.878	0.707	0.609	0.782	0.143
ENSG00000171469	ZNF561	19	-	9617044	9617226	9617620	9617758	9614020	9614103	9618090	9618179	0.00187923	0.0453187	0.336	0.249	0.311	0.195	0.103	0.175	0.141
ENSG00000196141	SPATS2L	2	+	200372108	200372251	200378140	200378371	200329430	200329480	200389222	200389283	9.98052e-05	0.00658347	0.88	0.828	0.813	1	1	0.943	-0.141
ENSG00000119537	KDSR	18	-	63338799	63338883	63344409	63344493	63335256	63335358	63350887	63351079	0.000984231	0.0306764	0.739	0.746	0.77	0.683	0.508	0.643	0.14
ENSG00000138709	LARP1B	4	+	128082164	128082305	128098185	128098330	128077787	128077962	128107138	128107313	0.000403768	0.0166922	0.746	0.811	0.812	0.695	0.629	0.629	0.139
ENSG00000049323	LTBP1	2	+	33347366	33347510	33360596	33360779	33315143	33315269	33361428	33361515	1.97132e-05	0.00203272	0.63	0.532	0.621	0.523	0.429	0.418	0.138
ENSG00000136238	RAC1	7	+	6387211	6387283	6391923	6392041	6374522	6374770	6400125	6400188	2.28083e-05	0.00229902	0.417	0.4	0.518	0.38	0.259	0.282	0.138
ENSG00000156411	C14orf2	14	-	103913960	103913984	103915065	103915189	103912301	103912694	103920939	103921208	0.000473279	0.0187039	0.867	0.87	0.92	0.818	0.766	0.658	0.138
ENSG00000124181	PLCG1	20	+	41174123	41174311	41180503	41180664	41173922	41174011	41182930	41182989	0.00033396	0.0149052	0.718	0.728	0.578	0.786	0.805	0.847	-0.138
ENSG00000284292	AC004922.1	7	+	99333324	99333417	99338180	99338285	99325878	99326004	99344292	99344515	0.000170413	0.00967581	0.637	0.636	0.685	0.609	0.434	0.505	0.137
ENSG00000064961	HMG20B	19	+	3575501	3575660	3576260	3576307	3574369	3574586	3576552	3576625	0.000176871	0.00991694	0.721	0.776	0.78	0.713	0.562	0.59	0.137
ENSG00000138398	PPIG	2	+	169604025	169604102	169604186	169604261	169603641	169603694	169606038	169606146	0.00073574	0.0247626	0.44	0.463	0.506	0.581	0.61	0.628	-0.137
ENSG00000205302	SNX2	5	+	122795265	122795383	122799691	122799855	122775094	122775211	122801868	122801935	1.87605e-06	0.000375733	0.659	0.708	0.682	0.579	0.52	0.543	0.136
ENSG00000159210	SNF8	17	-	48933204	48933346	48940923	48941062	48931642	48931717	48943924	48943975	1.85575e-05	0.00200829	0.613	0.622	0.649	0.562	0.463	0.454	0.135
ENSG00000017260	ATP2C1	3	+	130999517	130999659	131001219	131001344	130998293	130998389	131016151	131016684	0.000207634	0.0107051	0.522	0.597	0.494	0.614	0.726	0.677	-0.135
ENSG00000147099	HDAC8	X	-	72495155	72495268	72567888	72568030	72490928	72491006	72572056	72572109	0.00103454	0.031893	0.231	0.164	0.176	0.309	0.377	0.289	-0.135
ENSG00000104691	UBXN8	8	+	30754664	30754787	30756764	30756887	30753034	30753105	30760887	30760929	5.76912e-05	0.00460155	0.571	0.539	0.555	0.403	0.462	0.402	0.133
ENSG00000113312	TTC1	5	+	160049513	160049662	160051128	160051183	160036690	160036803	160064931	160065511	0.00116728	0.0340567	0.442	0.577	0.563	0.387	0.417	0.379	0.133
ENSG00000161526	SAP30BP	17	+	75703310	75703371	75703807	75703859	75702479	75702571	75704755	75704814	0.00026727	0.0128218	0.346	0.292	0.225	0.415	0.41	0.433	-0.132
ENSG00000241258	CRCP	7	+	66130743	66130842	66134279	66134374	66127703	66127740	66145442	66145500	0.00096471	0.0303664	0.62	0.611	0.637	0.548	0.506	0.42	0.131
ENSG00000119689	DLST	14	+	74885585	74885634	74889094	74889147	74882590	74882624	74889274	74889349	0.000479486	0.01876	0.455	0.503	0.521	0.418	0.29	0.38	0.13
ENSG00000228315	GUSBP11	22	-	23640307	23640423	23659864	23660000	23638486	23638942	23683724	23683867	0.000607302	0.0218024	1	0.95	0.93	0.828	0.856	0.808	0.129
ENSG00000109805	NCAPG	4	+	17815273	17815358	17817260	17817453	17814852	17814998	17817938	17818088	8.34644e-05	0.00589574	0.307	0.298	0.268	0.395	0.496	0.369	-0.129
ENSG00000163568	AIM2	1	-	159068567	159068701	159073237	159073519	159065909	159066329	159076632	159076901	7.69938e-05	0.00561554	0.847	0.803	0.837	0.783	0.646	0.674	0.128
ENSG00000108384	RAD51C	17	+	58724039	58724100	58732480	58732544	58720745	58720812	58734117	58734325	0.00196152	0.0465223	0.295	0.196	0.225	0.295	0.416	0.388	-0.128
ENSG00000170275	CRTAP	3	+	33132554	33132700	33134181	33134265	33124407	33124579	33142394	33143158	3.60538e-05	0.00326706	0.52	0.498	0.602	0.463	0.365	0.41	0.127
ENSG00000043143	JADE2	5	+	134566115	134566580	134573644	134573762	134564493	134564610	134578496	134583230	0.00196256	0.0465223	0.428	0.445	0.395	0.494	0.545	0.609	-0.127
ENSG00000175215	CTDSP2	12	-	57826345	57826402	57826995	57827097	57824226	57824319	57827551	57827590	0.000207268	0.0107051	0.529	0.533	0.524	0.401	0.396	0.415	0.125
ENSG00000119048	UBE2B	5	+	134376668	134376694	134380718	134380808	134374382	134374463	134388324	134388413	0.000409766	0.0168625	0.794	0.745	0.866	0.755	0.668	0.607	0.125
ENSG00000102119	EMD	X	+	154379941	154380019	154380233	154380367	154379689	154379794	154380752	154380894	7.75971e-06	0.000980456	0.658	0.638	0.698	0.591	0.478	0.552	0.124
ENSG00000063854	HAGH	16	-	1817167	1817271	1819114	1819223	1816892	1816994	1819896	1820014	0.00170847	0.0431106	0.265	0.194	0.267	0.324	0.416	0.359	-0.124
ENSG00000084073	ZMPSTE24	1	+	40285924	40286029	40290853	40290997	40281342	40281527	40292444	40294184	4.09771e-06	0.000633803	0.662	0.664	0.743	0.585	0.6	0.514	0.123
ENSG00000133816	MICAL2	11	+	12241039	12241162	12255642	12255750	12239435	12239585	12256784	12256971	0.000844212	0.0274399	0.297	0.189	0.189	0.072	0.237	0	0.122
ENSG00000122692	SMU1	9	-	33053122	33053290	33056836	33056964	33048105	33048258	33057597	33057714	7.21921e-06	0.000925193	0.592	0.55	0.631	0.507	0.437	0.467	0.121
ENSG00000047315	POLR2B	4	+	56986353	56986426	56990747	56990898	56978639	56979004	56994403	56994516	5.52563e-05	0.00454774	0.709	0.662	0.719	0.55	0.628	0.55	0.121
ENSG00000115677	HDLBP	2	-	241233819	241233963	241235120	241235594	241230758	241230944	241236614	241236769	7.05687e-09	5.7552e-06	0.657	0.618	0.696	0.582	0.51	0.519	0.12
ENSG00000141084	RANBP10	16	-	67738012	67738035	67744264	67744455	67734857	67735042	67772033	67772086	0.00124974	0.0355292	0.607	0.817	1	0.785	1	1	-0.12
ENSG00000134333	LDHA	11	+	18396818	18396968	18399430	18399548	18394561	18394636	18400836	18401010	2.0218e-09	2.94874e-06	0.667	0.683	0.712	0.616	0.551	0.538	0.119
ENSG00000111145	ELK3	12	+	96247602	96247734	96259730	96259853	96247130	96247283	96267081	96267357	2.30087e-06	0.000412822	0.763	0.772	0.826	0.698	0.634	0.672	0.119
ENSG00000160741	CRTC2	1	-	153951259	153951666	153952017	153952262	153949114	153949384	153952396	153952446	8.33425e-08	3.25072e-05	0.654	0.624	0.686	0.556	0.507	0.546	0.118
ENSG00000101557	USP14	18	+	163307	163453	178932	179037	158535	158714	180235	180339	0.000571766	0.0212039	0.667	0.695	0.683	0.636	0.522	0.533	0.118
ENSG00000136280	CCM2	7	+	45068442	45068579	45069825	45069961	45064462	45064646	45072725	45072783	0.000544811	0.0206083	0.295	0.262	0.265	0.347	0.438	0.392	-0.118
ENSG00000214783	POLR2J4	7	-	44013592	44013679	44014605	44014783	43988085	43988247	44016433	44016523	0.00181079	0.0445058	0.912	0.829	0.8	0.715	0.687	0.789	0.117
ENSG00000140105	WARS	14	-	100369086	100369258	100374135	100374244	100361816	100361921	100375282	100375406	8.6556e-09	5.97303e-06	0.032	0.06	0.074	0.158	0.185	0.175	-0.117
ENSG00000108384	RAD51C	17	+	58724039	58724100	58732483	58732544	58720745	58720812	58734117	58734331	0.00152773	0.0403496	0.274	0.189	0.208	0.279	0.382	0.362	-0.117
ENSG00000113312	TTC1	5	+	160043132	160043169	160051128	160051183	160036690	160036803	160064931	160065511	5.00819e-06	0.0007615	0.734	0.802	0.808	0.657	0.686	0.652	0.116
ENSG00000110075	PPP6R3	11	+	68564302	68564432	68567013	68567166	68548066	68548204	68569747	68569897	0.00145738	0.0397391	0.329	0.406	0.358	0.282	0.236	0.228	0.116
ENSG00000138674	SEC31A	4	-	82828999	82829058	82842139	82842481	82827368	82827632	82844385	82844509	2.30088e-09	2.94874e-06	0.25	0.257	0.231	0.336	0.376	0.373	-0.116
ENSG00000026508	CD44	11	+	35198120	35198246	35211245	35211449	35189834	35190065	35214851	35214914	1.70617e-06	0.000364431	0.44	0.49	0.469	0.371	0.346	0.337	0.115
ENSG00000104870	FCGRT	19	+	49513881	49514133	49521694	49521813	49513386	49513473	49524506	49524776	0.000620864	0.0221903	0.941	0.88	0.977	0.766	0.798	0.889	0.115
ENSG00000107020	PLGRKT	9	-	5431896	5431983	5436568	5436694	5361757	5361888	5437788	5437867	0.00126722	0.0356633	0.649	0.608	0.646	0.568	0.464	0.526	0.115
ENSG00000164933	SLC25A32	8	-	103403163	103403324	103404775	103404861	103401940	103402054	103407633	103407784	0.000311015	0.0140915	0.707	0.63	0.682	0.583	0.564	0.529	0.114
ENSG00000113163	COL4A3BP	5	-	75389591	75389687	75399309	75399387	75385901	75386034	75400204	75400297	0.000517178	0.0198274	0.215	0.25	0.293	0.176	0.083	0.157	0.114
ENSG00000131725	WDR44	X	+	118441367	118441559	118442243	118442345	118436701	118436824	118442564	118442680	6.10445e-06	0.000855672	0.124	0.14	0.12	0.199	0.304	0.224	-0.114
ENSG00000136717	BIN1	2	-	127050420	127050522	127057472	127057601	127048026	127048633	127059010	127059155	0.00134717	0.0373008	0.68	0.723	0.795	0.673	0.582	0.605	0.113
ENSG00000135766	EGLN1	1	-	231370561	231370698	231373979	231374099	231367568	231367636	231420997	231425044	2.70781e-05	0.00261202	0.592	0.568	0.614	0.515	0.478	0.445	0.112
ENSG00000075151	EIF4G3	1	-	20981047	20981227	21002712	21002808	20980333	20980448	21050865	21050994	0.000200356	0.0105729	0.598	0.578	0.603	0.471	0.485	0.486	0.112
ENSG00000141562	NARF	17	+	82459991	82460072	82464286	82464430	82458710	82458830	82468763	82468896	0.00196544	0.0465223	0.503	0.416	0.513	0.427	0.354	0.315	0.112
ENSG00000085998	POMGNT1	1	-	46194843	46194961	46195810	46195924	46194552	46194651	46196011	46196077	0.00167563	0.0424635	0.238	0.254	0.18	0.268	0.375	0.364	-0.112
ENSG00000136536	MARCH7	2	+	159743060	159743253	159747804	159748903	159729008	159729175	159752401	159752571	1.62593e-05	0.00184636	0.536	0.563	0.584	0.444	0.446	0.464	0.11
ENSG00000105793	GTPBP10	7	+	90354457	90354549	90355085	90355230	90352815	90353009	90374301	90374354	0.0019773	0.0466799	0.804	0.825	0.799	0.748	0.659	0.691	0.11
ENSG00000141084	RANBP10	16	-	67738012	67738035	67744287	67744455	67734857	67735042	67772033	67772086	0.00152924	0.0403496	0.627	0.841	1	0.799	1	1	-0.11
ENSG00000110713	NUP98	11	-	3719411	3719550	3720711	3720825	3713817	3713995	3723156	3723455	0.00166861	0.0424054	0.311	0.295	0.311	0.346	0.44	0.462	-0.11
ENSG00000175166	PSMD2	3	+	184306750	184306834	184307356	184307525	184306349	184306495	184307613	184307708	3.28199e-06	0.000535323	0.504	0.467	0.553	0.433	0.39	0.375	0.109
ENSG00000156110	ADK	10	+	74589281	74589317	74600378	74600493	74525255	74525426	74670182	74670269	8.05679e-06	0.00100385	0.75	0.761	0.798	0.721	0.616	0.645	0.109
ENSG00000116459	ATP5F1	1	+	111449194	111449581	111449836	111449873	111448863	111448949	111454210	111454356	0.00179465	0.0442302	0.723	0.655	0.758	0.682	0.547	0.581	0.109
ENSG00000284292	AC004922.1	7	+	99348851	99348959	99353908	99354121	99344292	99344515	99358339	99358415	6.1351e-07	0.000166782	0.277	0.283	0.229	0.34	0.408	0.369	-0.109
ENSG00000092199	HNRNPC	14	-	21230996	21231072	21234077	21234229	21230318	21230366	21263310	21263336	1.8814e-06	0.000375733	0.5	0.543	0.479	0.578	0.664	0.607	-0.109
ENSG00000180376	CCDC66	3	+	56613588	56613750	56615127	56615272	56593943	56594028	56615921	56616053	0.00194156	0.0465223	0.682	0.66	0.696	0.627	0.543	0.544	0.108
ENSG00000143621	ILF2	1	-	153662704	153662795	153663018	153663133	153662035	153662556	153663214	153663276	7.09767e-07	0.000181923	0.374	0.418	0.361	0.459	0.497	0.521	-0.108
ENSG00000049323	LTBP1	2	+	33347366	33347510	33360596	33360779	33342837	33342963	33361428	33361515	5.44958e-05	0.00454504	0.658	0.57	0.658	0.565	0.504	0.496	0.107
ENSG00000120253	NUP43	6	-	149738642	149738778	149742389	149742570	149731612	149731735	149743637	149743715	0.00172994	0.043231	0.718	0.723	0.653	0.597	0.607	0.568	0.107
ENSG00000132323	ILKAP	2	-	238188130	238188257	238189852	238189972	238184019	238184113	238194274	238194331	0.0010569	0.0324269	0.609	0.587	0.528	0.629	0.742	0.674	-0.107
ENSG00000081087	OSTM1	6	-	108049252	108049418	108051030	108051198	108041408	108044840	108054489	108054587	4.62607e-05	0.00399043	0.674	0.686	0.683	0.591	0.553	0.58	0.106
ENSG00000132323	ILKAP	2	-	238188130	238188257	238189862	238189972	238184019	238184113	238194274	238194870	0.00108102	0.0326524	0.614	0.584	0.532	0.633	0.74	0.674	-0.106
ENSG00000115414	FN1	2	-	215375213	215375393	215375628	215375718	215373321	215373411	215376497	215376674	1.94425e-07	6.97676e-05	0.327	0.347	0.336	0.43	0.459	0.435	-0.105
ENSG00000109685	NSD2	4	+	1955160	1955340	1955692	1955849	1953323	1953524	1955982	1956188	9.15364e-05	0.00617423	0.255	0.289	0.232	0.349	0.41	0.331	-0.105
ENSG00000135365	PHF21A	11	-	45969814	45969904	45971115	45971367	45953526	45953625	45979759	45979966	0.000133411	0.00818222	0.726	0.967	0.925	0.933	1	1	-0.105
ENSG00000241258	CRCP	7	+	66134279	66134374	66145442	66145500	66130743	66130842	66152207	66154561	0.000457182	0.0183097	0.705	0.691	0.685	0.756	0.842	0.798	-0.105
ENSG00000150867	PIP4K2A	10	-	22591628	22591781	22607926	22608023	22573310	22573457	22609619	22609717	0.00173483	0.043231	0.416	0.415	0.313	0.475	0.487	0.498	-0.105
ENSG00000197043	ANXA6	5	-	151109752	151109846	151110626	151110644	151108454	151108550	151117126	151117180	8.69361e-06	0.00106836	0.268	0.302	0.336	0.246	0.162	0.187	0.104
ENSG00000009954	BAZ1B	7	-	73450846	73450994	73459535	73459718	73449541	73449689	73462921	73463099	0.000134075	0.00818222	0.43	0.506	0.403	0.508	0.586	0.556	-0.104
ENSG00000269897	COMMD3-BMI1	10	+	22317883	22317995	22318104	22318168	22316408	22316556	22318271	22318306	7.23077e-05	0.00545103	0.748	0.766	0.796	0.711	0.668	0.623	0.103
ENSG00000079819	EPB41L2	6	-	130872370	130872538	130876673	130876775	130870327	130870381	130878103	130878250	0.000175944	0.00991694	0.977	1	0.986	0.936	0.927	0.792	0.103
ENSG00000113810	SMC4	3	+	160414366	160414517	160416250	160416415	160413472	160413613	160417722	160417956	2.51369e-06	0.00043366	0.441	0.499	0.421	0.544	0.563	0.563	-0.103
ENSG00000146842	TMEM209	7	-	130192621	130192823	130201849	130202091	130185191	130185367	130202531	130202663	0.00048171	0.01876	0.273	0.308	0.321	0.368	0.467	0.376	-0.103
ENSG00000130164	LDLR	19	+	11123173	11123344	11128007	11128085	11120369	11120522	11129512	11129670	0.000860416	0.0277654	0.55	0.623	0.578	0.709	0.652	0.699	-0.103
ENSG00000196151	WDSUB1	2	-	159256195	159256375	159282671	159283093	159248371	159248512	159286582	159286703	0.0012255	0.035237	0.161	0.145	0.18	0.267	0.307	0.221	-0.103
ENSG00000064601	CTSA	20	+	45894649	45894741	45894822	45894901	45893987	45894072	45894993	45895133	5.76259e-09	5.74403e-06	0.168	0.206	0.142	0.217	0.322	0.283	-0.102
ENSG00000148187	MRRF	9	+	122270863	122271075	122285168	122285287	122264655	122264938	122291748	122291840	1.9361e-05	0.00201962	0.219	0.204	0.206	0.288	0.347	0.299	-0.102
ENSG00000104763	ASAH1	8	-	18069791	18069872	18071299	18071390	18067219	18067298	18075540	18075587	0.00019101	0.0102608	0.26	0.28	0.257	0.369	0.402	0.333	-0.102
ENSG00000101017	CD40	20	+	46123125	46123219	46126639	46126701	46122609	46122756	46128137	46128224	0.00177019	0.0438684	0.756	0.82	0.925	1	1	0.805	-0.101

## Sheet: S8d
Gene ID	Gene symbol	Chromosome	Strand	riExonStart	riExonEnd	upstreamES	upstreamEE	downstreamES	downstreamEE	p-value	FDR	Mock-1 PSI	Mock-2 PSI	Mock-3 PSI	SINV-1 PSI	SINV-2 PSI	SINV-3 PSI	∆PSI
ENSG00000177943	MAMDC4	9	+	136857978	136858546	136857978	136858097	136858399	136858546	0	0	1	1	1	0.063	0.037	0.318	0.861
ENSG00000131037	EPS8L1	19	+	55083377	55083644	55083377	55083519	55083615	55083644	2.35702e-08	1.75441e-05	0.746	1	1	0.595	0	0	0.717
ENSG00000112514	CUTA	6	-	33417096	33417310	33417096	33417142	33417246	33417310	2.2754e-11	4.43248e-08	0.26	0.484	0.36	1	1	1	-0.632
ENSG00000231711	LINC00899	22	-	46042573	46043699	46042573	46042640	46043562	46043699	5.94325e-05	0.00392456	1	0.154	0.083	1	1	1	-0.588
ENSG00000161996	WDR90	16	+	655772	656537	655772	655889	656301	656537	0.000506902	0.0170249	0.354	0.477	0.422	1	1	1	-0.582
ENSG00000152527	PLEKHH2	2	+	43710488	43712383	43710488	43710575	43712224	43712383	3.02171e-05	0.0025048	0.297	0.27	0.297	0.579	1	1	-0.572
ENSG00000213983	AP1G2	14	-	23563379	23563638	23563379	23563502	23563583	23563638	0.00141778	0.0351826	0	0.117	0.444	0.47	1	0.788	-0.566
ENSG00000161996	WDR90	16	+	653745	655147	653745	653803	655028	655147	3.03659e-06	0.000514372	1	1	0.741	0.512	0.399	0.278	0.517
ENSG00000179532	DNHD1	11	+	6570008	6572027	6570008	6571423	6571635	6572027	5.64994e-06	0.000733739	1	1	0.679	0.131	0	1	0.516
ENSG00000167733	HSD11B1L	19	+	5684818	5685119	5684818	5684905	5684988	5685119	5.20971e-06	0.000724895	0.345	0.345	0.149	0.345	1	1	-0.502
ENSG00000205593	DENND6B	22	-	50313813	50314272	50313813	50313878	50314206	50314272	9.32484e-05	0.00542233	0.068	0.305	0.135	0.605	0.397	1	-0.498
ENSG00000137098	SPAG8	9	-	35810438	35810682	35810438	35810553	35810636	35810682	0.000151968	0.0076892	0	1	0.345	1	1	0.759	-0.471
ENSG00000140474	ULK3	15	-	74842279	74842676	74842279	74842420	74842538	74842676	1.58552e-05	0.00150663	0.081	0.637	0.523	1	0.637	1	-0.465
ENSG00000159433	STARD9	15	+	42663280	42663917	42663280	42663490	42663819	42663917	0.000281396	0.0110739	0.396	0.304	0.215	1	1	0.304	-0.463
ENSG00000015479	MATR3	5	+	139314674	139316188	139314674	139314736	139316075	139316188	4.41789e-05	0.00337492	1	1	0.717	0.554	0.316	0.507	0.447
ENSG00000077454	LRCH4	7	-	100577085	100577389	100577085	100577154	100577272	100577389	4.5797e-05	0.00343125	0.305	1	0.467	0	0.305	0.127	0.447
ENSG00000073605	GSDMB	17	-	39906110	39906987	39906110	39906271	39906960	39906987	0.00011957	0.00638146	0.639	0.73	0.722	0.198	0.222	0.351	0.44
ENSG00000182400	TRAPPC6B	14	-	39158284	39159550	39158284	39158402	39159449	39159550	0.000258334	0.0104841	1	1	0.288	0.267	0.393	0.361	0.422
ENSG00000106733	NMRK1	9	-	75068995	75070042	75068995	75069102	75069894	75070042	9.28247e-06	0.00102343	0.686	1	1	0.135	0.294	1	0.419
ENSG00000215883	CYB5RL	1	-	54184160	54186286	54184160	54184265	54186180	54186286	0.00150491	0.0355341	1	0.216	0.562	1	1	1	-0.407
ENSG00000004777	ARHGAP33	19	+	35787167	35788822	35787167	35787559	35787643	35788822	5.54796e-05	0.00385459	0.567	0.742	0.511	1	1	1	-0.393
ENSG00000158220	ESYT3	3	+	138470059	138471026	138470059	138470146	138470876	138471026	0.00112477	0.0296088	1	0	1	0.309	0.359	0.157	0.392
ENSG00000154134	ROBO3	11	+	124877518	124878131	124877518	124877658	124877936	124878131	9.45674e-06	0.00102343	1	1	0.799	0.679	0.764	0.272	0.361
ENSG00000068308	OTUD5	X	-	48934463	48934867	48934463	48934612	48934695	48934867	1.65078e-07	5.35955e-05	0.798	0.678	0.452	1	1	1	-0.357
ENSG00000102317	RBM3	X	+	48575560	48576083	48575560	48575667	48575814	48576083	0.00027382	0.0108857	1	0.794	0.637	0.441	0.415	0.528	0.349
ENSG00000137274	BPHL	6	+	3138040	3140509	3138040	3138179	3140385	3140509	0.000390075	0.0139425	0.365	1	0.6	1	1	1	-0.345
ENSG00000156239	N6AMT1	21	-	28872190	28876491	28872190	28872739	28876311	28876491	0.00146904	0.0355341	0.705	1	0.747	0.495	0.468	0.484	0.335
ENSG00000116213	WRAP73	1	-	3630766	3631657	3630766	3631117	3631465	3631657	0.0017216	0.0392242	0.385	0.556	0.343	0.556	0.653	1	-0.308
ENSG00000124574	ABCC10	6	+	43442969	43444010	43442969	43443159	43443932	43444010	0.000873691	0.0254022	1	0.669	0.778	0.427	0.727	0.376	0.306
ENSG00000074582	BCS1L	2	+	218662196	218662679	218662196	218662260	218662514	218662679	2.36922e-05	0.00209784	1	1	1	0.776	1	0.313	0.304
ENSG00000188917	TRMT2B	X	-	101051250	101051733	101051250	101051366	101051643	101051733	0.00158734	0.0368113	1	0.333	0.444	1	0.652	1	-0.292
ENSG00000112139	MDGA1	6	-	37654799	37655896	37654799	37654932	37655699	37655896	3.76788e-06	0.000564602	0.158	0.243	0.491	0.018	0	0	0.291
ENSG00000114388	NPRL2	3	-	50349385	50349828	50349385	50349490	50349664	50349828	0.000110017	0.00612323	0.409	0.617	1	1	1	0.879	-0.284
ENSG00000140983	RHOT2	16	+	668655	670175	668655	668699	670122	670175	0.000132483	0.0067915	1	1	0.603	0.441	1	0.318	0.281
ENSG00000167799	NUDT8	11	-	67627938	67628400	67627938	67628251	67628322	67628400	0.000818938	0.0241711	0.458	1	0.585	0.871	1	1	-0.276
ENSG00000039523	RIPOR1	16	+	67540457	67540704	67540457	67540501	67540551	67540704	0.000971129	0.0268332	1	1	1	0.737	1	0.519	0.248
ENSG00000137802	MAPKBP1	15	+	41812515	41813101	41812515	41812653	41812918	41813101	0.00046128	0.015904	0.045	0	0.036	0.256	0.436	0.128	-0.246
ENSG00000124155	PIGT	20	+	45416516	45418979	45416516	45416694	45418771	45418979	0.000174453	0.00849117	0.568	1	0.322	0.623	1	1	-0.244
ENSG00000106610	STAG3L4	7	+	67308576	67309139	67308576	67308652	67308934	67309139	0.00111091	0.0294428	1	1	0.689	0.575	0.396	1	0.239
ENSG00000196199	MPHOSPH8	13	+	19670839	19671289	19670839	19670964	19671205	19671289	0.000292068	0.0112663	0.744	0.84	0.713	1	1	1	-0.234
ENSG00000089685	BIRC5	17	+	78215965	78216781	78215965	78216066	78216663	78216781	0.00224148	0.0487409	1	1	0.819	0.602	0.532	1	0.228
ENSG00000135454	B4GALNT1	12	-	57627617	57628262	57627617	57627891	57628121	57628262	0.000629565	0.0196342	0.3	1	0.432	0.774	1	0.632	-0.225
ENSG00000162576	MXRA8	1	-	1354192	1354509	1354192	1354232	1354353	1354509	0.000208459	0.0094437	0.163	0.204	0.25	0.502	0.419	0.357	-0.22
ENSG00000100359	SGSM3	22	+	40408793	40409372	40408793	40408842	40408932	40409372	0.000806098	0.0239737	0.431	0.259	0.465	0.218	0.155	0.138	0.215
ENSG00000175197	DDIT3	12	-	57517268	57517753	57517268	57517438	57517705	57517753	0.000105588	0.00596187	0.518	0.569	0.489	0.361	0.273	0.316	0.209
ENSG00000160972	PPP1R16A	8	+	144500095	144500391	144500095	144500199	144500266	144500391	0.00150319	0.0355341	0.427	0.316	0.42	0.303	0.114	0.119	0.209
ENSG00000103202	NME4	16	+	398207	399123	398207	398385	398989	399123	0.000302297	0.011468	0.209	1	1	1	0.284	0.306	0.206
ENSG00000182196	ARL6IP4	12	+	122981128	122981879	122981128	122981299	122981570	122981879	0.00146517	0.0355341	0.256	0.272	0.121	0.306	0.463	0.458	-0.193
ENSG00000155463	OXA1L	14	+	22770192	22770625	22770192	22770278	22770460	22770625	0.000893388	0.0255929	0.128	0.096	0.086	0.127	0.49	0.251	-0.186
ENSG00000169592	INO80E	16	+	30001211	30004657	30001211	30001530	30004567	30004657	0.000920479	0.0257999	0.737	0.647	0.821	0.874	0.941	0.938	-0.183
ENSG00000120318	ARAP3	5	-	141661683	141662255	141661683	141661789	141662042	141662255	0.000112275	0.00616089	0.073	0.082	0.065	0.158	0.246	0.348	-0.177
ENSG00000110844	PRPF40B	12	+	49642234	49642675	49642234	49642372	49642579	49642675	0.00145609	0.0355341	0.867	0.73	0.873	0.609	0.671	0.683	0.169
ENSG00000140983	RHOT2	16	+	672253	672566	672253	672384	672488	672566	0.000117759	0.00637208	0.19	0.273	0.173	0	0.135	0	0.167
ENSG00000129197	RPAIN	17	+	5425970	5428211	5425970	5426082	5428070	5428211	0.000176536	0.00849117	1	0.828	1	1	0.804	0.525	0.166
ENSG00000032742	IFT88	13	+	20601704	20601933	20601704	20601748	20601850	20601933	4.23254e-05	0.0033039	0.821	0.777	0.826	1	0.909	1	-0.162
ENSG00000184470	TXNRD2	22	-	19875521	19877234	19875521	19875807	19877108	19877234	0.00149319	0.0355341	1	0.543	0.346	0.704	1	0.665	-0.16
ENSG00000164068	RNF123	3	+	49713737	49713997	49713737	49713825	49713909	49713997	0.000231867	0.00971348	0	0	0	0.116	0.189	0.173	-0.159
ENSG00000175061	LRRC75A-AS1	17	+	16439326	16439703	16439326	16439414	16439659	16439703	2.86388e-06	0.000514372	0.569	0.661	0.563	0.732	0.71	0.82	-0.156
ENSG00000132522	GPS2	17	-	7313567	7313988	7313567	7313721	7313905	7313988	5.86867e-05	0.00392456	0.148	0.229	0.122	0.387	0.264	0.291	-0.148
ENSG00000115282	TTC31	2	+	74492003	74494559	74492003	74492055	74492138	74494559	0.00106796	0.0284985	0.081	0	0	0.087	0.296	0.131	-0.144
ENSG00000182944	EWSR1	22	+	29288605	29291599	29288605	29288786	29291561	29291599	1.48628e-05	0.00144764	0.373	0.327	0.358	0.443	0.53	0.488	-0.134
ENSG00000119760	SUPT7L	2	-	27660983	27662281	27660983	27661388	27662178	27662281	0.00207131	0.0455923	0.516	0.595	0.551	0.658	0.729	0.644	-0.123
ENSG00000171302	CANT1	17	-	78996991	78997963	78996991	78997644	78997839	78997963	1.63501e-05	0.00151666	0.357	0.269	0.306	0.19	0.157	0.227	0.119
ENSG00000071859	FAM50A	X	+	154449680	154449931	154449680	154449735	154449882	154449931	8.01935e-05	0.00488178	0.224	0.301	0.22	0.368	0.37	0.364	-0.119
ENSG00000164088	PPM1M	3	+	52248152	52248453	52248152	52248237	52248334	52248453	0.000352782	0.0129664	0.145	0.127	0.201	0.089	0.031	0	0.118
ENSG00000120314	WDR55	5	+	140668890	140669248	140668890	140668990	140669078	140669248	0.00231888	0.0499136	0.065	0.095	0.081	0.259	0.193	0.122	-0.111
ENSG00000100201	DDX17	22	-	38487878	38492115	38487878	38488115	38492055	38492115	1.12094e-07	4.41923e-05	0.221	0.254	0.21	0.327	0.363	0.32	-0.108
ENSG00000140400	MAN2C1	15	-	75361285	75361720	75361285	75361381	75361603	75361720	0.000184364	0.00875953	0.19	0	0.163	0.04	0	0	0.104
ENSG00000203875	SNHG5	6	-	85678135	85678736	85678135	85678188	85678693	85678736	0.00066349	0.0205155	0.297	0.364	0.331	0.427	0.409	0.468	-0.104
ENSG00000112146	FBXO9	6	+	53092733	53093561	53092733	53092824	53093465	53093561	0.00124309	0.0322872	0.221	0.148	0.161	0.229	0.346	0.26	-0.102
ENSG00000072778	ACADVL	17	+	7222666	7223237	7222666	7222865	7223132	7223237	1.47591e-06	0.000330702	0.2	0.258	0.255	0.323	0.31	0.383	-0.101

## Sheet: S8e
Gene ID	Gene symbol	Chromosome	Strand	exonStart	exonEnd	upstreamES	upstreamEE	downstreamES	downstreamEE	p-value	FDR	Mock-1 PSI	Mock-2 PSI	Mock-3 PSI	SINV-1 PSI	SINV-2 PSI	SINV-3 PSI	∆PSI
ENSG00000145725	PPIP5K2	5	+	103135992	103136114	103120261	103120488	103136731	103136822	6.08402e-14	1.56898e-09	0.301	0	0	1	1	1	-0.9
ENSG00000133422	MORC2	22	-	30963224	30963334	30958640	30958694	30967065	30968201	3.23156e-09	8.33372e-06	1	1	1	0.313	0	0	0.896
ENSG00000078177	N4BP2	4	+	40100035	40100126	40097226	40097569	40102074	40103218	9.62397e-12	5.51528e-08	1	1	1	0.335	0	0	0.888
ENSG00000182919	C11orf54	11	+	93741962	93742094	93741658	93741728	93747301	93747448	3.52163e-13	4.54087e-09	0.291	0	0.093	1	1	1	-0.872
ENSG00000137434	C6orf52	6	-	10672546	10672636	10671421	10671598	10683186	10683232	2.21934e-13	3.81556e-09	0.168	0	0.336	1	1	1	-0.832
ENSG00000283199	FP565324.1	13	-	113968466	113968514	113964926	113964994	113968594	113968760	1.6919e-09	4.59279e-06	1	0.397	1	0	0	0	0.799
ENSG00000156398	SFXN2	10	+	102727674	102727791	102726986	102727157	102728430	102728511	2.23719e-08	3.92426e-05	1	1	1	0.468	0.18	0	0.784
ENSG00000138757	G3BP2	4	-	75662212	75662525	75661930	75662049	75673018	75673157	0.000422951	0.0476446	0	0	0	1	0.312	1	-0.771
ENSG00000177943	MAMDC4	9	+	136858185	136858276	136857978	136858097	136858399	136858546	6.25722e-13	5.37881e-09	1	1	1	0.126	0	0.601	0.758
ENSG00000168026	TTC21A	3	+	39126260	39126390	39125331	39125532	39128330	39128488	4.87025e-05	0.012374	1	1	1	0.293	0.453	0	0.751
ENSG00000118307	CASC1	12	-	25144364	25144677	25123210	25123286	25147000	25147104	1.0752e-11	5.54554e-08	0.126	0.476	0.254	1	1	1	-0.715
ENSG00000102908	NFAT5	16	+	69568494	69568548	69566207	69566374	69626402	69626528	9.39959e-08	0.000112745	0.387	0	0.201	0.716	1	1	-0.709
ENSG00000268230	AC012313.3	19	-	58357951	58358286	58357584	58357649	58358488	58358585	7.42514e-07	0.000671871	1	1	1	0.35	0.35	0.177	0.708
ENSG00000260259	LINC02166	16	-	89685300	89685675	89682619	89682842	89686446	89686569	3.38596e-10	1.09149e-06	0.228	0.283	0.408	1	1	1	-0.694
ENSG00000015153	YAF2	12	-	42210547	42210619	42161612	42161765	42238154	42238303	8.62541e-06	0.00409868	0.861	0.529	1	0	0	0.359	0.677
ENSG00000144642	RBMS3	3	+	28756757	28756968	28576272	28576496	28757108	28757241	4.5569e-05	0.0118703	0.132	0	0.092	1	0.233	1	-0.67
ENSG00000165219	GAPVD1	9	+	125295457	125295574	125261910	125261959	125301982	125302826	3.14629e-05	0.00927359	1	1	1	0	0	1	0.667
ENSG00000168591	TMUB2	17	+	44187675	44187743	44186989	44187109	44189021	44189588	0.000245122	0.0336448	1	1	1	0	0.365	0.633	0.667
ENSG00000224699	LAMTOR5-AS1	1	+	110413320	110413410	110412172	110412293	110414151	110414231	1.37401e-08	2.62472e-05	0	0	0.336	0.336	1	1	-0.667
ENSG00000078687	TNRC6C	17	+	78097744	78097861	78093619	78093763	78098342	78098537	4.46688e-06	0.00261672	1	0	0	1	1	1	-0.667
ENSG00000135740	SLC9A5	16	+	67259572	67259661	67258317	67258447	67266087	67266225	3.9265e-08	6.13688e-05	0.337	0	0.404	1	1	0.718	-0.659
ENSG00000228315	GUSBP11	22	-	23640307	23640423	23638486	23638942	23652478	23652576	0.000315061	0.0403223	0.181	0.307	0.57	1	1	1	-0.647
ENSG00000173402	DAG1	3	+	49487253	49487415	49470353	49470433	49510418	49510821	9.88102e-06	0.00447047	0	0.42	0.266	0.592	1	1	-0.635
ENSG00000227471	AKR1B15	7	+	134564597	134564769	134549135	134549249	134568157	134568325	5.66837e-05	0.0131188	0.258	0	0.104	1	0.258	1	-0.632
ENSG00000112851	ERBIN	5	+	66068876	66069020	66053405	66054951	66072168	66072294	0.000265482	0.0356582	0.206	0	0.072	0.163	1	1	-0.628
ENSG00000137700	SLC37A4	11	-	119030547	119030735	119029221	119029564	119030848	119030906	1.50566e-08	2.77347e-05	0.141	1	0	1	1	1	-0.62
ENSG00000153006	SREK1IP1	5	-	64765044	64765121	64741056	64741200	64768504	64768627	3.68338e-06	0.00223503	0.154	0	0.62	1	1	0.62	-0.615
ENSG00000147996	CBWD5	9	+	65707012	65707152	65702969	65703014	65708901	65708958	8.04923e-06	0.00403063	1	1	1	0.613	0.442	0.117	0.609
ENSG00000230487	PSMG3-AS1	7	+	1579286	1579404	1575786	1575888	1584383	1584418	1.86989e-05	0.0067468	1	0.467	0.539	0	0	0.18	0.609
ENSG00000125954	CHURC1-FNTB	14	+	64926006	64926080	64924035	64924126	64932137	64932292	1.24878e-05	0.00521734	0.581	0	0.27	0.859	0.806	1	-0.605
ENSG00000227354	RBM26-AS1	13	+	79415261	79415364	79412681	79412907	79417834	79417916	0.000134431	0.0226682	1	1	1	0.191	0	1	0.603
ENSG00000188917	TRMT2B	X	-	101051643	101051733	101041316	101041371	101051816	101052070	0.000113376	0.0207362	0.603	1	1	0	0.603	0.202	0.599
ENSG00000111788	AC009533.1	12	+	9312616	9312695	9311730	9311831	9312874	9313029	1.21728e-09	3.48799e-06	0.212	0.617	0.386	1	1	1	-0.595
ENSG00000235703	LINC00894	X	+	149943650	149943762	149942183	149942329	149944017	149944100	1.08035e-06	0.000884466	0	0	0	0.311	1	0.474	-0.595
ENSG00000158006	PAFAH2	1	-	25990726	25990863	25984459	25984528	25998024	25998157	2.61793e-05	0.0082152	0.501	0.547	0.167	1	1	1	-0.595
ENSG00000186409	CCDC30	1	+	42545409	42545579	42498817	42498916	42566295	42566475	2.84367e-08	4.58338e-05	1	0.149	0.081	1	1	1	-0.59
ENSG00000267787	AC027097.2	18	+	57734025	57734096	57641558	57642052	57735150	57735592	1.14553e-06	0.000923168	1	1	1	0.664	0	0.568	0.589
ENSG00000206530	CFAP44	3	-	113409105	113409322	113406926	113407041	113416524	113416627	4.75607e-07	0.000454266	1	1	1	0.229	0.598	0.41	0.588
ENSG00000106100	NOD1	7	-	30475847	30475988	30459900	30460041	30478605	30478728	0.000222662	0.0316687	0	0.165	0.283	0.208	1	1	-0.587
ENSG00000077157	PPP1R12B	1	+	202443086	202443127	202442525	202442572	202445045	202445228	5.36218e-06	0.00297382	0.257	1	0	1	1	1	-0.581
ENSG00000147118	ZNF182	X	-	47988523	47988617	47983284	47983411	48002594	48002653	1.04164e-06	0.000866529	0	0.09	0.331	1	0.664	0.497	-0.58
ENSG00000065665	SEC61A2	10	+	12167752	12167893	12162212	12162289	12169257	12169961	2.69184e-05	0.0082152	0	0.664	0	0.664	1	0.734	-0.578
ENSG00000237491	AL669831.5	1	+	804775	804966	803918	804222	807216	807314	0.000335339	0.0412876	0.328	1	1	0.14	0.075	0.394	0.573
ENSG00000204599	TRIM39	6	+	30327651	30327696	30326919	30326995	30328888	30329041	8.27065e-07	0.000723009	0	0.251	0	0.729	0.668	0.573	-0.573
ENSG00000137700	SLC37A4	11	-	119030231	119030735	119029221	119029564	119030848	119030906	9.84226e-08	0.000115371	0.236	1	0.049	1	1	1	-0.572
ENSG00000204599	TRIM39	6	+	30327646	30327696	30326956	30326995	30328888	30329041	9.96299e-07	0.000842395	0	0.245	0	0.722	0.66	0.564	-0.567
ENSG00000173402	DAG1	3	+	49488625	49488745	49487253	49487415	49510418	49510765	8.38607e-05	0.0169619	1	1	1	0	1	0.303	0.566
ENSG00000173137	ADCK5	8	+	144375465	144375637	144374054	144374107	144379386	144379421	9.87171e-06	0.00447047	0.258	0.148	0.411	0.511	1	1	-0.565
ENSG00000125772	GPCPD1	20	-	5586193	5586269	5584280	5584322	5593326	5593411	0.000240041	0.0333709	1	0	0	1	1	0.687	-0.562
ENSG00000204104	TRAF3IP1	2	+	238344496	238344598	238338361	238338457	238347454	238347475	8.32208e-06	0.00404932	1	1	1	0	0.322	1	0.559
ENSG00000174306	ZHX3	20	-	41238687	41238796	41204244	41205066	41267462	41267612	1.51252e-06	0.00118199	1	1	0.696	0.256	0.579	0.186	0.558
ENSG00000140511	HAPLN3	15	-	88879417	88880610	88878966	88879269	88881356	88881725	6.53576e-05	0.0142837	1	1	1	1	0.223	0.125	0.551
ENSG00000182796	TMEM198B	12	+	55832958	55833038	55831256	55831349	55833446	55833541	0.000239519	0.0333709	1	1	1	1	0	0.348	0.551
ENSG00000082126	MPP4	2	-	201664080	201664101	201658476	201658518	201666333	201666372	1.76721e-05	0.00663775	1	1	0.449	0.449	0	0.352	0.549
ENSG00000272146	ARF4-AS1	3	+	57600058	57600169	57597795	57598051	57600742	57600927	4.51535e-06	0.00261672	1	1	0.475	0.102	0.254	0.475	0.548
ENSG00000119943	PYROXD2	10	-	98414731	98414834	98413947	98414295	98415008	98415058	1.64054e-05	0.00626772	1	0.321	0.321	0	0	0	0.547
ENSG00000147642	SYBU	8	-	109642727	109642947	109618841	109619039	109644635	109644716	1.11009e-09	3.36794e-06	0.52	0.424	0.417	1	1	1	-0.546
ENSG00000230091	TMEM254-AS1	10	-	80055915	80056126	80053395	80053586	80056318	80056405	0.000441069	0.048609	0.233	1	0.132	1	1	1	-0.545
ENSG00000168491	CCDC110	4	-	185462993	185463049	185462642	185462708	185470944	185471049	0.000335411	0.0412876	0.383	0	0.383	1	1	0.383	-0.539
ENSG00000064115	TM7SF3	12	-	26976259	26976357	26974153	26974227	26980565	26980608	5.94671e-05	0.0136775	0.195	0.195	1	1	1	1	-0.537
ENSG00000225151	GOLGA2P7	15	-	84204176	84204331	84202869	84203020	84204425	84204516	3.53349e-05	0.0101814	0.271	0.427	0.456	0.76	1	1	-0.535
ENSG00000164306	PRIMPOL	4	+	184682247	184682336	184672172	184672460	184685575	184685684	7.86334e-05	0.0162712	0	0	0.337	1	0.337	0.604	-0.535
ENSG00000138658	ZGRF1	4	-	112607815	112607937	112605559	112606091	112612523	112612588	0.00032009	0.0404417	1	0.301	0.682	0	0	0.392	0.53
ENSG00000248161	AC098487.1	4	-	102419263	102419359	102418716	102418988	102419696	102419794	8.0015e-05	0.016442	1	1	0.662	0.329	0.423	0.329	0.527
ENSG00000173402	DAG1	3	+	49492822	49492973	49470131	49470433	49510418	49510516	9.26578e-05	0.018082	0.431	0	0.431	0.431	1	1	-0.523
ENSG00000146776	ATXN7L1	7	-	105617791	105618097	105613473	105614816	105620199	105620321	0.000121462	0.0215281	0	0.409	0.037	1	0.536	0.48	-0.523
ENSG00000125457	MIF4GD	17	-	75269346	75269469	75268082	75268192	75270113	75270245	1.892e-05	0.0067468	0	0	0.125	0.3	1	0.391	-0.522
ENSG00000173402	DAG1	3	+	49492826	49492973	49470288	49470433	49510418	49510490	8.9508e-05	0.017756	0.435	0	0.435	0.435	1	1	-0.522
ENSG00000154957	ZNF18	17	-	11995557	11995679	11992442	11992911	11996809	11997110	6.28464e-08	8.43454e-05	1	1	0.563	0	1	0	0.521
ENSG00000188321	ZNF559	19	+	9337795	9337865	9324694	9324780	9338493	9338582	8.12503e-05	0.0166296	0.63	0.532	0.275	1	1	1	-0.521
ENSG00000144674	GOLGA4	3	+	37289234	37289289	37281957	37282272	37294978	37295077	2.99918e-06	0.00203538	0.652	0.238	0.385	0.814	1	1	-0.513
ENSG00000072071	ADGRL1	19	-	14164620	14164705	14162947	14163406	14170681	14170734	6.77311e-05	0.0145557	0.342	1	0.308	0	0	0.115	0.512
ENSG00000080503	SMARCA2	9	+	2161000	2161035	2158452	2158594	2161685	2161903	3.53443e-06	0.00219633	0.592	0.475	0.153	0.743	1	1	-0.508
ENSG00000197779	ZNF81	X	+	47842649	47842768	47836901	47836987	47846104	47846321	3.69862e-05	0.010449	1	1	0.466	0.179	0.304	0.466	0.506
ENSG00000072135	PTPN18	2	+	130359607	130359646	130358866	130358975	130369132	130369201	6.25939e-05	0.0138267	0.19	1	1	0.26	0	0.413	0.506
ENSG00000188321	ZNF559	19	+	9337795	9338017	9324694	9324780	9338493	9338582	2.20658e-05	0.00739018	0.54	0.54	0.406	1	1	1	-0.505
ENSG00000181404	WASHC1	9	-	17343	17479	16964	17166	17718	17855	6.37779e-08	8.43454e-05	1	1	1	0.617	0.548	0.326	0.503
ENSG00000145014	TMEM44	3	-	194616769	194616891	194616480	194616587	194623223	194623310	4.43612e-05	0.0116735	0.392	0.301	0.518	0.721	1	1	-0.503
ENSG00000147642	SYBU	8	-	109642727	109642929	109618841	109619039	109644635	109644716	5.98545e-09	1.2863e-05	0.534	0.523	0.446	1	1	1	-0.499
ENSG00000079263	SP140	2	+	230253315	230253417	230250980	230251061	230255451	230255532	0.000114381	0.0207727	1	1	1	0.587	0.441	0.487	0.495
ENSG00000128881	TTBK2	15	-	42872610	42872758	42840359	42840433	42878548	42878684	0.000114965	0.0208054	0.434	0.657	0.434	1	1	1	-0.492
ENSG00000230615	AL139220.2	1	+	44074837	44074963	44051289	44051494	44076090	44076278	0.000237085	0.0331386	1	1	0	0.174	0	0.36	0.489
ENSG00000173890	GPR160	3	+	170077122	170077923	170038914	170039043	170079773	170079897	1.38005e-05	0.00556698	0.34	1	0.198	1	1	1	-0.487
ENSG00000138326	RPS24	10	+	78048980	78049225	78037193	78037304	78054530	78054676	4.42824e-05	0.0116735	0	0	0.214	1	0.45	0.214	-0.483
ENSG00000175061	LRRC75A-AS1	17	+	16460892	16461245	16440184	16440253	16462832	16462941	1.65703e-05	0.00628417	0.325	0.453	0.367	0.591	1	1	-0.482
ENSG00000154556	SORBS2	4	-	185638876	185639035	185635354	185635411	185646667	185646782	1.74778e-06	0.00130645	0.227	0.478	0.573	1	1	0.72	-0.481
ENSG00000100483	VCPKMT	14	-	50113369	50113512	50108631	50109713	50114284	50114404	5.22407e-06	0.00292872	0	0	0.281	1	0.439	0.281	-0.48
ENSG00000037474	NSUN2	5	-	6621602	6621744	6620115	6620298	6623213	6623285	3.07405e-05	0.00916477	0.282	0.282	0	0	1	1	-0.479
ENSG00000166377	ATP9B	18	+	79213961	79214038	79206935	79207012	79253380	79253541	2.11179e-07	0.000231744	0.352	0.83	0.395	1	1	1	-0.474
ENSG00000147642	SYBU	8	-	109642727	109642932	109618841	109619039	109644635	109644716	4.36095e-09	9.77935e-06	0.591	0.52	0.47	1	1	1	-0.473
ENSG00000162994	CLHC1	2	-	55206269	55206376	55181569	55181744	55232235	55232264	9.00575e-07	0.00077415	0.581	0.48	0.519	1	1	1	-0.473
ENSG00000135164	DMTF1	7	+	87154389	87154528	87152439	87152555	87163238	87163332	6.08137e-08	8.43454e-05	0.544	0.499	0.544	1	1	1	-0.471
ENSG00000006432	MAP3K9	14	-	70735960	70736029	70734385	70734498	70738244	70738398	5.27319e-05	0.0128898	0.364	0	0.588	1	0.364	1	-0.471
ENSG00000174939	ASPHD1	16	+	29906078	29906127	29905787	29905959	29919530	29919864	0.000330802	0.0409155	0	0	1	0.395	1	1	-0.465
ENSG00000148737	TCF7L2	10	+	113158666	113158717	113158020	113158069	113159919	113159992	2.86135e-05	0.0086304	1	1	1	0.563	0.491	0.563	0.461
ENSG00000111445	RFC5	12	+	118017994	118018053	118017689	118017815	118019071	118019136	0.000365554	0.0433429	0.289	0.289	0.594	0.733	1	0.81	-0.457
ENSG00000166444	ST5	11	-	8831555	8831688	8811246	8811335	8839309	8839350	0.000287971	0.0375427	1	0.672	0.741	0.17	0.38	0.505	0.453
ENSG00000146282	RARS2	6	-	87545615	87545699	87530783	87530942	87555407	87555505	4.00038e-05	0.0110336	1	1	0.343	0.511	0.511	0	0.44
ENSG00000174796	THAP6	4	+	75539858	75539959	75516771	75516979	75542408	75542486	4.52868e-05	0.0118566	0.544	0.417	0.488	1	1	0.769	-0.44
ENSG00000173988	LRRC63	13	+	46227511	46228189	46213001	46213119	46228664	46228733	3.07192e-06	0.00205767	0.247	0.599	0.626	1	1	0.782	-0.437
ENSG00000160691	SHC1	1	-	154973292	154973508	154970031	154970199	154974247	154974395	5.5693e-05	0.0130842	0.117	0.107	0.197	0.642	0.676	0.402	-0.433
ENSG00000147586	MRPS28	8	-	80028694	80028796	80002998	80003120	80029904	80029974	8.14698e-08	0.000100047	0.655	0.441	0.613	1	1	1	-0.43
ENSG00000111424	VDR	12	-	47899836	47899958	47878967	47879115	47904954	47905040	7.82012e-05	0.0162637	0.301	0.462	0.632	1	1	0.682	-0.429
ENSG00000124508	BTN2A2	6	+	26385142	26385362	26383791	26383915	26388012	26388159	0.000244136	0.0336448	0.371	0.541	0.228	0.424	1	1	-0.428
ENSG00000232119	MCTS1	X	+	120594923	120595068	120594009	120594272	120605406	120605559	2.0746e-05	0.00712893	1	0.28	1	0	1	0	0.427
ENSG00000139531	SUOX	12	+	55999332	55999458	55997614	55997723	56002211	56002271	1.85675e-05	0.0067468	0.066	0.559	0.559	0.458	1	1	-0.425
ENSG00000162994	CLHC1	2	-	55222234	55222493	55181569	55181744	55232235	55232274	1.82375e-06	0.00132484	0.541	0.541	0.647	1	1	1	-0.424
ENSG00000140416	TPM1	15	+	63043468	63043831	63042750	63042943	63056984	63057010	1.12624e-07	0.000129085	0.586	0.586	0.56	1	1	1	-0.423
ENSG00000135740	SLC9A5	16	+	67255392	67255930	67255020	67255184	67256468	67256689	4.91252e-05	0.0123959	0.554	0.539	0.637	1	1	1	-0.423
ENSG00000222009	BTBD19	1	+	44812457	44812522	44812038	44812098	44812995	44813064	1.88016e-05	0.0067468	0	0	0.089	0.281	0.701	0.369	-0.421
ENSG00000165923	AGBL2	11	-	47699445	47699553	47692102	47692256	47704542	47704728	6.03074e-05	0.0137025	0.674	0.235	0.835	1	1	1	-0.419
ENSG00000206562	METTL6	3	-	15414729	15414914	15411335	15411437	15415771	15415860	4.69981e-05	0.0120598	0.683	0.499	0.499	0.249	0.117	0.062	0.418
ENSG00000197536	C5orf56	5	+	132470039	132471054	132449649	132449689	132475666	132476010	9.68364e-05	0.0186797	0.489	0.265	1	1	1	1	-0.415
ENSG00000203808	BVES-AS1	6	+	105154393	105154491	105147275	105147380	105168738	105168983	7.88687e-05	0.0162712	0.592	0	0.492	1	0.326	1	-0.414
ENSG00000090487	SPG21	15	-	64989168	64989273	64980863	64981025	64989664	64989707	0.000457957	0.0496219	0.438	0.584	0.737	1	1	1	-0.414
ENSG00000226435	ANKRD18DP	3	-	198065752	198065806	198063717	198063788	198076795	198077012	6.95369e-05	0.0148818	0	1	0	1	1	0.24	-0.413
ENSG00000076108	BAZ2A	12	-	56630775	56630865	56617394	56617532	56636181	56636318	7.21166e-05	0.0153068	0.336	1	0.431	1	1	1	-0.411
ENSG00000087903	RFX2	19	-	6008105	6008224	6007774	6007802	6010135	6010251	1.99972e-06	0.0014325	1	0.827	1	0.466	0.636	0.495	0.41
ENSG00000148357	HMCN2	9	+	130428357	130428489	130427312	130427375	130429556	130429685	2.47233e-05	0.00787132	0.59	0.507	0.673	1	1	1	-0.41
ENSG00000137434	C6orf52	6	-	10686965	10687164	10683186	10683232	10694493	10694533	8.83032e-05	0.0177131	0.265	0.525	0.578	0.888	1	0.703	-0.408
ENSG00000204147	ASAH2B	10	+	50745127	50745274	50742914	50743010	50749342	50749402	0.000425799	0.047722	1	1	0.606	0.729	0.224	0.435	0.406
ENSG00000006837	CDKL3	5	-	134350248	134350427	134321790	134321903	134370997	134371041	9.71243e-06	0.00447047	1	0	0.185	0.404	1	1	-0.406
ENSG00000178852	EFCAB13	17	+	47347807	47347951	47345015	47345098	47370436	47370508	6.25725e-05	0.0138267	1	0.438	1	0.089	0.438	0.701	0.403
ENSG00000177565	TBL1XR1	3	-	177131362	177131449	177098465	177098541	177197120	177197163	0.000106437	0.0198011	0.085	0	0	0.507	0.673	0.114	-0.403
ENSG00000259171	AL163636.2	14	+	20693546	20693650	20684586	20684758	20699354	20700576	0.000198668	0.0292763	0.79	1	1	0.413	0.585	0.585	0.402
ENSG00000140876	NUDT7	16	+	77736649	77736743	77735827	77735986	77741581	77741969	0.000223499	0.0316687	0.664	0.261	0.56	0.69	1	1	-0.402
ENSG00000031823	RANBP3	19	-	5951392	5951596	5941798	5941835	5978060	5978088	0.00011	0.020335	1	0.651	0.151	1	1	1	-0.399
ENSG00000204444	APOM	6	+	31656471	31656626	31652415	31652551	31657224	31657298	2.48854e-06	0.0017144	1	0.598	1	0.157	0.598	0.651	0.397
ENSG00000139531	SUOX	12	+	55999332	55999590	55997614	55997723	56002211	56002271	1.89675e-05	0.0067468	0.235	0.648	0.678	0.743	1	1	-0.394
ENSG00000135740	SLC9A5	16	+	67255020	67255184	67248978	67249201	67266087	67266225	0.00032271	0.0404417	0.418	1	0.418	1	1	1	-0.388
ENSG00000228486	LINC01125	2	+	97702060	97702167	97701153	97701304	97702668	97702861	3.64749e-06	0.00223503	0.581	0.316	0.257	0	0	0	0.385
ENSG00000163932	PRKCD	3	+	53165103	53165215	53161198	53161428	53178403	53178537	5.55176e-05	0.0130842	0.513	0.213	0.819	0.693	1	1	-0.383
ENSG00000139178	C1RL	12	-	7108250	7108479	7101897	7102087	7109109	7109197	3.16447e-06	0.00207595	0.601	0.408	0.713	0.868	1	1	-0.382
ENSG00000144228	SPOPL	2	+	138550482	138550604	138501800	138502119	138550973	138551054	4.09416e-05	0.0111139	0.35	0.364	0.866	1	0.721	1	-0.38
ENSG00000249306	LINC01411	5	+	174524061	174524161	174427638	174427750	174526227	174526448	1.9159e-05	0.00676824	0.456	0.742	0.324	0.657	1	1	-0.378
ENSG00000188766	SPRED3	19	+	38394360	38394476	38392211	38392288	38394642	38394670	5.44305e-06	0.00297432	0.756	0.34	0.164	0	0.128	0	0.377
ENSG00000111596	CNOT2	12	+	70294070	70294294	70278131	70278274	70301704	70301830	0.000128228	0.0221302	0.225	0.636	0.7	1	1	0.671	-0.37
ENSG00000164654	MIOS	7	+	7567606	7567688	7566871	7567072	7568025	7568123	0.000118898	0.0212193	0.369	0.413	0.39	0.569	0.888	0.818	-0.368
ENSG00000121073	SLC35B1	17	-	49707342	49707444	49706964	49707068	49708075	49708169	1.23949e-05	0.00521734	0.454	0.587	0.673	0.81	1	1	-0.365
ENSG00000174442	ZWILCH	15	+	66518882	66518969	66515525	66515644	66520589	66520657	0.000141924	0.0231415	1	0.435	0.474	1	1	1	-0.364
ENSG00000183495	EP400	12	+	131981488	131981596	131979693	131979793	131982092	131982478	3.20162e-06	0.00207595	1	1	1	0.392	0.518	1	0.363
ENSG00000247572	CKMT2-AS1	5	-	81244743	81245409	81237827	81239355	81301286	81301555	0.000328098	0.0407767	0.267	1	0.175	0.522	1	1	-0.36
ENSG00000185215	TNFAIP2	14	+	103124374	103124506	103123460	103123483	103126309	103126575	1.08587e-05	0.00477137	0.463	0.622	0.394	0.146	0.093	0.17	0.357
ENSG00000124191	TOX2	20	+	44065711	44066107	44054298	44054526	44066729	44066857	7.74201e-08	9.73925e-05	1	1	1	0.485	0.831	0.62	0.355
ENSG00000102780	DGKH	13	+	42195762	42195959	42194884	42195016	42198477	42198593	0.000217379	0.0312719	1	0.817	0.805	0.515	0.589	0.453	0.355
ENSG00000133318	RTN3	11	+	63704850	63704907	63681482	63681778	63713970	63714166	0.00041246	0.0468578	1	1	0.712	0.171	1	0.481	0.353
ENSG00000144810	COL8A1	3	+	99685432	99685539	99675659	99675721	99691398	99691568	0.000379531	0.0440569	0	1	0.257	0.316	1	1	-0.353
ENSG00000106852	LHX6	9	-	122227408	122227480	122226998	122227030	122228656	122228941	8.66192e-06	0.00409868	0.457	0.627	0.861	1	1	1	-0.352
ENSG00000105559	PLEKHA4	19	-	48839204	48839263	48838016	48838129	48841148	48841310	2.98526e-05	0.0089518	0.646	1	1	0.234	0.81	0.549	0.351
ENSG00000152763	WDR78	1	-	66847483	66847678	66840468	66840671	66862146	66862302	0.000217667	0.0312719	0.286	1	0.818	0.06	1	0	0.348
ENSG00000170364	SETMAR	3	+	4312897	4313229	4303370	4303526	4313646	4313761	0.000190865	0.028639	0.723	0.566	0.328	1	1	0.661	-0.348
ENSG00000138688	KIAA1109	4	+	122226706	122226835	122224497	122224677	122229120	122229240	0.000161255	0.025127	0.493	0.593	0.888	1	1	1	-0.342
ENSG00000198894	CIPC	14	+	77099883	77099961	77098311	77098361	77105656	77105844	0.000427469	0.047722	0.213	0	0	0.448	0.52	0.265	-0.34
ENSG00000106610	STAG3L4	7	+	67308576	67308652	67305986	67306083	67309563	67309715	0.00046132	0.0498816	1	0.523	0.467	1	1	1	-0.337
ENSG00000152127	MGAT5	2	+	134253094	134253218	134119982	134120291	134254261	134254644	6.01808e-05	0.0137025	0.63	0.498	0.498	1	1	0.63	-0.335
ENSG00000251669	FAM86EP	4	-	3951138	3951219	3947498	3948220	3953110	3953173	0.000100629	0.0190813	0.571	0.571	0.47	1	1	0.615	-0.334
ENSG00000267787	AC027097.2	18	+	57731413	57732023	57641558	57642052	57735150	57735592	8.20107e-06	0.00404932	1	1	1	0.724	0.63	0.647	0.333
ENSG00000248161	AC098487.1	4	-	102430396	102430498	102419696	102419794	102431061	102431290	5.03151e-05	0.0124765	0.322	0	1	1	0.322	1	-0.333
ENSG00000165259	HDX	X	-	84475250	84475397	84468471	84469575	84488023	84488132	4.9433e-05	0.0123959	1	0.658	1	0.391	1	0.278	0.33
ENSG00000080822	CLDND1	3	-	98517157	98517189	98516776	98516879	98518884	98518995	2.1115e-05	0.00712893	0.748	1	0.271	1	1	1	-0.327
ENSG00000111011	RSRC2	12	-	122526169	122526293	122522798	122522906	122526847	122526940	2.64611e-05	0.0082152	0.561	1	0.484	1	1	1	-0.318
ENSG00000128973	CLN6	15	-	68211555	68211741	68211262	68211318	68214289	68214388	8.23388e-05	0.0167857	1	0.698	0.863	0.589	0.525	0.498	0.316
ENSG00000249306	LINC01411	5	+	174517758	174517905	174427638	174427750	174526227	174526448	0.000180921	0.0275787	0.224	0.698	0.574	0.435	1	1	-0.313
ENSG00000137504	CREBZF	11	-	85661636	85661749	85660334	85660597	85662388	85662457	4.04799e-05	0.0110509	0.402	0.574	0.729	1	0.642	1	-0.312
ENSG00000234616	JRK	8	-	142664477	142666520	142658363	142658944	142669931	142669994	8.8431e-06	0.00414637	1	1	0.922	0.887	0.535	0.566	0.311
ENSG00000172650	AGAP5	10	-	73681007	73681341	73680070	73680106	73682693	73682769	9.93027e-05	0.0188994	0.351	0.633	0.335	0.393	0	0	0.309
ENSG00000130023	ERMARD	6	+	169776454	169776673	169775939	169776065	169779181	169779295	2.55314e-07	0.000268741	1	1	1	0.681	0.542	0.855	0.307
ENSG00000164808	SPIDR	8	+	47728932	47729102	47713488	47713641	47735306	47735529	0.000106194	0.0198011	0.612	1	0.467	1	1	1	-0.307
ENSG00000157036	EXOG	3	+	38500089	38500164	38499680	38499747	38501354	38501494	0.000164474	0.0255515	1	1	1	0.832	0.562	0.688	0.306
ENSG00000129187	DCTD	4	-	182916672	182916857	182916418	182916539	182917310	182917378	1.2297e-05	0.00521734	0.599	0.666	0.683	0.863	1	1	-0.305
ENSG00000187239	FNBP1	9	-	129915965	129915980	129908889	129908999	129924959	129925157	0.00013764	0.0229381	0.424	0.177	0.632	0.097	0	0.223	0.304
ENSG00000256294	ZNF225	19	+	44114048	44114213	44113414	44113569	44115759	44115842	0.000375605	0.0438293	0	0.589	0.323	0	0	0	0.304
ENSG00000166004	CEP295	11	+	93702775	93702919	93702459	93702637	93706744	93706897	5.58102e-05	0.0130842	0.358	0.701	0.42	1	0.539	0.845	-0.302
ENSG00000054654	SYNE2	14	+	64215285	64215354	64214193	64214470	64216247	64216387	0.000325254	0.040619	0.364	1	0.4	0.896	1	0.774	-0.302
ENSG00000126804	ZBTB1	14	+	64516599	64516751	64511248	64511384	64521486	64521606	7.63622e-05	0.0160434	0.601	1	1	0.601	0.569	0.531	0.3
ENSG00000251595	ABCA11P	4	-	437445	437511	425814	426973	472574	472701	0.00040439	0.0460424	0.466	0.304	0.823	0.744	1	0.744	-0.298
ENSG00000248932	AC097103.2	3	+	139419556	139419680	139389839	139389933	139423015	139423114	3.93209e-05	0.0109035	0.405	1	0.719	1	1	1	-0.292
ENSG00000188917	TRMT2B	X	-	101051250	101051366	101035612	101035683	101051816	101052054	5.33613e-05	0.0129212	0.128	0	1	1	0	1	-0.291
ENSG00000131018	SYNE1	6	-	152300640	152300781	152293959	152294127	152301868	152302063	2.11475e-05	0.00712893	0.58	0.664	0.622	1	0.734	1	-0.289
ENSG00000157224	CLDN12	7	+	90466409	90466513	90405518	90405608	90479227	90479274	0.00029925	0.0384898	0.585	0.514	0.585	0.849	1	0.701	-0.289
ENSG00000005801	ZNF195	11	-	3361975	3362032	3361742	3361889	3370974	3371070	0.000229215	0.0323012	0	0.382	1	0.236	1	1	-0.285
ENSG00000176809	LRRC37A3	17	-	64894648	64897654	64892528	64892600	64898361	64898459	0.000213592	0.030945	1	1	0.436	0.129	1	0.463	0.281
ENSG00000064545	TMEM161A	19	-	19134783	19134916	19133129	19133210	19138425	19138467	6.27305e-05	0.0138267	0.639	1	0.391	0.874	1	1	-0.281
ENSG00000142621	FHAD1	1	+	15391209	15391263	15383806	15383861	15397296	15397516	0.000221169	0.031599	0.688	0.815	0.654	1	1	1	-0.281
ENSG00000115020	PIKFYVE	2	+	208273583	208273733	208271510	208271691	208285725	208285933	0.000454285	0.0495448	1	1	0.93	1	0.631	0.461	0.279
ENSG00000175182	FAM131A	3	+	184337310	184337371	184335925	184336123	184341723	184341817	2.34598e-05	0.00763976	0.616	0.783	0.474	1	1	0.706	-0.278
ENSG00000108846	ABCC3	17	+	50665152	50665245	50659181	50659368	50667553	50667757	0.000145831	0.0234316	1	0.57	0.599	1	1	1	-0.277
ENSG00000187583	PLEKHN1	1	+	973185	973326	972860	973010	973499	973640	3.83204e-06	0.0022982	0.654	0.612	0.55	0.889	0.939	0.817	-0.276
ENSG00000162994	CLHC1	2	-	55208625	55208710	55206269	55206376	55209403	55209516	0.000457723	0.0496219	0.806	1	1	0.476	0.51	1	0.273
ENSG00000068745	IP6K2	3	-	48711366	48711459	48708119	48708237	48717156	48717215	0.000136703	0.0228919	0.332	0	0	0.199	0.499	0.453	-0.273
ENSG00000161714	PLCD3	17	-	45112862	45113012	45108966	45112704	45113121	45113257	3.9341e-07	0.000382847	1	1	1	0.783	0.522	0.889	0.269
ENSG00000258289	CHURC1	14	+	64926009	64926080	64923990	64924126	64932137	64934385	0.000261746	0.0355266	0.738	0.664	0.568	0.9	0.867	1	-0.266
ENSG00000108846	ABCC3	17	+	50660922	50661114	50659236	50659368	50667553	50667757	0.000155482	0.0243188	1	0.602	0.602	1	1	1	-0.265
ENSG00000156475	PPP2R2B	5	-	146856498	146856583	146701044	146701142	146878001	146878581	0.000374376	0.043785	0.342	0.342	0.257	0.148	0	0	0.264
ENSG00000183323	CCDC125	5	-	69313984	69314046	69311117	69311204	69320236	69320580	5.0104e-05	0.0124765	0.46	0.544	0.749	1	1	0.544	-0.264
ENSG00000119636	BBOF1	14	+	74047929	74048074	74040564	74040645	74055583	74055685	7.64884e-05	0.0160434	0.627	0.461	0.853	1	1	0.731	-0.263
ENSG00000133193	FAM104A	17	-	73227164	73227182	73209604	73209768	73232085	73232320	0.000321911	0.0404417	0.455	1	1	0.143	1	0.527	0.262
ENSG00000162066	AMDHD2	16	+	2528649	2528718	2528451	2528559	2528993	2529095	6.99269e-05	0.0149034	1	1	0.8	0.578	0.588	0.851	0.261
ENSG00000148153	INIP	9	-	112701831	112701880	112694130	112694233	112717986	112718089	3.42273e-05	0.00997368	0.246	0.246	0.281	0	0	0	0.258
ENSG00000185808	PIGP	21	-	37069551	37069624	37059169	37065712	37072144	37072310	2.46207e-05	0.00787132	0.909	1	1	0.61	0.817	0.715	0.256
ENSG00000031823	RANBP3	19	-	5957917	5957935	5941798	5941835	5978060	5978140	0.000123785	0.0215975	1	0.626	0.608	1	1	1	-0.255
ENSG00000164038	SLC9B2	4	-	103057800	103057971	103050239	103050382	103066326	103066507	0.000270619	0.0359735	1	0.848	0.907	0.612	0.778	0.603	0.254
ENSG00000164054	SHISA5	3	-	48476819	48477091	48469727	48469843	48479176	48479257	1.33579e-07	0.000149774	0.307	0.168	0.357	0.018	0.031	0.031	0.251
ENSG00000172530	BANP	16	+	88006089	88006265	87984059	87984259	88018427	88018667	1.38384e-05	0.00556698	1	1	0.939	0.762	0.579	0.846	0.251
ENSG00000140416	TPM1	15	+	63043705	63043831	63042757	63042943	63056984	63057118	3.37615e-06	0.00212356	0.76	0.747	0.747	1	1	1	-0.249
ENSG00000167522	ANKRD11	16	-	89313316	89313589	89291012	89291183	89316932	89317078	0.000124059	0.0215975	0.827	0.476	0.856	0.896	1	1	-0.246
ENSG00000061656	SPAG4	20	+	35618922	35618998	35618611	35618720	35619194	35619310	9.49629e-05	0.0184132	0.523	1	0.745	1	1	1	-0.244
ENSG00000116691	MIIP	1	+	12021644	12021840	12019465	12019552	12022094	12022442	2.05445e-06	0.00145154	1	1	0.941	0.746	0.703	0.762	0.243
ENSG00000061938	TNK2	3	-	195867168	195867258	195866888	195867016	195867360	195868709	5.47841e-06	0.00297432	1	1	1	0.603	0.868	0.802	0.242
ENSG00000071889	FAM3A	X	-	154507810	154507882	154507405	154507490	154508288	154508347	0.000323051	0.0404417	0.692	0.529	0.681	0.879	0.91	0.835	-0.241
ENSG00000204815	TTC25	17	+	41955216	41955317	41949152	41949349	41961381	41961466	3.72684e-05	0.010449	0.741	0.905	0.544	0.909	1	1	-0.24
ENSG00000132950	ZMYM5	13	-	19838699	19838985	19835476	19835689	19851354	19851796	0.000104524	0.0196037	0.886	1	1	0.801	0.76	0.619	0.235
ENSG00000103222	ABCC1	16	+	16068155	16068302	16056091	16056295	16071641	16071729	0.000370522	0.0435317	0.729	0.679	0.639	1	0.743	1	-0.232
ENSG00000132950	ZMYM5	13	-	19837655	19837821	19835476	19835689	19851354	19852190	0.000308587	0.039592	0.858	1	1	0.833	0.588	0.748	0.23
ENSG00000064545	TMEM161A	19	-	19134783	19134887	19133129	19133210	19138425	19138493	4.95095e-05	0.0123959	0.715	1	0.501	0.904	1	1	-0.229
ENSG00000172766	NAA16	13	+	41355143	41355216	41336649	41336756	41358303	41358473	6.30045e-05	0.013828	0.94	1	1	0.61	0.65	1	0.227
ENSG00000119681	LTBP2	14	-	74528957	74529122	74527346	74527366	74532425	74532548	0.000319582	0.0404417	0.501	0.797	0.924	0.903	1	1	-0.227
ENSG00000135740	SLC9A5	16	+	67257530	67257601	67257344	67257434	67258317	67258447	0.000341615	0.0416227	0.772	1	1	0.772	0.738	0.585	0.226
ENSG00000158402	CDC25C	5	-	138289479	138289563	138287168	138287267	138290638	138290740	5.6721e-05	0.0131188	0.647	0.723	0.813	1	0.852	1	-0.223
ENSG00000166169	POLL	10	-	101584877	101584919	101583507	101583681	101585315	101585478	1.23137e-05	0.00521734	1	1	0.938	0.579	0.846	0.846	0.222
ENSG00000267645	POLR2J2	7	-	102640203	102640414	102639122	102639199	102666076	102666163	0.000317191	0.0404417	1	1	1	0.909	1	0.424	0.222
ENSG00000183323	CCDC125	5	-	69313984	69314043	69311117	69311204	69320236	69320345	2.35674e-05	0.00763976	0.635	0.733	0.824	1	1	0.859	-0.222
ENSG00000081791	KIAA0141	5	+	141937197	141937357	141934493	141934586	141938520	141938760	0.000140708	0.0231415	1	1	0.908	0.724	0.622	0.898	0.221
ENSG00000164978	NUDT2	9	+	34336299	34336341	34329505	34329599	34338712	34338847	3.26021e-06	0.00207595	0	0	0.103	0.296	0.241	0.224	-0.219
ENSG00000120334	CENPL	1	-	173806438	173806576	173799549	173800519	173807266	173807518	0.000353999	0.0426594	0.286	0.091	0.444	0	0	0.167	0.218
ENSG00000168952	STXBP6	14	-	24987885	24987972	24974664	24974850	25049877	25049894	0.000284586	0.0372541	0.054	0.461	0.128	0	0	0	0.214
ENSG00000137494	ANKRD42	11	+	83245497	83245624	83236403	83236509	83247942	83248087	0.000364156	0.0432767	0.387	1	0.716	0.746	1	1	-0.214
ENSG00000204681	GABBR1	6	-	29608600	29608733	29607101	29607218	29610923	29611001	2.68418e-05	0.0082152	1	1	1	0.835	0.818	0.71	0.212
ENSG00000234520	HRAT17	7	-	112986535	112986664	112980045	112980164	112995567	112995634	1.56709e-05	0.00603177	0.795	0.666	0.783	1	0.876	1	-0.211
ENSG00000077235	GTF3C1	16	-	27462293	27462486	27461096	27461562	27463540	27463592	0.000131347	0.0223581	1	1	0.886	0.64	0.617	1	0.21
ENSG00000164978	NUDT2	9	+	34336228	34336341	34329505	34329599	34338712	34338847	0.000150962	0.0238108	0.026	0	0.191	0.374	0.237	0.235	-0.21
ENSG00000012048	BRCA1	17	-	43124016	43124115	43115725	43115779	43125276	43125450	0.000391253	0.0446453	0.813	0.684	0.873	1	1	1	-0.21
ENSG00000229180	AC006001.3	7	-	66588511	66588580	66578528	66578727	66592256	66592386	0.000377039	0.0438974	1	1	0.901	0.821	0.821	0.632	0.209
ENSG00000128607	KLHDC10	7	+	130096920	130097007	130070509	130070809	130116444	130116666	0.000112406	0.0206318	0.328	0.265	0.276	0.444	0.471	0.582	-0.209
ENSG00000105499	PLA2G4C	19	-	48096698	48097127	48095463	48095604	48098138	48098237	1.5266e-05	0.00603177	0	0.056	0	0.114	0.443	0.124	-0.208
ENSG00000179950	PUF60	8	-	143827384	143827536	143824312	143824399	143828983	143829044	8.80642e-05	0.0177131	0.653	0.872	0.741	0.878	1	1	-0.204
ENSG00000114126	TFDP2	3	-	141993537	141993585	141978519	141978682	142005440	142005544	0.000438327	0.0485235	0.663	0.878	0.644	1	0.798	1	-0.204
ENSG00000163660	CCNL1	3	-	157157010	157157083	157153035	157153156	157158865	157158975	3.37033e-11	1.44859e-07	0.15	0.196	0.158	0.379	0.362	0.372	-0.203
ENSG00000269352	PTOV1-AS2	19	-	49858553	49858626	49858346	49858427	49858842	49859097	9.74243e-05	0.0186797	0.736	0.707	0.841	1	0.893	1	-0.203
ENSG00000068366	ACSL4	X	-	109696143	109696196	109683135	109683666	109733138	109733302	3.72768e-05	0.010449	0.559	0.875	0.851	1	1	0.892	-0.202
ENSG00000115486	GGCX	2	-	85560814	85560985	85558945	85559075	85561385	85561473	6.96777e-07	0.000641744	1	1	1	0.914	0.812	0.671	0.201
ENSG00000167522	ANKRD11	16	-	89291680	89291777	89291012	89291183	89316932	89317142	8.30529e-05	0.0168646	0.796	0.682	0.789	0.864	1	1	-0.199
ENSG00000132600	PRMT7	16	+	68312041	68312176	68311062	68311111	68315896	68316074	0.000177553	0.027418	0.84	1	1	0.714	0.785	0.752	0.196
ENSG00000120334	CENPL	1	-	173806458	173806576	173802962	173803505	173807266	173807518	2.64492e-05	0.0082152	0.305	0.081	0.226	0.03	0	0	0.194
ENSG00000109680	TBC1D19	4	+	26614407	26614453	26584281	26584292	26620612	26620688	6.73763e-05	0.01454	0.88	0.538	0.769	1	1	0.769	-0.194
ENSG00000144228	SPOPL	2	+	138550156	138550294	138501800	138502119	138550973	138551054	0.000140295	0.0231415	0.583	0.681	0.921	1	0.762	1	-0.192
ENSG00000075407	ZNF37A	10	+	38114754	38114881	38096573	38096632	38115194	38115385	6.1652e-05	0.0138137	1	1	0.957	0.913	0.877	0.595	0.191
ENSG00000140983	RHOT2	16	+	670695	670773	670454	670557	670891	671000	8.89485e-05	0.0177131	1	1	0.936	0.904	0.684	0.779	0.19
ENSG00000225205	AC078883.1	2	-	172512333	172512518	172495374	172495516	172556088	172556596	0.000269699	0.0359439	0.582	1	0.857	1	1	1	-0.187
ENSG00000149591	TAGLN	11	+	117199632	117199829	117199381	117199432	117203001	117203193	0.000288975	0.0375427	0.024	0.06	0.037	0.197	0.389	0.096	-0.187
ENSG00000244187	TMEM141	9	+	136791625	136791777	136791367	136791424	136792250	136792358	1.55684e-05	0.00603177	0.638	1	0.81	1	1	1	-0.184
ENSG00000164062	APEH	3	+	49674488	49674621	49674378	49674413	49675693	49675787	8.49198e-06	0.00409337	0.677	0.886	0.797	0.904	1	1	-0.181
ENSG00000197467	COL13A1	10	+	69953947	69954025	69947306	69947342	69957003	69957042	0.000434614	0.0483105	0.213	1	0.245	0	1	1	-0.181
ENSG00000176261	ZBTB8OS	1	-	32631826	32631879	32627507	32627544	32650432	32650584	3.47519e-05	0.0100697	0.729	0.739	0.664	0.807	0.954	0.91	-0.18
ENSG00000145332	KLHL8	4	-	87183202	87183389	87178476	87178620	87220417	87220608	7.70692e-05	0.0160931	0.753	0.761	0.948	1	1	1	-0.179
ENSG00000142252	GEMIN7	19	+	45079906	45080029	45079262	45079377	45090106	45091524	6.0806e-05	0.0137552	0.756	1	0.548	1	0.837	1	-0.178
ENSG00000110200	ANAPC15	11	-	72111441	72111496	72111156	72111286	72112649	72112774	3.84827e-05	0.0107288	0.758	0.738	0.973	1	1	1	-0.177
ENSG00000037757	MRI1	19	+	13765953	13766065	13764870	13765109	13768358	13768680	0.000349229	0.0422821	1	0.871	0.517	0.915	1	1	-0.176
ENSG00000176261	ZBTB8OS	1	-	32631826	32631879	32627507	32627544	32634767	32634792	4.64457e-05	0.0120378	0.556	0.564	0.482	0.724	0.724	0.679	-0.175
ENSG00000203837	PNLIPRP3	10	+	116469184	116469317	116466049	116466168	116471767	116471879	9.85197e-05	0.0188198	1	1	0.71	0.799	0.874	0.517	0.173
ENSG00000061938	TNK2	3	-	195867168	195867264	195866888	195867016	195867360	195869690	5.63452e-05	0.0131188	1	1	1	0.718	0.927	0.843	0.171
ENSG00000119487	MAPKAP1	9	-	125672399	125672643	125669817	125669907	125706970	125707198	7.30817e-09	1.50773e-05	0.594	0.602	0.562	0.72	0.756	0.789	-0.169
ENSG00000153975	ZUFSP	6	-	116660735	116660846	116658802	116658924	116666633	116667207	4.17774e-05	0.0111645	1	1	1	0.869	0.751	0.879	0.167
ENSG00000166938	DIS3L	15	+	66311723	66311900	66308708	66308844	66314038	66314117	1.55153e-05	0.00603177	0.916	0.672	0.913	1	1	1	-0.166
ENSG00000138674	SEC31A	4	-	82842139	82842481	82828999	82829058	82844385	82844509	1.66689e-12	1.07466e-08	0.284	0.297	0.252	0.391	0.474	0.464	-0.165
ENSG00000158882	TOMM40L	1	+	161227257	161227350	161226887	161226955	161227883	161227989	0.000455767	0.049593	0.484	0.866	1	1	1	0.845	-0.165
ENSG00000166169	POLL	10	-	101584601	101584919	101583507	101583681	101585315	101585478	6.18681e-05	0.0138137	1	1	0.935	0.623	0.904	0.915	0.164
ENSG00000188566	NDOR1	9	+	137215427	137215521	137215094	137215202	137215658	137215805	0.000190328	0.028639	0.832	1	1	0.845	1	0.497	0.163
ENSG00000081760	AACS	12	+	125124901	125125024	125124704	125124769	125128160	125128274	0.000130889	0.0223539	0.774	0.841	0.77	0.912	1	0.955	-0.161
ENSG00000149476	TKFC	11	+	61336203	61336371	61334619	61334731	61337940	61338102	0.000104219	0.0196037	0.15	0.124	0.261	0.056	0	0	0.16
ENSG00000138674	SEC31A	4	-	82842184	82842481	82828999	82829058	82844385	82844509	1.26202e-11	5.9174e-08	0.269	0.282	0.242	0.37	0.449	0.45	-0.159
ENSG00000175054	ATR	3	-	142450465	142450602	142449234	142449602	142453127	142453233	6.40132e-06	0.00336899	0	0	0.035	0.118	0.134	0.26	-0.159
ENSG00000078246	TULP3	12	+	2920762	2920922	2909528	2909580	2922261	2922402	0.000245273	0.0336448	0.738	0.707	0.962	0.877	1	1	-0.157
ENSG00000151575	TEX9	15	+	56373440	56373504	56365578	56365670	56412301	56412436	1.79032e-05	0.00664312	0.871	0.914	0.747	1	1	1	-0.156
ENSG00000119912	IDE	10	-	92479276	92479421	92478644	92478789	92483254	92483337	0.000106728	0.0198011	0.835	0.895	0.7	1	1	0.899	-0.156
ENSG00000119636	BBOF1	14	+	74046059	74046130	74040564	74040645	74055583	74055685	0.000266998	0.0357688	0.819	0.644	0.94	1	1	0.871	-0.156
ENSG00000092140	G2E3	14	+	30598482	30598599	30597419	30597526	30601769	30601894	0.000181266	0.0275787	0.927	1	1	0.798	0.91	0.755	0.155
ENSG00000100320	RBFOX2	22	-	35836319	35836439	35809779	35810004	35840191	35840413	0.000244834	0.0336448	0.317	0.351	0.41	0.315	0.124	0.174	0.155
ENSG00000074266	EED	11	+	86266082	86266216	86264171	86264263	86276979	86277535	6.58682e-06	0.0034316	0.769	1	0.765	1	1	1	-0.155
ENSG00000145332	KLHL8	4	-	87195323	87195690	87178476	87178620	87220417	87220536	0.000180596	0.0275787	0.802	0.776	0.956	1	1	1	-0.155
ENSG00000134297	PLEKHA8P1	12	-	45190793	45190961	45176426	45176433	45215939	45216041	3.61549e-05	0.0103025	0.863	0.712	0.863	0.96	1	0.938	-0.153
ENSG00000113456	RAD1	5	-	34913469	34913578	34911553	34911812	34913926	34914026	0.000320219	0.0404417	0.899	0.84	0.678	0.876	1	1	-0.153
ENSG00000149476	TKFC	11	+	61336203	61336390	61334619	61334731	61337940	61338130	0.000122377	0.0215975	0.142	0.117	0.248	0.052	0	0	0.152
ENSG00000168779	SHOX2	3	-	158105057	158105125	158102677	158102886	158105678	158105718	0.00035828	0.0428747	0.022	0.067	0.048	0.136	0.141	0.315	-0.152
ENSG00000106348	IMPDH1	7	-	128405766	128405865	128403705	128403754	128409755	128409982	0.000194309	0.0288814	0.665	0.695	0.726	0.785	0.864	0.887	-0.15
ENSG00000179954	SSC5D	19	+	55497879	55498197	55494609	55494783	55499815	55500412	0.000154836	0.0243188	0.729	0.906	0.92	1	1	1	-0.148
ENSG00000135365	PHF21A	11	-	45971115	45971367	45969814	45969904	45979759	45979966	5.57844e-06	0.00299707	0.712	0.952	0.895	1	1	1	-0.147
ENSG00000115042	FAHD2A	2	+	95406940	95407157	95405552	95405803	95412433	95412542	0.000197305	0.0291588	0.778	0.791	0.893	0.904	1	1	-0.147
ENSG00000161956	SENP3	17	+	7565694	7565764	7565463	7565587	7566926	7567004	5.32234e-05	0.0129212	1	1	1	0.952	0.799	0.812	0.146
ENSG00000249378	LINC01060	4	+	188456663	188456762	188455577	188455674	188476697	188476756	0.00017895	0.0274694	1	0.707	0.748	1	0.891	1	-0.145
ENSG00000154240	CEP112	17	-	66053735	66053879	66029868	66030023	66062962	66063081	0.000101998	0.0192702	0.796	0.875	0.896	1	1	1	-0.144
ENSG00000026508	CD44	11	+	35211245	35211449	35198120	35198246	35214851	35214914	5.61365e-07	0.000526428	0.623	0.546	0.601	0.722	0.729	0.745	-0.142
ENSG00000163660	CCNL1	3	-	157157006	157157083	157153035	157153156	157158865	157158975	5.8765e-08	8.41924e-05	0.088	0.086	0.107	0.239	0.187	0.272	-0.139
ENSG00000107929	LARP4B	10	-	870012	870083	864122	864270	884446	884506	1.54803e-06	0.00119168	0.22	0.093	0.128	0	0.026	0	0.138
ENSG00000124571	XPO5	6	-	43547315	43547453	43546570	43546752	43547607	43547675	2.25862e-05	0.00751567	0	0	0	0.179	0.118	0.118	-0.138
ENSG00000031823	RANBP3	19	-	5957906	5957973	5941798	5941835	5978060	5978140	0.000143129	0.0231415	1	0.839	0.748	1	1	1	-0.138
ENSG00000108389	MTMR4	17	-	58505471	58505583	58504302	58504488	58506742	58506871	1.39237e-05	0.00556698	0.789	0.875	0.925	1	1	1	-0.137
ENSG00000174799	CEP135	4	+	56019352	56019555	56017647	56017857	56020675	56020780	5.12912e-05	0.0126539	0.724	0.871	0.882	1	0.884	1	-0.136
ENSG00000006015	C19orf60	19	+	18589478	18589683	18588994	18589077	18590853	18590933	0.000203672	0.0298431	0.827	0.819	0.709	0.902	0.904	0.953	-0.135
ENSG00000035115	SH3YL1	2	-	242797	242871	234159	234272	243502	243562	0.000424085	0.0476536	0.847	0.864	0.769	1	1	0.882	-0.134
ENSG00000117448	AKR1A1	1	+	45568484	45568684	45567981	45568177	45568926	45568999	4.90918e-06	0.00281334	0.94	0.949	0.964	0.782	0.862	0.809	0.133
ENSG00000180385	EMC3-AS1	3	+	9987905	9988007	9986892	9987264	9988711	9988747	4.68632e-05	0.0120598	0.768	1	0.836	1	1	1	-0.132
ENSG00000046651	OFD1	X	+	13763744	13763855	13762343	13762444	13767126	13767284	0.000389121	0.0445004	0.812	0.838	0.863	0.678	0.762	0.681	0.131
ENSG00000109065	NAT9	17	-	74775621	74775852	74773575	74773685	74776266	74776323	0.000124367	0.0215975	0.885	0.817	0.857	1	1	0.952	-0.131
ENSG00000174606	ANGEL2	1	-	213013092	213013418	213008209	213008466	213015612	213015826	0.000128635	0.0221302	0.766	0.839	0.815	1	0.868	0.944	-0.131
ENSG00000106829	TLE4	9	+	79717996	79718071	79709622	79709699	79718721	79718963	2.45865e-07	0.000264187	0.128	0.109	0.191	0	0.038	0	0.13
ENSG00000049618	ARID1B	6	+	156871613	156871652	156829226	156829421	156901375	156901525	3.23238e-06	0.00207595	0.027	0.19	0.174	0	0	0	0.13
ENSG00000177410	ZFAS1	20	+	49280902	49280964	49280484	49280570	49289044	49289260	3.63099e-07	0.000367207	0.572	0.554	0.576	0.701	0.651	0.739	-0.13
ENSG00000006015	C19orf60	19	+	18589412	18589683	18588994	18589077	18590853	18590933	0.000147486	0.023574	0.83	0.814	0.738	0.906	0.912	0.954	-0.13
ENSG00000266173	STRADA	17	-	63726637	63726695	63714005	63714108	63728333	63728413	0.000264893	0.0356582	0.744	1	0.811	1	1	0.939	-0.128
ENSG00000165912	PACSIN3	11	-	47184319	47184497	47183003	47183069	47186348	47186413	0.000284038	0.0372541	0.323	0	0.204	0	0	0.146	0.127
ENSG00000143164	DCAF6	1	+	168019544	168019667	168004532	168004793	168022987	168024050	1.95577e-05	0.00686208	0.025	0	0.021	0.094	0.272	0.06	-0.127
ENSG00000101126	ADNP	20	-	50904765	50904849	50903888	50904001	50928650	50928825	8.86461e-05	0.0177131	0.08	0.088	0.084	0.235	0.152	0.247	-0.127
ENSG00000188916	FAM196A	10	-	127175211	127176400	127153851	127153923	127195996	127196158	0.00029111	0.0376305	1	0.835	0.711	0.923	1	1	-0.126
ENSG00000136717	BIN1	2	-	127057472	127057601	127050801	127050912	127059010	127059155	0.000347884	0.0422184	0.919	0.834	0.911	0.824	0.738	0.728	0.125
ENSG00000163660	CCNL1	3	-	157156935	157157083	157153035	157153156	157158865	157158975	1.06018e-08	2.10311e-05	0.08	0.097	0.091	0.248	0.166	0.223	-0.123
ENSG00000109762	SNX25	4	+	185332594	185332713	185323527	185323800	185339378	185339510	9.00032e-05	0.0177858	0.819	0.879	0.859	0.926	1	1	-0.123
ENSG00000137959	IFI44L	1	+	78627905	78628393	78620402	78620571	78628950	78628999	5.832e-13	5.37881e-09	0.047	0.038	0.058	0.153	0.16	0.196	-0.122
ENSG00000172775	FAM192A	16	-	57178501	57178852	57173727	57173869	57186030	57186064	2.53824e-05	0.00803159	0.14	0.146	0.12	0.312	0.229	0.227	-0.121
ENSG00000173575	CHD2	15	+	92998148	92998261	92997252	92997403	92998498	92998621	0.000362036	0.0431241	0.067	0.149	0.085	0.178	0.169	0.318	-0.121
ENSG00000130066	SAT1	X	+	23784293	23784403	23783799	23783883	23785327	23785429	1.42386e-12	1.04912e-08	0.097	0.069	0.112	0.216	0.226	0.192	-0.119
ENSG00000184640	SEPT9	17	+	77402336	77402495	77319591	77319803	77487481	77487552	5.09386e-08	7.50646e-05	0.827	0.888	0.929	1	1	1	-0.119
ENSG00000172113	NME6	3	-	48300526	48300634	48298426	48298523	48301352	48301387	0.00022041	0.031578	0.09	0.155	0.212	0	0.103	0	0.118
ENSG00000151575	TEX9	15	+	56412301	56412436	56373440	56373504	56427604	56427739	0.000138015	0.0229381	0.785	1	0.79	0.93	1	1	-0.118
ENSG00000024526	DEPDC1	1	-	68494429	68494695	68489451	68489608	68496951	68497221	1.38431e-05	0.00556698	0.889	0.779	0.891	0.934	0.976	1	-0.117
ENSG00000186314	PRELID2	5	-	145796441	145796547	145764930	145765000	145817893	145818054	6.14732e-05	0.0138137	0.939	0.836	0.873	1	1	1	-0.117
ENSG00000003756	RBM5	3	+	50100531	50100605	50099981	50100051	50103082	50103107	0.000438411	0.0485235	0.93	0.769	0.84	0.968	0.948	0.969	-0.115
ENSG00000119522	DENND1A	9	-	123769513	123769563	123757702	123757822	123792586	123792630	0.000135251	0.0227226	0.727	0.962	0.877	1	1	0.905	-0.113
ENSG00000171877	FRMD5	15	-	43918977	43919280	43909881	43909979	43919458	43919537	5.14877e-06	0.00291822	0	0	0.007	0.088	0.237	0.019	-0.112
ENSG00000024526	DEPDC1	1	-	68482640	68482897	68481439	68481612	68483272	68483305	0.00042308	0.0476446	0.94	0.774	0.853	1	0.9	1	-0.111
ENSG00000244187	TMEM141	9	+	136791777	136792030	136791378	136791424	136792250	136792358	0.000115861	0.0208943	0.778	1	0.893	1	1	1	-0.11
ENSG00000168734	PKIG	20	+	44582584	44582731	44531784	44531978	44589796	44589866	0.000123835	0.0215975	0.121	0.17	0.111	0.224	0.303	0.206	-0.11
ENSG00000113522	RAD50	5	+	132579316	132579502	132575776	132575863	132587561	132587690	0.000318218	0.0404417	1	1	0.961	0.707	1	0.926	0.109
ENSG00000169592	INO80E	16	+	30004567	30004657	30000928	30001040	30005220	30005762	0.000165986	0.0257089	0.082	0.098	0.144	0	0	0	0.108
ENSG00000041982	TNC	9	-	115048259	115048532	115046409	115046682	115073602	115073866	0.000367706	0.0434812	0.308	0.238	0.247	0.328	0.423	0.364	-0.107
ENSG00000138698	RAP1GDS1	4	+	98379016	98379163	98352512	98352601	98404476	98404602	0.000129151	0.0221302	0.963	0.828	0.848	0.957	1	1	-0.106
ENSG00000135926	TMBIM1	2	-	218284038	218284136	218281939	218282181	218285762	218285938	3.57639e-05	0.0102477	0.195	0.164	0.16	0.01	0.108	0.088	0.104
ENSG00000054118	THRAP3	1	+	36259381	36259484	36224415	36224505	36282532	36282700	1.79581e-06	0.00132318	0.89	0.869	0.912	0.982	1	1	-0.104
ENSG00000090615	GOLGA3	12	-	132816539	132816812	132813306	132813419	132821995	132822311	0.000134488	0.0226682	0.891	0.91	0.795	0.958	1	0.948	-0.103
ENSG00000100591	AHSA1	14	+	77468082	77468184	77462641	77462759	77469076	77469470	0.000338273	0.0415407	0.865	1	0.713	1	1	0.884	-0.102
ENSG00000064489	BORCS8-MEF2B	19	-	19180685	19180761	19150681	19150764	19182572	19182683	0.000284238	0.0372541	0.939	0.916	0.745	0.952	1	0.95	-0.101
