# Supplementary material for: Kunjin Virus, Zika Virus, and Yellow Fever Virus Infections Have Distinct Effects on the Coding Transcriptome and Proteome of Brain-Derived U87 Cells
Source: Viruses. 2023 Jun 23;15(7):1419. doi: 10.3390/v15071419 (PMC10385720; doi:10.3390/v15071419)
Supplement: Supplementary file 1 [file viruses-15-01419-s001.zip › TableS9.xlsx]

## Sheet: S9
Gene	KUNV vs Mock (log2FC)		ZIKV vs Mock (log2FC)		YFV vs Mock (log2FC)		SINV vs Mock (log2FC)
	RNA-Seq	qPCR	RNA-Seq	qPCR	RNA-Seq	qPCR	RNA-Seq	qPCR
ATOH8	0.065	0.062	-2.605	-4.109	-0.895	-1.668	-0.564	-0.562
BMPER	-1.051	-0.998	-0.588	-0.553	-0.742	-0.715	-0.195	0.112
CSF2	-0.305	-0.935	2.71	3.205	2.066	2.554	0.246	0.287
CXCL8	0.496	0.634	2.704	2.68	3.89	4.086	0.475	0.519
DDIT3	3.09	3.538	1.232	1.367	3.181	3.615	1.011	1.384
DGAT2	-1.984	-2.324	-1.099	-1.195	-1.385	-1.622	-0.08	0.18
ENG	-1.211	-1.425	-0.528	-0.621	-1.457	-1.386	-0.238	0.195
ERN1	0.979	0.776	0.298	0.394	2.242	1.974	0.519	0.884
HBEGF	-1.323	-1.32	-1.068	-1.104	-0.292	-0.039	-0.34	-0.072
HERPUD1	2.715	2.708	0.605	0.373	3.335	3.533	0.136	0.102
IFIT2	5.09	8.604	1.828	3.203	5.732	8.514	1.849	4.632
IGFL3	0.551	0.524	2.945	3.396	0.552	0.358	-0.053	-0.225
IL6	2.464	2.812	2.678	3.05	3.716	4.172	0.447	0.703
IL7R	0.565	0.824	-1.111	-1.15	1.211	1.419	-0.141	0.281
INSIG1	0.22	0.264	2.842	2.644	0.381	0.465	0.403	0.433
MSC	2.768	2.789	2.224	2.195	3.661	3.712	0.773	1.089
PLAU	-1.654	-1.63	-0.585	-0.578	-0.403	-0.139	-0.11	0.257
RSAD2	4.401	10.723	2.113	5.288	4.958	10.472	1.466	7.598
TGOLN2	-1.506	-1.754	-0.223	-0.196	-1.397	-1.482	-0.181	0.057
TNFRSF11B	-1.141	-1.096	-1.388	-1.409	-0.31	-0.302	-0.358	-0.076
VAV2	-0.369	-0.367	-0.356	-0.327	-1.226	-1.176	-0.184	0.128
